# Supplementary material for: Weighted Gene Co-Expression Network Analysis Uncovers Core Drought Responsive Genes in Pecan (Carya illinoinensis)
Source: Plants (Basel). 2025 Mar 7;14(6):833. doi: 10.3390/plants14060833 (PMC11944766; doi:10.3390/plants14060833)
Supplement: Supplementary file 1 [file plants-14-00833-s001.zip]

Archive with 6 entries (6 files):
- Figure S1.pdf
- Figure S2.pdf
- Table S1. Genes used for WGCNA in project 1.xlsx
- Table S2 Genes used for WGCNA in project 2.xlsx
- Table S3 Primers used for RT-qPCR.xlsx
- Table S4 Functional annotation of the 140 common hub genes.xlsx
