# Supplementary material for: Weighted Gene Co-Expression Network Analysis Uncovers Core Drought Responsive Genes in Pecan (Carya illinoinensis)
Source: Plants (Basel). 2025 Mar 7;14(6):833. doi: 10.3390/plants14060833 (PMC11944766; doi:10.3390/plants14060833)
Supplement: Supplementary file 1 [file plants-14-00833-s001.zip › Table S1. Genes used for WGCNA in project 1.xlsx]

## Sheet: Sheet1
Table S1. Genes used for WGCNA in project 1
ID	D0-1	D0-2	D0-3	D6-1	D6-2	D6-3	D18-1	D18-2	D18-3	D24-1	D24-2	D24-3	RD-1	RD-2	RD-3
CiPaw.01G002700	13.2357	14.8676	4.60371	12.7377	13.7386	17.2446	9.83588	12.7506	11.7715	7.64271	11.1346	20.2003	3.60097	3.38148	4.30478
CiPaw.01G002900	2.8106	0.141093	0.897614	65.8288	5.0644	5.19089	3.11974	13.5197	3.62921	4.94841	1.14497	1.75209	0.594088	4.07947	3.34284
CiPaw.01G003100	9.88798	8.68666	12.8543	12.693	7.26804	7.68237	9.04579	5.82071	6.08505	7.8466	7.41439	5.92694	6.02902	4.39555	4.09247
CiPaw.01G003500	4.59917	5.772	3.18245	2.87253	4.10175	4.86646	9.72386	10.1397	15.4923	6.49478	7.67278	5.56034	3.64554	2.4724	1.73654
CiPaw.01G003700	13.4672	5.98423	11.7299	12.2622	6.86087	8.44205	4.08705	7.22049	5.6072	12.6211	5.06243	4.1264	5.03944	4.88415	2.51812
CiPaw.01G005200	48.7008	62.5258	49.7268	54.9572	102.26	70.4772	61.186	57.5	66.3777	84.4044	121.911	127.925	62.4076	69.6886	86.8474
CiPaw.01G006200	11.5611	9.4518	10.3735	21.2111	24.8901	17.7935	14.8988	19.4401	24.4789	81.298	48.5069	49.9812	62.5476	68.5425	62.1109
CiPaw.01G006300	3.11799	1.49516	1.48625	2.23445	2.3886	2.52476	4.9196	1.88242	5.17309	7.73256	3.73745	5.64387	1.72143	2.35163	2.26671
CiPaw.01G006500	5.66184	3.29445	3.90408	13.1102	14.5442	10.9173	3.74082	8.58121	11.4865	19.5402	19.0211	17.6475	4.75986	3.32037	8.59972
CiPaw.01G006600	6.7637	5.74607	4.24636	5.73753	8.6174	7.30694	13.2919	10.0961	12.9009	29.0552	13.9787	17.2488	3.52835	5.7337	4.32185
CiPaw.01G007000	110.186	104.82	110.145	70.745	86.4736	92.5627	72.7229	80.6217	76.1535	59.6898	59.7498	39.6924	93.5351	102.564	101.976
CiPaw.01G007600	43.5341	46.9385	50.874	30.8079	38.192	41.7468	29.1816	33.3548	41.3657	36.1424	40.7659	31.8169	102.055	89.8738	97.7432
CiPaw.01G007700	2.11737	2.04249	2.07728	15.8744	4.2392	7.02082	7.17588	8.66911	7.92485	6.76138	11.0901	8.79959	4.62915	6.49473	5.71388
CiPaw.01G007900	3.20409	2.44871	2.08729	4.6483	8.87817	8.05944	7.53261	6.11687	9.66533	14.8397	12.6352	19.0252	3.58847	1.49107	2.81683
CiPaw.01G008500	7.28572	5.39855	6.98789	17.1188	14.1843	10.5058	12.4265	16.1845	15.551	23.3086	16.6621	19.1275	10.0863	12.0627	13.8425
CiPaw.01G009300	3.40531	4.2478	4.28426	14.8639	7.77565	7.26599	3.38169	7.3328	4.28706	1.81681	3.48311	3.39183	7.63417	10.2071	5.96129
CiPaw.01G011600	3.48796	3.80868	2.68321	13.5361	10.6209	4.61395	6.99768	8.54482	5.14563	4.5385	5.60066	3.37621	1.53372	3.01102	3.08576
CiPaw.01G011900	2.3631	1.53519	3.84747	14.6508	4.25046	2.08593	0.734739	7.14241	2.3412	1.68257	1.61793	0.630212	0.440733	1.64398	2.20439
CiPaw.01G013500	31.1096	32.9021	31.3495	23.1678	19.5704	21.4415	16.8692	16.5648	16.6176	9.85989	14.4134	11.1829	19.3123	20.4041	23.0364
CiPaw.01G015500	22.8621	18.4311	22.1724	9.07571	9.15093	14.6487	9.21672	9.42558	14.7931	8.58117	10.317	8.6192	16.4324	13.1234	18.2154
CiPaw.01G015800	13.9182	14.2166	14.8682	6.56501	7.54695	9.92964	6.59037	7.44944	8.24801	7.87043	7.6499	5.91572	10.5726	7.11839	12.7548
CiPaw.01G016000	3.9193	4.75759	3.9366	9.33522	7.56876	8.12803	7.65443	7.48011	6.91186	10.4042	8.96894	8.55822	7.76953	8.49913	9.12986
CiPaw.01G016500	9.38497	9.76612	9.83473	3.60627	2.82913	5.36016	2.94534	2.67187	2.90886	2.4742	1.99125	2.8255	8.42055	8.67133	8.19446
CiPaw.01G016900	20.5931	19.2202	11.8464	26.5128	32.7322	41.4391	74.7741	66.9335	54.623	41.1454	38.9061	63.4985	13.5182	16.1816	13.4743
CiPaw.01G017800	3.68286	4.61565	4.86697	2.37954	1.85839	3.72343	5.37003	6.99731	4.9908	3.5495	3.81358	2.36061	14.0391	19.1974	11.0766
CiPaw.01G017900	188.996	195.117	187.427	82.2895	107.513	149.708	138.458	136.56	127.312	163.618	164.774	111.055	348.272	365.013	375.501
CiPaw.01G021700	6.73256	6.821	6.12469	7.45431	3.94352	7.48887	4.98205	8.56468	7.7657	7.87988	6.05526	5.41097	10.9319	14.8061	14.6977
CiPaw.01G023800	18.98	16.7306	18.8355	11.6787	10.9609	14.4821	8.6379	11.9574	8.81352	6.65501	8.83656	8.82375	17.4075	18.5387	12.025
CiPaw.01G024000	4.40941	4.53313	6.66165	9.33809	9.89016	6.30895	6.05695	5.85968	6.31479	15.8927	7.12982	9.2174	7.4786	9.87902	9.3613
CiPaw.01G024900	3.8449	3.86032	1.81916	5.00299	3.26577	4.43821	0.903239	0.934085	5.27655	2.35049	2.48622	4.35791	4.06356	5.0525	9.19441
CiPaw.01G026000	321.278	353.099	310.491	133.894	156.725	96.5374	77.158	67.1275	99.1082	135.213	78.2105	79.8541	58.3897	43.752	37.7291
CiPaw.01G026200	174.654	175.16	163.241	141.714	167.775	150.116	132.625	122.836	160.782	76.2581	87.4676	75.5898	152.051	141.017	122.457
CiPaw.01G026400	30.24	17.8551	4.87276	21.6171	31.221	30.4023	206.798	109.022	96.471	154.241	77.294	115.667	4.52035	3.95315	3.73987
CiPaw.01G027600	0.835683	0.495792	0.283065	1.51246	1.24447	0.833097	1.08421	0.830544	0.895681	28.0889	4.2444	3.78874	0.642333	0.490084	0.51633
CiPaw.01G029000	114.57	113.08	105.999	74.8096	79.5602	88.656	71.7778	73.2774	71.8026	59.9044	46.7627	40.9076	100.209	100.863	92.4599
CiPaw.01G031400	7.70012	6.53413	9.32905	7.3196	4.92575	7.21479	4.90446	5.00151	5.4625	2.87164	3.41245	2.04494	4.56274	5.64622	5.58365
CiPaw.01G031800	50.2129	41.8834	65.009	43.7815	57.3496	73.9702	51.575	69.5171	66.7827	306.851	102.979	118.734	95.6506	107.855	96.3072
CiPaw.01G032200	0.867348	2.049	1.1406	1.49373	2.84158	1.8257	10.4635	7.86461	7.61923	14.3724	8.72947	13.4161	1.50981	2.19419	1.27144
CiPaw.01G033000	47.35	39.3536	38.065	45.3551	47.9988	39.0194	55.8464	36.9084	40.101	47.1033	47.1047	53.8121	17.9974	15.2497	22.6084
CiPaw.01G033200	4.74873	2.30529	4.88863	1.65001	1.48168	2.04804	3.75124	4.16459	3.98437	8.49853	7.16711	7.80734	1.87515	2.13201	3.66484
CiPaw.01G033400	25.0711	19.3653	34.91	8.76893	13.215	15.2802	42.3702	38.774	30.778	57.6772	56.222	41.9424	14.9089	12.651	35.0631
CiPaw.01G034100	18.5764	19.2546	19.5266	23.6325	19.4837	28.5391	25.1475	21.2945	23.034	29.1545	28.038	23.2134	37.3588	32.1499	37.6183
CiPaw.01G034700	15.6014	14.3179	11.6455	68.1577	55.9714	42.9119	63.0399	68.2242	52.0744	57.069	65.4006	50.459	11.2072	19.0673	27.7165
CiPaw.01G035700	28.1565	25.4583	27.3294	17.0871	28.3369	20.3475	9.0046	14.7873	27.8956	4.20919	4.13095	1.92195	9.79422	5.8086	10.6313
CiPaw.01G036700	11.0736	4.88463	18.7843	1.70073	6.54212	4.90341	5.94909	6.62857	1.67143	3.35595	6.8459	3.62131	14.5429	52.9322	34.7515
CiPaw.01G037400	4.23181	1.51742	1.76982	4.6018	4.45633	4.18699	25.7231	25.445	34.7886	10.3111	12.3138	15.7598	1.75704	5.36232	2.05436
CiPaw.01G037700	35.6455	48.139	19.1865	29.0129	57.1094	39.0325	54.9806	44.098	37.7111	29.4651	34.7626	43.3197	15.4198	17.3475	14.5823
CiPaw.01G038700	1.74768	2.72952	1.3437	4.13884	7.69789	2.86915	2.68919	2.78103	4.16455	9.2524	5.49228	9.48617	1.66236	0.835123	1.53973
CiPaw.01G039400	41.0217	42.1311	49.8489	16.5337	34.9476	27.9765	14.7592	23.838	28.5346	11.6518	17.5283	14.4019	31.2518	30.4432	32.5177
CiPaw.01G040100	2.95448	2.60832	2.90119	7.54624	5.06221	4.02779	3.76948	4.87276	5.03328	6.7544	7.44086	8.19851	2.12653	2.38239	3.46204
CiPaw.01G040700	4.03664	2.70188	4.56582	20.419	7.16339	4.04474	6.87505	10.0518	6.38953	4.07172	4.33946	4.1622	2.37011	6.84155	7.33495
CiPaw.01G040800	1.30489	2.02472	1.51541	4.66773	3.67911	3.12203	2.53315	1.45248	3.70288	4.54261	5.71618	7.93277	2.40714	3.13751	2.8218
CiPaw.01G041500	6.3205	8.84323	7.16263	14.35	22.466	12.5441	17.1998	16.1377	14.125	4.28518	5.07843	4.92224	6.24898	6.70782	6.62825
CiPaw.01G043800	94.3345	91.1706	92.8617	42.7291	53.3037	73.8586	46.5413	50.1384	47.5346	33.0239	34.762	29.0856	101.538	104.282	99.6846
CiPaw.01G044200	1.48441	1.81843	1.63987	4.08898	3.71111	3.25452	4.32276	3.80697	5.81788	3.72915	5.07458	4.68764	3.17712	3.97487	2.6755
CiPaw.01G044400	2.83615	3.69408	3.18245	2.51346	1.50676	3.40652	1.29652	2.09499	1.54923	1.05435	1.9628	1.17288	9.76194	7.54083	7.07641
CiPaw.01G045600	4.86697	5.0781	4.06366	8.15826	15.6324	9.143	12.1564	9.07656	11.3582	7.50828	8.99703	13.6286	4.63946	3.8989	3.13483
CiPaw.01G046000	0.159407	0.160046	1.01819	2.24014	0	0.736022	13.1441	7.14506	24.3423	1.7541	3.89631	4.51691	1.68473	1.54249	0.180566
CiPaw.01G046600	12.8349	13.1655	13.3182	27.0769	21.9101	20.9662	24.3443	23.0482	17.8452	22.0773	38.237	22.7927	12.9282	14.0984	17.3202
CiPaw.01G047300	3.77887	3.19496	2.71011	5.35702	7.12406	4.77523	8.66235	8.00148	6.61021	9.23565	6.11137	6.04139	3.15298	4.06287	4.50574
CiPaw.01G048100	6.01179	6.03589	3.23511	6.73082	6.0602	6.63444	12.2217	7.29453	10.9784	10.6136	13.2257	11.5312	3.00229	4.90097	3.06813
CiPaw.01G048300	3.17676	2.29781	2.83638	5.08033	2.76044	5.67788	11.1942	9.97071	10.0489	13.1933	14.7503	13.6282	11.1553	17.5917	11.5691
CiPaw.01G050100	7.48848	7.60066	9.71441	19.1685	15.9535	13.462	18.6444	18.0733	18.2869	20.3079	24.243	24.7672	7.91434	10.735	14.3692
CiPaw.01G050900	3.9767	5.01932	2.54006	9.22537	10.6295	15.5635	32.6303	20.2882	22.3258	15.0865	17.8532	23.996	6.88467	7.53314	5.61995
CiPaw.01G052600	4.19444	5.42784	5.40788	11.2977	8.65218	8.66124	6.05991	6.21591	6.59351	16.9748	17.3583	21.3934	3.89117	2.30494	7.76026
CiPaw.01G053600	32.5645	26.9371	38.1706	17.5786	20.0957	20.6656	22.7216	25.8963	22.4538	13.4445	17.9936	12.5481	32.3082	29.811	28.3006
CiPaw.01G054300	17.8823	17.867	16.6398	23.629	33.5246	28.9883	36.7093	40.4244	34.0318	30.5882	28.7763	31.0158	24.2532	25.5573	22.8552
CiPaw.01G054500	11.0709	8.46165	13.4314	8.29289	7.56991	5.814	7.48599	11.9396	8.06322	7.29842	8.47442	7.46102	4.05829	4.93275	6.2702
CiPaw.01G055400	2.88008	1.80726	2.81051	4.07547	9.43562	5.2638	16.3649	3.27979	9.2973	6.73456	7.26311	20.4022	2.66338	2.32239	2.85456
CiPaw.01G055500	1.80005	3.97598	2.68276	3.65387	7.86302	4.57119	11.2905	2.75503	7.68038	6.47046	7.82181	14.8256	7.10235	3.09653	1.76711
CiPaw.01G055600	3.8401	2.53017	2.93826	3.7944	12.5808	4.01711	18.014	3.54218	6.73717	10.1679	14.5262	16.5938	4.5658	6.70914	1.63118
CiPaw.01G055800	1.29865	0.854251	0.905768	10.5409	10.0252	4.03192	2.2723	0.930169	3.41915	5.42043	4.274	4.66956	0.946555	1.39625	2.07972
CiPaw.01G057400	1.44004	1.00095	0.70754	14.5938	4.17345	3.8999	3.51303	6.41831	3.42041	2.80353	2.44969	2.51104	0.234143	0.952777	0.690114
CiPaw.01G057800	41.3376	53.9743	41.7725	40.8585	47.4512	59.1726	52.232	48.4903	44.7987	48.8076	53.4976	42.0619	79.9471	91.161	96.9625
CiPaw.01G058700	10.9526	5.49827	13.2112	9.72324	20.5939	17.9445	17.8345	19.6506	20.6784	23.7641	24.6223	24.8781	16.1964	10.3988	21.411
CiPaw.01G059500	5.82802	7.31423	4.23018	11.7267	10.9643	10.8555	12.63	11.4975	9.48864	12.01	13.351	15.6133	7.13937	9.39902	9.39226
CiPaw.01G059900	53.0677	53.3718	54.2648	24.1977	22.5648	37.9307	26.2696	31.7443	23.3541	22.8372	21.984	21.8721	49.7844	60.4323	48.7181
CiPaw.01G062600	3.02715	1.66946	4.03956	5.39244	7.58941	9.25243	9.82565	7.41116	14.9364	8.91405	11.6619	6.91042	6.12823	7.74698	5.45734
CiPaw.01G064400	5.70122	5.60959	8.98253	14.1544	23.0364	11.4509	23.3846	15.4573	18.0523	15.0565	24.2871	45.2334	3.61527	4.29078	6.3288
CiPaw.01G065200	108.493	100.347	117.935	80.217	75.8758	97.2895	59.0535	73.0965	64.6521	44.3249	51.7869	37.637	90.9784	97.5208	79.3969
CiPaw.01G066100	0.812189	2.03861	1.55632	7.22865	1.77391	3.18756	4.2071	4.88353	3.37422	9.29473	5.86104	4.87895	6.00864	9.69283	7.72794
CiPaw.01G068400	55.8787	67.0135	33.7361	72.2532	90.8067	86.5144	84.0487	60.3987	52.3509	55.9335	65.3652	92.1011	28.8984	15.7545	23.984
CiPaw.01G069100	40.5756	46.0997	40.048	52.4309	50.0905	55.5327	36.0892	34.6112	40.9554	18.9928	21.0884	19.6171	39.0533	53.57	43.5849
CiPaw.01G070000	18.608	19.2505	11.3196	17.3537	26.0035	26.2454	51.5396	20.7758	38.9296	35.7864	42.066	43.3996	11.3574	6.87153	7.94426
CiPaw.01G070100	9.34525	7.70723	5.46282	9.62489	17.9508	13.0507	26.8149	15.6441	22.4853	27.3612	31.3205	33.1005	7.53981	5.87604	3.68608
CiPaw.01G070600	313.214	321.895	295.638	232.694	239.683	302.866	273.033	181.353	245.078	183.797	245.987	164.012	151.868	105.985	139.386
CiPaw.01G070700	466.669	489.688	473.214	291.262	282.515	395.307	196.224	243.468	238.289	187.604	233.083	189.202	831.42	887.802	691.149
CiPaw.01G071000	22.408	18.8546	21.5847	41.2681	40.1992	35.7544	69.7598	59.2187	72.9191	72.9435	55.3412	64.915	25.422	24.6149	30.3825
CiPaw.01G073200	46.0082	33.2405	44.0564	81.2544	93.602	59.7882	77.7916	82.2155	103.137	162.412	188.16	217.309	30.2067	38.3074	52.4446
CiPaw.01G074400	3.26052	3.5254	4.00501	6.11911	5.66055	5.98324	5.6121	6.53494	6.80573	12.1435	7.3954	7.24898	5.08055	4.58419	4.21414
CiPaw.01G074800	41.4091	40.5475	40.0037	28.6105	31.0357	33.9257	31.8741	28.6021	26.1353	20.2997	22.0217	16.2396	24.0452	25.3076	30.973
CiPaw.01G075300	6.59927	6.8048	5.0452	28.5857	18.9769	11.8235	9.93922	11.4764	9.06923	11.4955	8.92666	7.7397	5.00876	7.31439	11.689
CiPaw.01G076700	5.26699	4.99432	2.52316	8.42969	16.6484	15.706	20.9415	13.6274	20.8631	20.0597	27.8933	31.4075	4.36044	5.22238	7.15931
CiPaw.01G076800	6.3534	8.4685	8.0463	9.108	4.90464	6.70157	5.67419	5.02969	5.28885	2.5313	3.56995	5.46291	6.71471	5.06427	4.591
CiPaw.01G077400	10.6171	7.15719	8.07321	5.77268	7.86767	5.25232	3.44727	4.06244	5.10909	5.42422	7.76759	6.01684	10.74	9.94736	12.4558
CiPaw.01G077500	10.1047	3.40314	5.71893	23.3672	6.49523	9.8184	34.4123	23.3521	35.9047	30.3312	23.4479	23.0508	5.06931	6.05089	5.94029
CiPaw.01G077700	13.4235	12.946	13.0449	13.3065	12.2869	14.8841	14.5731	14.9186	13.7902	24.3324	18.1199	28.5351	4.76819	5.83879	5.61519
CiPaw.01G077900	6.27542	4.96776	2.18402	0.847964	0.263581	0.696518	10.7164	6.86051	2.43909	4.91346	4.49486	18.6025	1.40299	0	0.410099
CiPaw.01G078400	4.97119	0.311945	2.23261	21.4674	5.34399	3.04847	3.44873	4.75534	4.70965	7.00874	4.42999	2.81724	1.0672	2.83942	3.87133
CiPaw.01G079400	65.8717	76.3437	72.106	37.5643	36.6715	56.4488	24.8265	29.5881	30.3087	25.6059	36.7516	24.5893	65.2288	71.9769	72.263
CiPaw.01G079900	4.58201	3.00024	4.47722	9.53938	5.65648	4.54808	18.72	13.1401	16.3044	12.3492	10.7178	12.4189	4.23434	6.61608	5.03975
CiPaw.01G080200	28.0883	21.6151	31.334	22.6513	25.7147	40.9651	36.4496	34.9363	47.7798	40.9023	56.5761	36.9832	103.278	86.0769	75.4452
CiPaw.01G080600	4.80062	6.01378	4.36037	11.347	16.6896	20.8947	27.7955	26.7707	39.8585	37.2687	51.0059	43.4294	6.74932	9.28106	14.2182
CiPaw.01G081200	21.2127	14.4954	17.001	34.4762	28.2742	32.6325	41.7371	39.3709	47.546	70.3373	63.6966	63.9929	73.7783	63.6079	84.8757
CiPaw.01G081400	33.913	35.4453	29.4969	18.6672	12.6176	20.1288	22.0532	17.0755	24.1445	10.7126	10.335	15.2782	31.0929	40.4875	28.114
CiPaw.01G082200	23.1571	25.7872	23.1147	14.4352	12.2502	23.3073	12.649	15.0826	13.8115	9.87491	13.5666	9.90834	32.2686	40.5623	34.6141
CiPaw.01G082600	31.3288	38.6032	32.3407	18.0663	31.3618	31.2319	11.5414	22.5737	15.7231	17.4981	18.2323	22.3276	41.3881	30.8764	44.359
CiPaw.01G082700	17.5614	14.771	17.9832	28.7036	27.1795	28.0241	34.4247	41.3854	40.4491	43.3839	45.7875	38.9194	69.4468	76.5565	73.6743
CiPaw.01G083600	1729.52	1678.54	1705.83	681.998	637.375	1120.39	466.353	579.761	580.894	418.206	455.961	342.076	1646.07	1692.9	1367.76
CiPaw.01G085500	193.758	231.058	98.5174	164.812	219.667	215.931	478.138	256.364	305.392	344.056	405.043	495.625	68.4026	65.894	107.332
CiPaw.01G085700	9.93855	13.9257	9.73035	12.9476	14.2315	14.3748	20.3165	20.8795	22.4307	38.4966	35.5395	39.7881	75.8253	88.595	82.2627
CiPaw.01G088500	7.47141	6.3473	6.73009	8.07657	9.10065	8.62433	2.12646	0.628309	1.6133	4.11073	5.18426	4.23415	3.34074	3.39854	9.60237
CiPaw.01G088800	0.733201	2.94456	1.87328	3.09109	2.08181	2.87756	4.18549	3.52687	6.75074	3.06586	5.97375	6.31582	3.56453	1.57661	1.49494
CiPaw.01G088900	2.91281	2.83309	1.59887	10.2867	8.34999	5.20103	4.28205	4.32877	6.13236	5.80946	5.19139	8.92423	1.82783	3.37638	3.5572
CiPaw.01G090000	8.24403	8.20752	8.14936	16.591	14.7905	11.0755	14.3908	18.2147	16.9576	15.8944	17.3766	17.3924	12.9228	14.3754	12.8696
CiPaw.01G090800	2.17033	3.78462	1.21602	5.21702	5.11446	6.85642	6.64146	9.49071	5.89989	2.89098	4.12154	7.63865	2.41447	2.57906	1.1645
CiPaw.01G091200	1.8891	1.74849	1.50829	5.87638	3.73919	3.85013	2.49628	5.25988	2.75085	4.70965	3.64172	3.011	2.24609	3.26875	3.94533
CiPaw.01G091700	17.1142	20.7103	17.5674	12.6889	22.3285	21.2988	11.7657	13.927	12.0897	13.0953	15.7774	13.1801	33.2281	40.9925	34.047
CiPaw.01G092100	130.446	135	131.618	70.2047	103.854	121.224	98.119	107.882	109.697	134.922	131.809	108.502	275.397	317.615	303.146
CiPaw.01G092200	27.9777	30.3044	33.3678	17.9455	16.8613	27.8728	11.4132	11.5492	15.5116	27.8482	20.4032	17.8948	43.1876	34.8233	35.1102
CiPaw.01G092300	7.73934	7.77036	6.15176	7.97578	15.2132	13.8173	15.4903	9.70185	15.1785	21.3475	19.4574	27.4855	6.21639	8.54287	7.71461
CiPaw.01G092400	3.45221	2.54538	3.10085	3.41113	3.59329	3.36228	8.49638	7.31229	8.78214	6.17301	4.58318	4.21852	2.62239	2.49377	2.99393
CiPaw.01G092500	22.6587	17.8916	17.7142	8.29224	5.41288	16.0746	5.4893	6.06381	6.89053	3.50626	9.47784	6.4205	30.8072	26.6455	20.8538
CiPaw.01G094000	11.2853	11.5785	7.9917	20.359	24.7293	22.1768	52.8108	34.2318	33.0512	22.3093	29.4035	28.493	6.52466	4.19493	7.38462
CiPaw.01G098000	64.3551	65.3816	58.8473	87.4669	82.0424	89.2439	113.117	113.752	110.754	149.874	132.181	155.923	177.405	199.404	179.92
CiPaw.01G101400	1.74862	1.03272	1.4235	7.04674	4.43699	5.10549	5.27373	2.64258	5.31274	9.50761	10.6552	9.73477	1.41322	2.54357	3.02933
CiPaw.01G102000	17.0694	15.1911	18.9496	31.6409	39.1212	28.9497	63.3746	48.0943	66.7064	103.254	71.1828	88.9525	25.4308	26.691	36.5458
CiPaw.01G102100	74.9674	70.9374	65.1576	121.226	221.382	189.904	229.501	201.974	253.45	361.614	357.633	420.543	133.064	121.785	152.038
CiPaw.01G102200	54.3176	54.8258	42.1169	89.3592	79.1431	84.2392	85.5579	73.3774	72.6839	102.35	102.956	145.018	96.2382	90.749	87.3343
CiPaw.01G104900	3.68325	2.4311	2.54141	4.67283	5.54931	3.70048	5.84053	5.779	5.01642	6.64243	7.06567	6.03011	2.05449	2.16337	3.16773
CiPaw.01G105500	5.49427	7.31865	2.25851	6.84832	2.25745	1.41284	4.6868	2.23015	6.50509	2.63383	3.48239	2.15799	1.06361	1.1405	0.77024
CiPaw.01G107800	2.2989	2.0773	1.7743	5.85551	4.70723	4.90923	6.25787	7.09989	5.93693	3.921	6.4218	6.18837	2.61185	5.00512	5.53357
CiPaw.01G108200	1.29123	1.74088	1.21749	2.76504	1.53096	1.02204	3.003	3.14588	5.50936	3.8566	3.82165	2.75976	8.88977	20.1894	8.14885
CiPaw.01G110700	87.4194	79.7129	93.1455	48.4863	53.0042	64.4387	41.9654	53.782	50.1016	40.995	39.7073	30.9773	83.8278	85.1947	77.3739
CiPaw.01G111000	12.9362	16.251	15.6859	26.2712	29.3913	26.6234	18.8119	25.0078	24.4449	30.171	31.6194	34.2597	24.0426	23.2373	21.3366
CiPaw.01G111300	4.33636	4.59561	3.84692	3.6676	0	4.72742	12.479	5.53077	5.951	2.38584	1.1216	0.546104	3.05531	0.518028	0.54577
CiPaw.01G111400	5.28014	5.30131	7.66502	3.93493	0	12.7439	37.0429	14.1687	30.991	0.528201	4.19025	2.7203	1.26828	3.87066	1.63118
CiPaw.01G111500	58.8498	64.8674	61.4902	40.6681	31.2134	45.4359	47.1788	51.7842	40.4514	29.6742	33.4311	29.8089	68.5795	79.9591	76.008
CiPaw.01G114000	17.2528	11.323	14.5501	14.1693	11.5819	14.225	8.36917	7.75683	9.81177	7.31447	4.2596	4.14798	8.60388	16.2207	9.64448
CiPaw.01G114200	13.1662	6.65572	5.04779	6.46938	10.3564	12.4878	108.087	48.5664	69.2651	60.738	40.8297	60.4222	4.5248	5.09803	3.28521
CiPaw.01G114500	3.05803	3.29941	1.11754	3.3674	3.2897	6.1115	16.019	7.58445	6.50857	20.0897	15.5654	31.7635	0.192952	0.736086	0.982309
CiPaw.01G114600	6.03068	2.91188	4.60672	20.9716	16.2886	15.8887	4.37993	4.37853	5.8927	26.4937	9.0554	9.54859	5.64383	3.91014	3.85881
CiPaw.01G115600	3.27144	2.51172	2.3559	25.8037	7.9858	3.66519	5.49267	5.04911	4.42954	5.18803	4.25569	4.25322	0.406763	1.8621	4.57759
CiPaw.01G115800	89.6015	97.3865	64.8528	107.112	132.933	158.107	118.834	94.2521	136.362	223.908	221.197	255.268	59.9688	33.9936	49.8199
CiPaw.01G115900	0.605974	0.912604	0.645094	0.887055	0.330879	1.22409	10.4097	2.98112	17.8607	10.5022	3.70288	4.63608	0.160109	2.11742	0.686406
CiPaw.01G116000	11.1399	12.2919	10.3913	21.6997	54.5032	30.6193	91.7619	51.0652	112.883	117.727	73.8163	91.3212	10.4328	8.77526	12.2437
CiPaw.01G116100	12.1043	14.7524	10.8185	16.7524	32.5164	23.9843	69.2483	39.4863	94.9925	105.345	58.9158	55.9779	8.55126	6.26343	5.86565
CiPaw.01G116300	87.9376	68.303	77.9392	302.491	332.476	225.424	426.459	273.121	547.637	2028.45	619.576	472.434	103.632	60.9377	98.0257
CiPaw.01G117100	1.80131	2.53195	2.97228	14.5554	9.93403	9.51268	4.52254	8.22166	9.55665	10.0594	12.8417	9.90203	4.90216	5.85848	6.42728
CiPaw.01G117400	0.992416	1.04384	1.25772	2.21371	1.90951	2.07291	0.699411	2.42821	1.32657	1.71607	2.3102	1.66046	15.9825	17.9358	8.29724
CiPaw.01G118100	19.1481	17.0195	19.4693	16.3007	14.4968	17.528	11.9888	13.8599	13.1092	8.35459	10.2265	8.09126	11.8092	13.0916	15.2531
CiPaw.01G118800	12.7198	11.5112	14.9177	8.15999	7.01916	15.2619	29.0356	18.3582	19.9821	14.2941	15.5014	12.5574	28.5795	32.2491	34.3916
CiPaw.01G120900	1.76666	1.1825	1.59576	1.94352	2.16315	2.71904	5.5462	4.27245	2.34433	7.30479	5.29645	5.15765	2.54609	3.16572	2.72885
CiPaw.01G123600	34.6319	33.873	29.1561	44.2747	57.3676	48.0848	49.6884	46.7176	57.3452	75.7552	65.8791	73.5419	27.1714	25.562	33.5862
CiPaw.01G123900	9.70009	12.1162	7.88702	12.4329	15.264	12.0786	23.7383	14.529	24.356	19.3306	16.0908	30.7322	6.86139	3.77747	5.36403
CiPaw.01G124000	15.4363	15.8536	9.6486	8.8727	7.1914	9.72647	17.5907	10.2182	15.7422	9.03836	12.6097	17.4156	5.83716	4.72006	4.25098
CiPaw.01G125000	2.98659	5.08451	3.11027	4.56199	3.19062	5.32106	22.8555	16.7511	17.0588	21.4331	15.4916	24.6522	8.30278	9.4237	6.91309
CiPaw.01G125400	499.106	940.746	389.899	638.842	1310.29	1221.4	1664.53	1581.78	986.498	1132	1837.22	1458.48	343.584	425.583	534.821
CiPaw.01G125500	2.30112	2.89524	3.56597	11.5978	7.76151	8.06948	11.1776	10.7632	9.61554	11.026	8.30623	9.60722	1.7855	1.50322	4.35525
CiPaw.01G127600	57.4851	56.6747	53.3711	60.8084	72.142	64.2888	109.285	105.6	98.3005	107.846	106.395	150.604	78.4825	56.9419	66.5029
CiPaw.01G128800	2.60798	2.13749	3.85288	5.98364	6.21923	6.32802	4.10734	4.18942	4.90045	2.40125	3.46914	2.71465	1.23752	0.743912	0.904329
CiPaw.01G129000	7.12803	2.3383	2.7047	5.66142	3.62236	2.36248	8.28135	8.44843	5.07158	10.4452	5.79113	4.95945	2.05117	1.47963	1.75873
CiPaw.01G129600	2.82621	2.60633	2.87494	8.18849	8.1389	6.11384	6.32946	7.55263	5.59452	8.73084	6.62775	7.78284	5.0446	6.25729	5.92841
CiPaw.01G129900	13.9074	13.2303	17.1774	31.5386	46.1085	38.7146	25.6676	29.4842	26.7883	32.425	39.7974	47.7681	13.399	13.8787	15.2312
CiPaw.01G130600	50.7836	48.7619	27.6978	98.7432	105.129	171.911	302.653	156.02	196.654	190.125	276.026	375.829	47.3063	48.5392	58.834
CiPaw.01G130800	6.95624	6.98412	8.52733	9.87432	8.63251	9.61126	0.668516	2.41971	4.14203	9.16229	12.1448	12.7823	8.68853	8.04562	5.96936
CiPaw.01G131100	3.41015	3.25904	2.7567	8.39289	8.98161	6.56765	5.53279	6.89798	4.15665	7.20399	7.04688	6.3248	1.83095	2.31358	2.66471
CiPaw.01G132900	24.3737	25.2276	23.3123	31.442	31.9644	27.3274	61.145	50.3512	46.2167	48.6677	47.7203	68.6679	19.0497	19.09	19.6248
CiPaw.01G133300	9.10011	3.48465	0.901171	12.2431	15.9005	31.5131	170.655	142.704	125.134	174.051	84.9321	157.401	2.37086	0.500578	1.86982
CiPaw.01G133600	0.784474	0.541488	0.730728	4.99533	4.65825	4.52763	9.38138	4.23447	12.5519	17.4803	9.70138	18.4497	0.207272	0.685287	1.16629
CiPaw.01G134200	22.4243	27.3201	29.9317	54.0363	86.6048	71.6306	26.851	38.3283	35.8797	24.5805	38.6485	30.5484	20.5548	19.7513	23.6911
CiPaw.01G134600	44.1156	46.9653	48.7854	22.12	22.704	31.4611	28.7455	32.1525	25.6924	22.668	20.7308	20.0438	37.3799	36.0503	38.7707
CiPaw.01G135400	34.6795	26.24	29.6952	32.6666	32.1089	40.0309	57.9136	35.715	61.5128	48.116	65.8116	73.7712	25.4968	27.8293	28.7503
CiPaw.01G135600	1.9309	0.605825	0.513888	46.638	9.48893	6.26866	4.59274	12.5336	9.75634	14.0764	2.10696	1.91497	0	1.29751	2.46059
CiPaw.01G136000	10.1061	7.49464	15.1597	6.58996	7.90106	8.6166	4.85612	6.52855	2.96581	3.41201	5.3467	4.03511	5.09765	19.2617	12.0979
CiPaw.01G136100	4.96866	3.3568	3.41093	3.69786	4.2597	3.2161	0.490891	1.21837	2.65913	2.86147	3.29694	1.68422	10.3061	10.8339	6.04895
CiPaw.01G136600	28.6399	43.6455	29.2366	33.4797	51.7177	39.0808	68.7161	61.4461	68.163	88.4108	68.4553	115.759	27.8903	21.9395	27.633
CiPaw.01G137000	19.9854	28.4037	18.2525	14.8082	15.2717	18.2452	34.2113	15.1711	24.967	20.7535	31.5558	35.5872	10.9857	10.1964	8.37547
CiPaw.01G138600	90.5104	87.6855	97.2104	46.7655	46.1493	62.8721	38.8115	44.4391	41.073	24.2102	31.3336	25.3426	60.5895	53.7046	58.3536
CiPaw.01G141000	24.7409	22.1541	23.2252	30.7465	33.4504	29.4205	48.6697	41.4217	49.948	51.2773	50.7623	57.4474	19.0904	24.2368	29.082
CiPaw.01G141400	357.587	361.896	340.953	273.416	269.063	283.755	202.637	224.929	208.168	217.016	197.275	189.53	132.355	151.78	187.176
CiPaw.01G141600	9.53931	5.74653	4.301	6.43992	2.45117	4.92271	2.61006	4.17148	5.41853	6.29817	4.70248	7.25047	1.42331	0.84463	2.03397
CiPaw.01G143300	1061.53	1350.71	660.012	953.986	1339.2	1374.5	918.667	778.743	799.825	970.272	1020.28	1589.93	531.291	301.124	491.731
CiPaw.01G143400	238.283	266.013	194.345	307.326	114.172	125.887	162.274	107.333	107.259	100.589	93.8894	85.4139	103.061	36.9451	69.1309
CiPaw.01G143900	49.7529	61.408	29.3778	32.7836	45.205	42.2687	64.5171	40.4674	40.5201	41.1701	50.0332	100.602	19.2101	15.263	17.5833
CiPaw.01G144700	17.5992	17.3233	15.025	26.3485	28.0376	26.9272	36.9905	31.6518	28.7502	29.0109	35.6666	24.9929	43.9107	36.9161	46.0463
CiPaw.01G144900	74.5493	51.0095	83.4387	305.187	112.499	67.2657	46.1516	75.7084	65.5747	86.9495	36.4018	42.6821	36.7636	37.8114	60.1521
CiPaw.01G145700	24.8457	20.9383	33.0322	59.7725	76.7948	39.5806	19.7286	28.6985	28.9706	32.2265	40.4337	36.4434	13.4858	14.3839	25.8513
CiPaw.01G146400	157.2	174.992	121.681	94.7966	108.418	100.755	89.5765	85.1276	82.3859	68.3477	76.6143	60.5266	94.8644	101.419	98.7281
CiPaw.01G147500	4.09411	2.14462	3.60043	8.54677	3.69343	4.93135	13.7368	7.00564	9.194	9.79372	8.49458	19.9738	2.82192	5.16733	2.21795
CiPaw.01G148500	38.4693	40.5716	40.2522	27.1884	21.3001	31.1812	20.6546	23.389	20.1953	17.1181	15.5929	13.3292	35.3787	41.959	40.9571
CiPaw.01G151800	39.0241	31.7569	49.8521	91.8818	100.037	57.3743	36.477	56.8086	35.5153	155.268	103.991	104.292	94.8598	146.408	104.926
CiPaw.01G152400	38.5896	31.8165	34.2794	35.0907	44.6538	37.2432	31.001	32.4089	30.8473	48.5097	22.9783	35.5556	16.003	11.2654	15.632
CiPaw.01G152900	63.8173	60.3561	67.9371	36.8514	40.3328	46.3458	33.8249	47.8928	39.0941	31.2806	32.933	28.773	43.9241	45.2526	47.5762
CiPaw.01G153100	1.65372	1.24526	1.46707	0.96832	3.76241	4.45412	5.68166	4.51977	4.48739	6.36908	5.29324	7.02889	1.31083	1.48167	2.34153
CiPaw.01G154400	3.38643	6.53847	5.54623	3.66072	2.41804	4.05934	3.30453	2.70543	2.04744	4.44301	2.42558	2.36201	3.0284	3.5009	3.09824
CiPaw.01G155100	4.23681	3.2663	4.59087	14.1761	10.7959	8.52943	14.2098	15.1362	22.1154	17.7883	17.4945	18.2937	13.6465	16.2958	13.3691
CiPaw.01G157700	27.905	23.0531	24.6964	16.5344	13.0825	20.2485	15.1266	13.9801	17.8815	14.0716	12.5602	12.1233	13.5653	15.9466	14.2159
CiPaw.01G157900	271.088	270.775	280.826	108.277	134.849	191.588	139.566	149.295	144.548	132.456	133.657	93.1698	287.071	305.947	273.508
CiPaw.01G158500	7.90252	7.99385	7.52714	11.9682	14.5347	12.1398	22.3297	18.253	19.7145	36.091	28.3201	33.2012	19.0273	19.4204	23.8593
CiPaw.01G158600	57.4289	70.3271	39.8078	74.9553	59.7927	47.3127	59.4165	49.3237	44.5628	39.4647	46.0158	39.8695	21.9827	17.3477	18.3634
CiPaw.01G158700	2.16701	1.76128	2.30691	4.95465	8.11372	5.83662	2.39991	4.96374	4.05532	7.15368	7.68686	4.09359	2.50837	0.998517	2.10398
CiPaw.01G158800	443.225	484.432	367.037	471.52	850.588	814.988	1245.6	901.629	969.643	948.525	1581.11	1877.4	491.5	406.317	597.68
CiPaw.01G159000	7.15843	11.1262	9.01278	17.3304	6.6899	25.2659	2.98331	3.31094	2.47314	4.39297	6.32904	7.72348	12.2212	7.99243	8.81029
CiPaw.01G159300	9.72327	7.60994	8.23188	14.8834	19.0629	15.9959	16.3489	19.3346	19.0843	14.5747	14.4361	20.4792	8.65792	11.9357	12.4882
CiPaw.01G159700	8.87372	9.75511	10.3434	4.53821	6.50129	9.72439	4.98721	7.55209	4.60348	2.22483	2.87625	1.78238	25.1079	28.0784	21.4391
CiPaw.01G159900	1.38472	1.75071	1.03734	2.64263	3.72447	2.72319	6.01798	3.95276	4.86597	3.38607	3.88005	4.50498	1.32796	2.06776	1.91708
CiPaw.01G160100	2.67007	3.95733	4.06063	1.78678	2.08276	1.61443	6.58612	5.28203	4.85397	3.21794	2.95978	3.45866	4.43444	6.15158	2.59241
CiPaw.01G161300	41.8945	43.0425	37.4093	74.3651	93.7207	92.8815	56.0573	66.4224	63.0366	45.2293	58.8033	52.7471	73.2467	80.7257	75.0678
CiPaw.01G161500	5.17008	6.5568	4.34514	7.48855	8.6176	7.69541	2.73273	6.69329	4.12469	5.38967	4.75073	5.55148	25.595	29.6948	14.949
CiPaw.01G162200	176.052	197.376	193.509	79.845	104.018	141.429	78.5114	98.1855	98.5651	95.5679	94.9455	66.1921	249.844	278.296	265.112
CiPaw.01G162500	38.2659	33.1497	34.4991	46.5993	41.7886	38.1123	79.6141	65.1191	66.1282	97.0418	71.0348	82.3162	23.5428	20.5381	26.6845
CiPaw.01G163800	23.6199	4.27893	3.38907	33.3733	27.8129	27.7981	107.097	67.8671	88.7305	165.1	69.387	115.001	3.90727	4.74776	5.52549
CiPaw.01G164300	15.4777	15.5749	7.86565	10.5391	19.4646	22.757	51.3069	36.5595	58.5847	97.5647	60.8512	113.512	6.55055	5.30851	10.9476
CiPaw.01G164500	22.4758	24.3838	20.2812	36.2317	38.8591	32.0326	39.8635	42.4297	43.3574	56.7843	55.7108	74.9518	15.9747	20.1445	26.5292
CiPaw.01G164800	1.03916	0.765107	0.884999	1.86598	1.74006	1.67932	14.2809	12.5723	11.3569	16.8473	7.74087	18.2169	0.658955	0.893808	1.41251
CiPaw.01G165500	7.3729	7.62829	8.75349	7.08301	7.86056	7.76053	6.36741	6.42093	7.38052	7.64552	9.16332	9.29144	13.7618	16.0958	14.6647
CiPaw.01G166200	4.27212	6.15413	4.87747	6.23561	4.46255	3.85932	4.38529	2.63981	2.29415	1.3626	1.58541	1.54387	1.8322	2.46301	3.92744
CiPaw.01G166300	40.7647	41.1702	48.6176	23.1631	26.7806	37.5884	17.7645	25.8426	20.4935	16.4564	20.2142	12.9407	57.2739	62.9329	42.6235
CiPaw.01G166700	35.1451	33.3346	37.8737	14.6676	18.748	22.2471	17.6919	16.2894	17.8216	12.9505	14.7037	9.91269	26.0748	23.1013	26.1119
CiPaw.01G167900	18.1122	14.701	16.2163	68.6182	37.9735	27.1565	26.8734	28.7866	23.2106	21.8802	19.3913	18.2417	17.6077	23.3892	22.2445
CiPaw.01G169900	48.1217	60.454	72.0801	39.7879	39.2157	60.5718	30.2926	22.9997	32.7183	34.3261	33.0714	25.9008	90.3439	85.7971	68.6157
CiPaw.01G170600	5.67987	4.52991	6.77798	19.9011	10.9548	7.90461	10.1687	14.3218	12.1122	7.51015	6.7709	7.3203	6.29334	13.7894	14.0609
CiPaw.01G171300	23.216	32.4419	25.3652	17.5688	17.7176	27.4254	23.3943	35.3251	26.9824	14.7902	18.0936	14.0801	7.8918	11.1667	7.99692
CiPaw.01G171600	46.6357	62.5813	32.5767	61.8211	175.723	120.112	78.6653	37.2194	50.0818	98.2237	93.9067	130.097	41.4113	27.2556	42.3373
CiPaw.01G171900	4.46433	7.47037	3.66341	3.48539	3.14863	3.86492	5.30931	3.45707	4.90826	3.275	1.94856	8.43331	0.982961	0.499983	0.526759
CiPaw.01G172900	40.1589	38.2724	38.4095	18.9219	23.1271	29.6062	21.3096	22.1231	22.6339	20.1101	16.6154	14.9353	38.1321	30.0215	32.7843
CiPaw.01G174900	26.3154	20.2207	24.5455	15.2634	24.8068	31.3075	49.372	31.8222	55.7505	70.4807	55.2988	57.9297	21.0557	21.1865	25.6956
CiPaw.01G175500	113.128	119.513	85.5152	99.4832	150.012	133.514	118.95	72.8719	117.54	91.6859	127.793	125.088	32.8623	32.9422	52.5959
CiPaw.01G176400	3.27425	2.6299	3.28645	11.8319	6.12971	3.45554	5.637	8.7954	10.399	9.98531	5.33539	4.34731	1.87853	1.50871	3.92078
CiPaw.01G176700	100.879	102.816	103.126	69.0438	63.8192	83.189	62.2682	68.6559	58.6397	50.3891	51.4904	46.2484	105.089	119.128	104.173
CiPaw.01G177100	101.863	102.764	76.4717	63.7823	228.054	152.132	37.5543	53.2128	67.876	66.5193	71.6168	53.9456	296.833	314.313	290.572
CiPaw.01G177200	21.0887	26.8272	17.6128	46.5733	32.2336	26.6293	27.9593	17.8325	14.6522	26.1546	24.9526	25.135	5.91063	5.55357	10.2502
CiPaw.01G177900	4.2342	5.90088	4.07024	4.81057	3.34721	4.92405	2.47188	2.83266	2.90934	1.84284	2.57449	1.4684	3.13917	3.56719	2.93499
CiPaw.01G179200	113.971	126.95	133.232	73.0302	66.928	121.753	178.791	177.845	187.247	189.893	204.737	255.674	414.992	306.225	286.94
CiPaw.01G179800	5.42289	4.10264	7.35851	10.8229	12.4281	16.0019	6.70162	7.76549	6.08899	7.69023	11.5125	8.35397	4.96442	4.10594	4.32583
CiPaw.01G180200	46.2789	54.7945	53.5053	22.7039	26.3168	28.3705	20.2964	34.1166	27.3393	24.4531	26.0834	21.1941	30.8887	38.3711	36.8604
CiPaw.01G180300	3.0936	1.77486	4.23426	10.0922	4.82627	6.37674	2.80316	1.69102	1.48868	4.61994	0.771585	5.0091	7.47321	6.41461	5.00603
CiPaw.01G180500	4.72031	2.77652	3.19775	11.8374	12.08	20.8041	19.7584	14.4908	14.0801	35.4148	19.5346	28.9123	2.9227	2.10179	3.8346
CiPaw.01G180900	3.33556	3.46961	2.83111	5.29625	9.46751	7.16288	7.94173	5.91332	5.60103	7.44001	7.06517	10.4733	3.557	2.63314	3.62512
CiPaw.01G181200	1.43691	0.0698068	1.11025	29.3123	0.835214	0.187266	2.08251	10.4895	2.75842	0.739577	0.62043	0.367756	0.12247	4.23602	6.56306
CiPaw.01G183300	19.3534	25.533	22.8688	23.3531	26.3652	19.9797	21.8803	20.4842	19.1833	15.7487	17.6361	20.5388	9.73857	8.5821	12.4998
CiPaw.01G184000	138.252	134.855	140.273	54.2712	58.9631	86.5759	81.397	84.6616	77.8039	73.6258	77.3609	67.1028	140.432	141.073	127.656
CiPaw.01G184300	16.4209	19.5697	18.618	8.44254	31.9288	13.8694	37.8231	22.1845	22.935	6.17005	10.1003	11.1974	7.33698	5.02379	4.08304
CiPaw.01G184900	21.5592	30.5105	14.0128	3.61585	1.77466	0.937915	7.38701	1.71736	4.56169	2.6227	2.0806	2.82423	2.40447	0.640638	0.98174
CiPaw.01G185300	71.2392	90.5568	48.9317	54.8102	19.602	47.1834	46.1669	28.8539	28.0027	17.4749	17.8982	21.3586	19.4431	17.9158	21.4722
CiPaw.01G185600	252.784	298.433	172.414	140.897	189.612	208.52	126.123	101.952	126.006	103.231	133.245	119.045	138.315	134.435	117.32
CiPaw.01G186100	17.3957	19.3066	14.6673	193.909	258.166	246.853	213.55	177.064	184.251	419.871	403.563	456.856	38.0271	40.1237	53.388
CiPaw.01G186200	30.7309	36.0438	23.2923	567.936	562.321	486.405	389.466	469.881	500.968	1143.04	2121.8	1705.12	85.462	116.631	97.6923
CiPaw.01G186300	18.7166	24.7993	12.8882	10.5112	9.57393	10.5213	16.1083	11.4859	13.75	7.5032	13.0385	12.0659	2.5002	2.31903	5.35933
CiPaw.01G186800	3.01089	1.30995	1.76289	19.2166	2.19204	3.12795	1.11402	5.10199	2.59189	1.1596	1.16815	0.56877	2.81087	12.7868	11.1411
CiPaw.01G187300	10.3062	11.5892	13.5072	4.2377	9.55421	4.60001	10.1203	12.8695	12.7036	3.67947	4.79827	4.62061	2.90462	3.64434	2.95746
CiPaw.01G187500	65.8517	70.0343	52.0336	28.0089	51.0979	31.7464	42.939	41.2797	35.6198	24.82	26.8871	26.9026	29.5941	19.9569	21.7968
CiPaw.01G188000	2.91281	2.72952	3.72102	1.59186	1.27238	2.68983	7.18485	3.82126	7.63138	9.82934	2.93826	12.9857	3.28368	0.835123	5.49905
CiPaw.01G188400	11.4317	11.8844	10.8575	20.8623	13.3876	11.3246	17.4579	15.4696	14.5612	14.5675	13.6201	11.9426	4.67568	4.88366	5.50861
CiPaw.01G189000	59.4942	63.1583	49.4166	34.5508	18.4111	27.4699	66.7124	128.421	87.7923	55.6862	58.1341	59.0804	12.3028	14.0261	11.2048
CiPaw.01G189100	172.944	174.68	171.332	44.4378	124.646	25.2142	192.189	254.672	225.835	177.731	209.568	184.833	34.3253	45.677	26.508
CiPaw.01G189600	1.29024	3.23852	0.572304	1.88871	0.821923	1.98578	7.38807	3.76142	5.07051	85.1857	13.1402	31.3195	1.13634	0.1156	0.243582
CiPaw.01G190300	18.4027	16.9917	18.4471	32.057	25.1858	22.9818	25.0293	25.7773	23.4204	33.1925	31.3416	32.4495	31.2309	38.0565	38.0084
CiPaw.01G190600	0.392177	1.7325	1.41948	4.96012	11.8205	4.52694	2.57042	3.34419	3.787	2.41666	6.02535	4.80064	4.39348	2.69856	2.75424
CiPaw.01G190800	5.13295	5.7172	5.59239	8.8288	7.8827	9.81332	17.0417	21.4378	16.705	22.1958	27.9116	29.1346	14.2403	13.5812	13.4455
CiPaw.01G191000	8.57182	6.82559	7.26868	9.20753	28.3087	11.0546	21.279	40.3923	41.6186	40.8192	74.7929	38.9626	22.4295	33.9086	37.6665
CiPaw.01G191100	12.5209	13.6305	13.7036	27.2666	69.5199	38.9744	63.0582	88.8201	90.9088	133.134	212.297	142.473	16.4297	21.781	37.9271
CiPaw.01G191400	233.388	318.616	240.051	899.994	1977.31	1048.02	1361.99	1725.05	1795.45	1865.34	2570.28	1875.8	390.553	427.265	919.441
CiPaw.01G191500	4.76109	9.04358	9.72595	7.08254	10.9609	7.7238	2.44854	10.832	7.94662	2.69032	2.24658	3.79203	27.1992	17.5703	19.24
CiPaw.01G191700	0.0637629	0.0320092	0.610913	19.0786	2.75049	61.4946	0.303327	0.871348	1.28871	1.29803	2.04092	0.903382	0.606501	0.616994	0.361132
CiPaw.01G191800	205.475	169.961	170.369	1365.69	3644.12	1904.2	2061.55	2171.95	2685.82	3026.08	4256.85	3008.79	448.303	455.078	879.972
CiPaw.01G192200	2.40056	1.60679	4.9691	9.91747	2.25745	1.23155	2.60821	3.86367	8.6104	3.15519	4.73442	2.5697	1.97329	9.96543	6.04266
CiPaw.01G192500	146.439	135.878	158.192	66.7366	91.8762	106.104	79.7263	95.4318	89.7031	59.823	78.2665	54.6269	161.45	141.112	136.091
CiPaw.01G193200	107.254	94.0974	116.083	89.8697	81.1835	99.9203	46.654	51.9219	62.5423	47.7464	45.1177	38.5919	70.3557	68.9915	73.4775
CiPaw.01G193400	5.39846	6.09761	4.44326	5.32689	5.62249	9.28955	15.7468	17.678	13.4421	10.8907	11.985	9.82967	6.84127	9.05558	9.51224
CiPaw.01G193900	7.66692	1.72335	3.77639	6.03039	10.4971	10.8314	16.3309	8.75705	15.1615	9.82171	11.5875	27.6261	3.02348	4.6752	3.11089
CiPaw.01G194500	18.6466	16.3917	14.5509	69.1163	34.4145	25.1275	33.6262	30.4854	34.2475	47.4431	30.7872	36.0051	17.121	21.7715	23.4153
CiPaw.01G196000	8.59957	6.23384	10.71	25.5075	9.82633	11.383	6.00209	10.1636	10.5506	10.1205	13.4488	9.06958	15.4752	20.2052	22.6037
CiPaw.01G197500	25.7854	5.18955	14.194	38.5886	9.68571	4.74603	9.43806	21.9609	14.2455	88.6121	9.50277	9.91948	0.62077	3.03125	7.18556
CiPaw.01G199900	62.7272	55.3416	68.6623	29.8959	32.6577	35.6621	28.0885	28.1934	28.7227	22.989	27.8335	18.8961	46.307	46.9961	46.2671
CiPaw.01G200200	31.8598	37.1976	16.8298	14.0621	38.9441	14.9751	89.1757	114.452	72.9015	96.8749	117.498	234.515	23.0855	21.4738	10.936
CiPaw.01G202100	6.11689	5.55651	5.99497	5.00299	8.37649	9.30231	19.9123	9.23471	11.338	15.4919	13.3352	18.268	5.13076	4.80196	4.39924
CiPaw.01G202300	21.3798	20.4226	19.4735	14.563	13.9899	17.7848	13.329	11.3869	10.4317	9.68348	9.13441	7.84856	14.2709	17.9922	15.6221
CiPaw.01G205600	12.6122	12.37	11.1758	15.5383	11.2256	11.6972	8.16923	9.56401	10.1504	6.89906	8.31568	7.10619	4.08359	3.29204	5.03735
CiPaw.01G208500	39.1231	43.7155	43.9276	75.9515	115.391	100.677	74.965	96.1471	92.2553	70.2642	115.352	98.959	31.5766	30.1642	62.2178
CiPaw.01G208700	7.07581	7.67709	6.86439	9.48919	14.395	13.1737	53.2251	36.5566	31.6943	35.3516	24.1759	34.5158	6.59368	7.09632	8.74755
CiPaw.01G208900	5.31799	6.67413	5.00081	3.0101	1.74226	4.39933	2.81091	6.78278	4.4784	1.75556	2.06325	1.7078	8.80531	7.24236	8.4334
CiPaw.01G209000	2.76612	1.01831	0.817969	1.72765	2.4166	2.37698	5.68586	6.38404	6.07373	3.17908	5.61635	2.92618	1.33178	1.28873	2.2281
CiPaw.01G209400	0.473722	0.302668	0.458459	1.513	2.91587	0.546823	4.09735	3.10734	6.86648	27.8647	3.9599	10.2505	0.682722	0.601929	0.731728
CiPaw.01G210200	10.2852	11.5356	6.9399	10.1194	14.0922	16.7713	32.5174	29.2807	22.8824	29.8089	28.1925	27.8653	19.8612	21.1092	27.9349
CiPaw.01G210800	8.64166	8.38922	9.9098	13.5058	5.16963	14.7794	4.46694	5.38361	6.99196	5.24404	4.88122	3.42094	4.60013	5.0213	9.03294
CiPaw.01G210900	10.6083	7.74045	6.76277	8.5229	9.83369	8.68563	30.7745	18.0029	25.8311	23.9574	20.2439	30.1992	5.41026	4.31025	6.35751
CiPaw.01G211500	1.76343	2.94029	2.58125	1.73322	2.68231	1.67205	2.46338	4.26879	3.39434	2.14836	3.44527	2.99807	7.35501	11.3757	6.49185
CiPaw.01G211800	6.66668	2.732	5.93835	29.6355	6.68607	4.86853	5.1778	10.4118	9.16599	9.2822	5.06745	4.16361	2.30067	7.60654	4.16106
CiPaw.01G212000	12.2145	8.17562	9.04557	27.9863	2.51312	1.22603	0.935676	15.6756	1.59012	0.389585	1.0302	0.200641	3.36759	15.226	4.21087
CiPaw.01G212200	17.3172	8.33277	15.4618	70.4655	27.0163	26.1613	29.1894	45.7155	33.602	35.1257	35.8535	30.3914	9.78358	11.6688	17.0847
CiPaw.01G212800	1.56993	1.3374	1.26612	6.23981	5.66289	11.3674	10.6618	8.99759	8.38651	13.0874	13.1786	20.8675	2.26256	1.12528	2.15553
CiPaw.01G213400	10.5307	10.1937	2.3125	7.46577	10.4172	13.4095	29.753	10.9447	8.85494	25.4622	12.9166	30.4016	2.94461	4.11254	2.24663
CiPaw.01G213600	28.4485	28.5868	26.0359	30.5109	33.3129	37.9764	83.5982	66.0895	65.5155	66.1492	59.3257	73.3996	35.7421	36.4905	43.7333
CiPaw.01G214000	6.94358	6.88742	8.90583	6.66194	8.03957	8.30475	6.98654	5.94473	10.4266	20.9887	18.6953	21.05	11.936	8.09503	6.44379
CiPaw.01G214500	164.459	136.501	202.8	483.649	503.078	221.082	115.542	173.74	189.726	431.663	259.084	245.205	275.13	230.614	236.229
CiPaw.01G214800	5.27417	6.35867	5.23883	9.23339	7.95609	9.87916	13.7182	12.7014	12.2164	12.4549	14.7554	14.2596	7.34923	8.155	8.28878
CiPaw.01G216300	73.4181	79.0385	70.2517	106.603	208.011	146.226	168.011	169.419	191.875	212.323	229.522	345.122	34.461	36.1219	68.902
CiPaw.01G216500	12.9607	16.0557	14.75	19.8091	21.1519	23.3239	31.4608	31.3992	27.8413	27.253	33.9671	30.0016	11.9283	16.3244	17.591
CiPaw.01G216800	23.2259	28.4154	25.3316	55.9066	105.755	71.7694	94.6778	93.2552	105.066	125.363	155.6	166.312	27.6347	30.0562	55.0296
CiPaw.01G217000	5.86064	6.23026	5.1164	7.24325	9.94348	8.77811	10.6759	9.22262	12.1364	14.9063	10.2911	12.8715	6.47255	6.75895	7.07498
CiPaw.01G217100	36.3505	35.8691	38.1652	54.1259	79.9391	64.8861	106.566	106.382	109.963	96.219	114.715	118.363	38.0216	45.6632	36.9305
CiPaw.01G217500	1.26581	1.11202	3.20038	2.96473	10.0219	3.83549	6.18886	4.32447	4.79687	4.35277	5.34076	6.99418	1.50502	2.04141	3.04688
CiPaw.01G217600	72.7715	88.4682	68.3974	117.127	216.498	205.629	179.775	175.566	217.367	191.843	290.333	297.998	58.5642	79.9782	129.53
CiPaw.01G217700	96.2923	131.328	61.2723	121.247	200.922	211.679	256.937	192.81	177.405	190.004	275.606	178.267	51.223	64.2342	93.6502
CiPaw.01G217900	15.9628	16.5826	10.0192	23.232	35.6706	36.1064	42.9185	32.3803	33.2051	27.8709	41.4549	37.1787	16.6268	18.4521	25.0842
CiPaw.01G218800	3.37272	2.44562	3.09178	3.40115	2.7624	4.86646	2.67406	4.81382	3.99739	2.5773	4.1437	3.82273	8.02018	4.53274	6.47344
CiPaw.01G218900	7.63127	6.50733	3.44988	10.6507	10.7312	5.30944	9.06186	6.6285	11.3857	11.7333	11.9241	13.2704	7.95476	5.50732	6.63115
CiPaw.01G219000	5.10527	13.7754	5.60469	8.28295	14.8673	17.3723	20.2948	24.011	17.0179	13.8104	17.7646	26.2198	3.54086	4.97436	14.2765
CiPaw.01G220200	51.232	49.9294	59.6321	32.3761	33.7755	30.6925	22.2281	25.663	25.7332	23.0152	30.0418	23.7693	43.6809	42.1041	43.2878
CiPaw.01G220600	1.63171	1.58861	2.05288	11.8126	3.67183	2.68256	4.18166	4.10825	5.05226	3.15576	3.97104	3.58676	1.20193	4.46559	5.0968
CiPaw.01G222200	16.292	13.2676	13.6823	12.0835	23.7223	22.7761	57.6006	29.487	58.538	62.1486	71.8475	110.384	12.4356	6.03341	10.2525
CiPaw.01G223900	287.698	340.95	122.406	88.2748	114.172	131.621	241.452	135.019	183.43	227.979	199.801	264.991	56.191	36.233	42.9813
CiPaw.01G226900	6.25188	7.02026	4.72889	17.1476	16.3498	11.9644	16.1748	17.7164	15.3327	9.6856	15.0322	8.95079	3.91228	6.81017	8.94531
CiPaw.01G227800	7.05985	5.14086	5.03794	7.63168	6.86253	4.74627	5.49489	3.73182	3.74574	3.5855	2.97985	2.11037	3.77166	7.00654	5.88784
CiPaw.01G228100	8.57281	7.10091	16.7314	18.6566	26.0965	25.8112	29.0758	24.1331	48.5703	44.5336	49.9738	82.389	12.1559	14.7857	26.9876
CiPaw.01G228600	43.1768	4.68957	7.88304	59.9691	5.84729	12.7558	61.8418	35.8066	30.9558	39.551	24.3318	19.885	5.29768	4.53194	4.96821
CiPaw.01G229300	15.2576	8.63418	3.24851	25.0149	26.3564	29.1398	41.0563	29.7209	23.9843	49.4519	31.9656	56.2819	6.45009	3.5791	3.14231
CiPaw.01G230600	16.6662	9.6215	16.3228	29.569	18.0185	10.9657	13.6543	22.5019	22.1754	73.7242	17.8464	30.1295	26.4211	18.4563	20.1055
CiPaw.01G231600	10.8568	5.5831	7.32928	1.00783	1.80736	2.67454	0.629841	0.506606	0.520321	0.874151	1.07873	0.675297	16.7916	16.2991	11.698
CiPaw.01G231700	75.8554	74.7636	65.6287	48.8427	51.8095	46.9397	82.6693	64.5944	84.6363	87.4862	53.5	68.9388	29.7994	38.1623	32.529
CiPaw.01G231800	9.69756	7.45258	9.27213	16.5442	19.4809	18.2075	28.6982	30.3	41.3705	45.1874	44.6613	46.6798	20.7512	19.2115	33.1915
CiPaw.01G231900	15.5661	16.7484	7.24481	36.3849	26.1008	52.5155	75.5334	61.945	48.9866	61.5367	72.3692	98.9686	16.9414	17.8274	19.8895
CiPaw.01G232200	0.553383	1.88904	1.76732	13.3499	2.29644	2.17184	8.54099	6.29177	7.58054	9.01226	10.9497	15.4296	1.16971	1.66592	1.00294
CiPaw.01G232300	2.57201	1.83969	2.72016	5.07911	1.59715	4.21079	3.16323	7.35114	5.24736	7.34375	6.98515	6.82115	1.17259	1.60858	1.31389
CiPaw.01G232400	4.60336	3.08121	3.15035	2.90938	4.02968	4.47026	1.19728	2.75592	4.26631	3.73881	5.61312	4.80348	12.4718	12.8839	10.5115
CiPaw.01G233200	1.23935	2.04947	1.55219	2.21976	5.01569	3.45026	5.74158	5.57901	5.2389	6.49795	6.83073	11.5269	2.38852	1.41087	2.06449
CiPaw.01G235600	18.0378	12.8677	11.3698	6.11476	4.66539	9.86269	3.7635	7.00564	6.66232	4.70099	3.31496	5.91815	7.02343	13.7795	7.52759
CiPaw.01G236700	1.94449	2.9935	2.20802	4.20008	2.12349	3.24212	2.64942	4.34605	3.59037	6.08624	7.74533	5.48535	1.91807	4.08833	1.90891
CiPaw.01G237000	20.1348	24.422	17.8087	20.1908	43.9438	33.5406	48.0828	38.4882	29.4446	41.1613	51.958	43.3195	21.8851	19.3471	24.7193
CiPaw.01G237900	3.39016	4.01796	3.12058	3.70149	4.17547	3.85445	8.64975	7.21743	10.3608	7.79758	6.37872	10.7763	1.93965	1.89099	2.71409
CiPaw.01G238000	3.39408	2.81504	3.10263	5.14124	4.67345	9.70939	25.155	19.7626	27.1325	29.9191	35.683	39.1802	6.27742	8.80558	8.48316
CiPaw.01G238300	8.01022	10.4475	4.94107	11.0463	13.0805	12.7892	17.9645	16.6138	13.0289	23.2303	13.4186	21.1277	7.75368	5.71464	9.92141
CiPaw.01G238400	4.23467	6.11715	2.02402	5.56637	5.28513	6.23485	9.22729	7.22767	9.17001	12.1725	8.55004	11.8033	4.0188	2.7875	4.25833
CiPaw.01G238900	2.68363	0.734832	4.58831	0.666642	1.0657	2.81612	1.80533	2.75603	2.46539	0.984344	3.40751	2.85735	3.00813	14.0768	5.34273
CiPaw.01G239600	1.39244	0.862607	0.85155	4.12868	3.1383	1.16273	3.38245	3.69229	1.69653	5.44428	5.2414	3.96235	2.78669	5.79722	3.35587
CiPaw.01G241000	15.906	17.808	24.5465	31.626	29.367	26.55	40.3433	31.2126	45.9985	31.4169	37.0269	54.7982	13.6661	13.5335	16.7858
CiPaw.01G241500	4.1343	4.32383	5.68489	4.43813	5.64362	5.63393	5.34174	7.90959	6.4474	3.66475	4.61153	2.34296	12.8655	14.1376	18.5371
CiPaw.01G242600	4.69447	5.44544	4.12417	4.26998	3.53388	5.78714	3.20406	3.13909	3.30083	2.58287	1.98933	1.96302	2.79382	4.58174	4.77549
CiPaw.01G242800	61.9857	58.1802	54.2402	61.9057	71.058	108.554	204.011	130.475	162.699	159.447	175.398	216.079	46.1279	48.0859	67.2106
CiPaw.01G242900	27.5547	28.6898	20.9137	45.0169	47.1337	47.121	62.3037	46.4408	53.2844	58.583	66.7666	76.4394	25.122	21.3962	24.2761
CiPaw.01G243200	8.16728	6.3077	4.01286	4.04653	5.83174	1.0878	2.32451	1.03024	4.93795	4.14793	7.3124	6.05266	3.3199	1.0132	1.42328
CiPaw.01G243500	6.82838	12.3052	9.50588	12.3024	7.07457	6.87155	7.58869	3.63681	4.52164	18.4957	11.2084	9.1286	3.70087	4.14139	5.15648
CiPaw.01G245100	28.8996	20.5451	29.6187	42.6725	40.1851	27.5575	44.7824	38.2661	44.7439	60.0462	68.7366	68.3594	21.0577	26.6327	21.9592
CiPaw.01G245300	41.5318	38.3309	34.869	25.4049	21.2748	29.7364	27.8365	29.5672	23.7974	17.5109	19.851	18.9264	33.0334	31.1497	28.1297
CiPaw.01G245500	14.2404	1.9624	2.97249	12.9162	24.013	12.6507	185.813	79.5194	188.896	743.401	98.7174	251.838	2.36082	3.67755	2.92564
CiPaw.01G246300	47.5263	38.2018	46.5639	95.4515	69.8268	73.2916	107.991	102.424	125.079	134.742	110.662	110.747	72.7961	84.6999	72.1879
CiPaw.01G246400	5.1104	4.99586	5.0824	7.32337	6.09487	8.61563	12.8662	19.554	19.1019	21.4578	15.7313	25.1506	14.8528	16.1942	11.4251
CiPaw.01G246800	103.209	91.708	117.596	105.777	77.6824	93.8522	36.6314	77.0991	55.3543	23.2811	34.807	22.6734	135.452	185.696	140.95
CiPaw.01G247300	64.2452	63.9283	27.8443	69.8759	103.186	82.1786	116.995	84.3536	62.2247	79.6889	93.138	173.983	29.5437	29.0882	28.3313
CiPaw.01G247400	9.66312	14.6038	5.08933	5.36034	4.22107	9.15822	16.4519	6.78324	5.02529	4.14135	4.26209	10.8371	5.37508	1.74978	3.45654
CiPaw.01G248100	132.276	137.694	126.43	45.0171	79.7424	101.34	70.2273	59.1832	76.1467	95.3589	139.892	143.028	181.09	168.747	195.373
CiPaw.01G248200	344.17	317.372	361.708	186.681	229.047	260.138	156.056	177.289	165.544	102.169	118.685	100.836	182.069	164.801	171.879
CiPaw.01G249100	65.9994	85.3569	66.6876	62.6933	38.568	71.0188	68.4187	49.4413	36.9634	34.6419	28.2722	27.7124	67.2193	61.166	51.5896
CiPaw.01G250100	33.6344	35.8196	32.7423	24.2781	29.1615	22.2161	26.1028	15.1885	20.9501	20.5654	18.6916	14.835	13.1462	10.679	16.263
CiPaw.01G251000	3.82878	4.55226	3.32512	13.5694	8.36249	13.0262	22.1549	21.9202	23.6449	22.8397	13.7211	27.2941	5.43086	4.76651	7.07613
CiPaw.01G252200	21.4941	22.2504	17.9074	51.5933	36.5941	40.3754	57.2992	54.0018	39.4243	45.8346	46.3058	67.3358	11.711	10.4782	11.3418
CiPaw.01G252900	13.4758	15.9767	16.3297	1.34308	20.1958	0.827407	5.45581	1.25381	4.50712	6.94105	5.17267	2.92477	12.5755	19.1126	19.8113
CiPaw.01G253100	5.18041	5.35721	3.7501	4.12534	3.73382	3.0497	3.01201	3.34141	2.44303	2.22318	1.6883	1.35047	3.28501	4.40009	4.98782
CiPaw.01G254100	40.4888	41.8573	48.3816	35.7713	34.8927	37.2064	22.8332	28.1958	19.2296	21.1798	20.7069	19.382	38.1178	36.139	40.6513
CiPaw.01G254200	93.3991	102.727	51.6188	77.6714	136.346	122.544	432.2	290.968	369.838	321.783	343.533	425.139	144.2	126.772	178.928
CiPaw.01G254500	24.6356	32.5894	17.936	35.4556	63.0662	35.1159	37.7375	40.0606	57.1211	62.1459	72.977	132.849	16.0373	14.4368	25.7622
CiPaw.01G255000	111.078	107.66	110.93	71.6801	67.6276	79.6557	41.4376	57.941	41.939	38.8989	40.1298	34.7749	98.4169	124.115	101.413
CiPaw.01G255600	7.85075	3.64552	8.04416	9.65354	9.75231	6.79665	9.8554	7.40259	10.0271	26.4566	11.879	11.7902	11.2012	9.81238	7.89236
CiPaw.01G255900	43.6331	40.3629	29.5186	40.7262	59.5495	55.4509	98.3792	68.8905	82.1056	71.1781	96.7682	82.3021	38.2735	38.138	45.1702
CiPaw.01G256100	12.79	14.7277	12.3173	44.4324	92.8758	91.854	48.7512	61.3354	68.1777	116.763	107.468	177.059	20.7637	18.3231	31.813
CiPaw.01G256600	41.3918	32.1817	39.5811	71.2737	77.7715	52.2395	55.2261	54.8915	66.8354	102.488	74.9902	76.8713	42.3058	39.0962	55.5278
CiPaw.01G257300	5.81365	7.68577	6.69304	5.32954	3.64843	8.44159	5.53401	6.18314	7.08897	5.47098	6.24616	5.66505	11.0096	16.6305	9.95246
CiPaw.01G257800	13.2928	12.0362	12.8426	29.8496	23.1686	26.1264	28.7643	26.5218	26.985	36.1625	30.9218	36.5195	10.3517	12.0352	16.6636
CiPaw.01G258400	2.91857	4.50158	1.12572	6.78623	8.26836	3.71072	3.13004	2.95948	0.997368	3.30465	5.80938	6.99951	1.207	1.72813	1.5332
CiPaw.01G259800	15.7415	16.7248	18.285	33.1821	31.2477	32.891	25.4879	46.7478	43.5835	60.8234	83.3996	62.8302	38.2012	48.8882	57.8262
CiPaw.01G259900	0.449696	0.948148	0.0957455	1.15859	1.12952	2.75117	2.37694	4.37545	10.6036	27.8101	31.8759	65.2923	2.51893	1.45048	2.69974
CiPaw.01G260100	23.8555	20.8786	30.1057	24.6119	23.0719	34.772	13.837	17.5343	18.7955	11.2791	16.5652	9.6954	76.6886	62.991	58.5127
CiPaw.01G261900	16.3698	13.9634	17.4266	13.4816	23.1816	31.1858	34.5397	29.463	41.9913	43.5683	47.1684	80.325	16.8787	13.4504	16.0552
CiPaw.01G263300	85.634	106.427	70.6319	125.286	146.391	147.94	212.027	181.725	177.831	157.783	209.11	167.583	73.0539	79.7016	117.696
CiPaw.01G264400	205.082	207.172	240.594	145.947	157.567	166.55	127.686	152.047	128.244	100.712	107.115	102.819	149.499	132.742	148.209
CiPaw.01G264700	5.5629	3.48168	2.4611	6.34539	5.12825	5.75417	14.0526	9.16183	9.08539	20.431	7.98841	12.6922	1.8325	3.80607	2.45504
CiPaw.01G265500	2.24848	2.06478	1.8974	7.93157	4.73127	5.00098	4.23212	6.80479	4.21804	5.12945	6.09586	6.89956	2.92697	4.39271	3.66509
CiPaw.01G266400	24.3865	24.5464	28.7722	30.2499	12.6398	19.1237	9.7056	14.3677	11.6524	6.17515	8.93309	6.85162	17.4221	22.5592	18.9999
CiPaw.01G267100	32.8326	35.2961	31.0936	32.1444	39.3138	40.1738	12.1275	13.9266	17.3067	12.6237	16.0969	12.0854	21.3108	18.0095	18.3362
CiPaw.01G267200	172.488	236.153	89.0663	24.7701	19.2171	28.317	44.0568	23.9997	28.5621	15.7594	20.5224	13.8234	22.3175	8.24225	21.7486
CiPaw.01G267300	45.8635	46.3663	13.3806	6.98764	6.092	10.9223	55.1648	27.3278	14.0735	21.9509	11.5065	18.0879	3.76877	0.986964	1.39976
CiPaw.01G267400	33.3429	40.6095	22.2374	47.7648	93.7817	89.9797	83.1526	66.7454	70.5228	77.367	78.8034	104.104	16.4529	17.0723	25.5851
CiPaw.01G269900	1.29413	0.44804	2.09027	68.7214	6.09165	1.3908	2.31156	17.6605	5.51172	3.24093	1.45433	2.57955	1.03758	2.68682	4.34716
CiPaw.01G270900	12.7632	9.87771	7.78429	21.6416	13.3573	13.0445	9.83818	9.88348	7.31472	14.1907	10.0583	9.79476	4.49633	5.00294	3.9155
CiPaw.01G271300	48.3394	77.1281	20.0748	45.4373	87.5975	91.628	169.446	98.8209	78.0428	98.0597	139.202	148.763	16.1672	18.7495	27.1573
CiPaw.01G271400	11.0556	13.6009	13.295	6.03395	6.70743	7.79878	17.1341	14.3992	9.96155	12.6536	12.3914	12.1827	15.3628	8.21783	10.0494
CiPaw.01G273300	13.6361	14.302	17.2383	6.32106	8.24347	10.5872	6.34956	8.69605	8.20237	5.49292	5.52668	4.13988	12.0526	16.9299	13.0097
CiPaw.01G274500	12.9824	11.2157	10.285	57.6316	32.5588	15.0728	22.3416	27.3129	13.0515	35.2159	18.449	18.3077	8.9344	14.1204	17.185
CiPaw.01G275600	0.24482	0.245802	0.456094	2.86704	0.401036	4.80418	10.3523	2.81029	2.54275	4.98385	5.12916	12.0706	0	0	0.138658
CiPaw.01G275700	0.575092	0.577398	0.17492	1.7318	0.628033	2.46567	15.8935	12.664	6.54957	6.50906	4.97243	10.9879	0.607797	1.23663	0.930608
CiPaw.01G276300	5.08585	8.85081	2.34614	10.3236	20.3648	20.1559	19.0863	13.1587	16.8461	18.6547	20.1265	44.194	2.3292	1.91382	3.93662
CiPaw.01G276500	35.1485	28.6906	34.2995	28.5287	31.5187	26.6359	14.1981	18.2756	20.5351	19.653	16.6302	14.0891	47.4157	48.8505	35.2013
CiPaw.01G278600	5.69371	4.92196	5.00816	3.75868	4.34529	3.95861	2.99789	3.89336	3.06078	2.4916	3.12163	1.96841	3.02037	3.1199	3.11267
CiPaw.01G280400	134.943	198.31	116.603	179.496	198.59	184.694	294.703	306.14	213.378	251.057	309.394	363.672	154.188	156.748	172.025
CiPaw.01G280700	16.6908	14.9473	21.0661	31.7289	23.125	37.3053	12.9523	20.4205	18.5334	26.4049	36.9704	25.7828	49.9394	40.1157	31.3184
CiPaw.01G282100	2.67888	2.05261	2.92687	17.5022	1.61672	2.11576	2.23574	10.6356	3.48287	3.8787	1.96928	2.07748	1.04308	1.28852	3.19417
CiPaw.01G282500	35.4012	41.1924	27.7034	34.5938	26.5415	55.1168	95.0053	72.7903	129.252	137.074	222.668	251.554	54.5112	48.1444	36.1167
CiPaw.01G282600	1.88554	1.81311	1.89418	2.83012	5.04628	2.60566	4.77261	3.48395	4.44302	6.8966	6.67662	11.3478	2.75058	2.88382	2.67728
CiPaw.01G282800	0.700347	2.81262	1.36686	2.0504	1.91204	5.38945	4.07198	2.80736	2.7523	8.34875	3.80405	4.63045	3.20742	0.75298	0.52887
CiPaw.01G283200	12.9209	17.4081	15.7778	27.6481	24.8486	30.5422	35.9053	41.0264	34.6164	15.7861	24.6594	19.0598	24.3492	31.3589	28.0879
CiPaw.01G284600	118.453	97.9677	98.4029	132.697	138.034	124.083	178.525	175.936	178.483	486.289	160.718	263.099	84.7947	83.805	90.8814
CiPaw.01G285600	8.94164	8.04232	5.9493	4.36307	4.06865	5.59077	3.74161	2.03652	2.92832	4.0997	1.51775	3.16709	6.30009	2.60369	2.32111
CiPaw.01G287800	259.036	293.478	215.59	161.011	122.071	218.929	178.316	123.718	134.921	114.682	148.733	124.91	292.214	243.886	246.026
CiPaw.01G290700	2894.17	2857.1	3006.52	1119.76	1447.92	2277.08	1282.49	1376.28	1628.38	1404.81	1687.19	1023.67	4089.4	3914.74	4067.1
CiPaw.01G291800	1.33204	1.48196	1.11143	1.18048	1.49397	1.91159	5.51838	2.95181	4.93161	6.10072	4.31596	3.95803	5.25067	4.06419	5.7499
CiPaw.01G293200	9.88916	9.33307	15.3703	16.2134	15.9833	15.5246	2.92716	9.51383	6.44024	4.35277	3.45308	2.01755	17.9766	17.8624	21.0593
CiPaw.01G293300	24.8215	22.6407	33.0731	40.3722	24.9805	27.7154	9.51831	15.9622	12.0225	9.99704	12.9346	8.27452	33.863	32.0941	28.208
CiPaw.01G293800	3.35311	1.49625	2.90855	20.9427	10.1716	7.88442	10.3715	12.7622	9.34274	8.60937	8.5283	7.60101	3.01879	3.87216	5.06424
CiPaw.01G294000	1.09275	1.25386	0.914014	2.46798	3.83573	3.69401	3.71307	4.52252	6.48541	8.41711	5.6326	13.5355	1.73233	0.503515	1.23779
CiPaw.01G296000	2.35884	0.526287	2.1391	109.677	3.57775	4.4372	3.41716	7.11548	5.49334	4.51833	3.50816	6.18881	0.323164	1.8786	3.26569
CiPaw.01G296100	8.531	4.58139	8.02572	12.3913	11.9162	9.84743	13.2829	10.1217	10.6927	14.4814	13.3932	18.1392	4.96238	5.04823	5.16876
CiPaw.01G296700	19.1233	20.8592	28.9391	30.3734	56.8686	32.8194	55.6562	31.931	57.0322	42.8656	52.8387	79.3981	19.9613	19.3276	24.5269
CiPaw.01G297100	6.60033	6.79456	6.16666	34.7339	5.53521	5.11137	4.76938	9.89497	4.19022	3.76937	5.05671	2.77775	6.62249	13.2945	15.7099
CiPaw.01G297600	526.293	531.055	557.457	107.207	97.9598	292.406	114.572	87.5201	137.49	34.2095	54.1342	22.2144	310.514	404.204	349.088
CiPaw.01G297800	46.7954	38.5681	59.9469	46.9797	74.1759	65.7569	21.1812	35.5532	51.8081	44.7202	56.0923	38.6908	128.947	132.961	107.151
CiPaw.01G298000	9.05926	10.8812	7.51411	9.24229	10.6822	9.49488	24.5003	14.3394	15.4764	12.1092	10.2209	17.1343	4.93407	3.70482	4.02914
CiPaw.01G298800	1.92486	3.54305	6.14736	5.38494	15.0063	8.82582	8.93065	7.74508	16.9001	5.47174	9.80173	10.666	4.20992	6.00735	5.20861
CiPaw.01G299200	2.67086	1.77512	2.22256	14.2292	2.87564	2.54022	3.65856	5.83975	3.0834	3.78756	2.75841	3.38963	0.993924	1.9009	1.64051
CiPaw.01G299300	2.85421	1.38661	1.76428	12.184	3.11696	2.86953	3.50394	3.4223	3.10142	2.1276	3.96509	2.08712	0.973074	2.47477	0.730046
CiPaw.01G299600	13.1231	14.2594	16.208	40.3832	66.5066	51.1496	66.6019	67.3237	80.0541	122.276	139.585	186.989	18.9128	22.9659	35.7789
CiPaw.01G301300	70.1023	61.5233	69.4478	69.2498	73.0431	67.3062	81.8669	99.5396	92.4184	89.4821	95.417	89.1774	162.647	164.308	162.364
CiPaw.01G301700	34.275	38.0015	27.3658	47.5879	35.6506	39.7461	21.7844	26.8961	20.6002	15.2136	15.5414	13.2275	22.6679	21.8732	26.141
CiPaw.01G303300	109.62	96.9792	114.073	125.899	198.92	136.696	181.02	147.426	227.851	290.325	212.148	316.601	36.7159	48.7079	48.3916
CiPaw.01G303500	1.24885	0.862027	0.623191	4.159	1.74739	3.51381	5.94091	4.39453	4.07529	5.88339	6.22311	9.64297	0.536198	0.839192	0.839928
CiPaw.01G304200	1.69678	2.66894	1.6859	2.38448	2.77947	3.85194	6.81615	5.07028	8.19235	5.8503	6.97809	9.9364	0.836861	1.27701	1.08913
CiPaw.01G304900	1.82066	1.77257	1.38023	3.03668	4.69953	4.68085	15.3391	7.29817	18.9872	10.5029	10.4029	11.0058	1.39942	1.48295	1.59361
CiPaw.01G305700	3.89686	4.27475	3.45703	5.74668	13.7125	6.66398	12.7399	8.59927	10.2095	11.7525	10.9192	25.5193	3.27952	1.55175	2.28879
CiPaw.01G306000	21.707	27.2425	25.8125	8.78903	9.33078	22.6575	28.6839	22.5948	30.5962	61.621	46.7678	49.2065	207.693	169.327	170.286
CiPaw.02G000400	313.213	344.352	321.565	186.958	188.689	254.916	159.517	181.086	158.076	130.682	141.559	102.228	279.805	329.63	344.042
CiPaw.02G000800	593.824	459.266	557.203	973.359	849.446	693.128	1180.06	1149.62	1170.61	1267.7	986.568	1419.1	402.844	476.5	392.151
CiPaw.02G001200	381.076	493.878	120.92	113.336	119.742	138.846	364.673	176.146	131.521	112.564	128.387	173.691	45.2432	25.5543	33.1701
CiPaw.02G002400	4.28402	3.7277	3.07839	3.8045	0.467839	2.96705	0.792536	0.741544	1.88401	4.28196	4.23834	3.88449	7.47061	9.40386	6.14668
CiPaw.02G006000	6.62914	7.12632	9.83717	4.07767	8.7019	5.64245	11.8922	8.93091	23.9092	7.58937	6.3909	8.04491	4.03384	2.51977	3.18566
CiPaw.02G007300	5.44073	6.37606	6.62221	4.45789	3.77179	6.66611	4.82896	6.0292	6.54687	7.8259	9.22876	6.75597	14.0908	15.213	16.0698
CiPaw.02G007400	4.64551	3.17558	4.41931	18.3657	19.5371	13.8052	8.04556	10.6615	12.7629	25.8856	16.6813	16.1695	11.3863	9.74132	11.2706
CiPaw.02G007500	20.6671	13.2298	14.4214	35.3025	27.2653	34.2633	19.3062	15.467	19.5716	48.9432	42.1365	38.2549	27.9504	26.0479	27.0763
CiPaw.02G007800	17.0586	18.5576	15.9495	24.6017	38.8585	34.6823	45.9223	44.642	43.5192	46.5469	77.3349	72.032	19.2335	23.7684	36.1093
CiPaw.02G008400	40.3132	47.1816	20.2589	31.8372	64.8913	65.0938	77.0216	37.4483	62.2721	116.243	101.257	93.1449	12.0675	7.26557	17.069
CiPaw.02G008900	2.52525	2.34454	2.45703	4.19742	4.50724	4.29403	4.62144	4.27463	3.93302	7.52955	7.52186	8.49424	2.12361	3.00698	3.04498
CiPaw.02G009600	7.0744	12.7574	12.43	3.21736	3.45029	7.37324	2.54127	4.50524	2.77632	3.85451	3.27765	3.65884	4.86349	5.61224	6.1462
CiPaw.02G009900	6.82803	6.51476	9.0296	28.2101	8.01237	13.9031	7.75614	12.6111	9.38103	9.61353	9.82311	9.13306	15.867	23.6195	20.801
CiPaw.02G012400	8.57432	6.79633	7.4464	3.17091	8.13158	3.38596	8.82566	3.45348	6.08054	9.43508	8.66674	4.09194	1.6693	2.18338	5.62297
CiPaw.02G013400	1398.58	1397.69	1655.12	819.339	896.665	1173.24	736.975	753.877	923.805	578.292	760.186	461.576	2164.79	2188.12	1677.35
CiPaw.02G014500	28.0767	25.7793	37.1679	12.692	22.9563	19.1433	11.3802	11.1327	11.7608	12.4061	16.6783	9.89311	41.6657	42.6994	29.2492
CiPaw.02G014600	31.3745	32.225	30.858	11.9005	12.4316	24.7422	9.15762	18.6979	14.1537	6.29378	8.53156	6.67156	63.1483	64.1214	45.0369
CiPaw.02G016200	60.1491	66.5659	60.114	37.4338	29.4569	55.0557	21.5328	24.6382	27.6263	19.4179	22.2997	16.515	74.44	80.9317	66.3053
CiPaw.02G016500	77.4139	89.3227	106.427	67.3021	107.629	66.2964	37.0589	31.6922	34.7936	69.9552	45.6229	40.3099	65.8063	73.0768	71.5176
CiPaw.02G016600	6.35663	6.03713	6.21832	15.8942	12.0074	10.7088	17.0719	15.9646	14.8536	16.4472	14.9973	21.6143	5.26556	7.94263	8.36799
CiPaw.02G017300	420.498	471.816	452.517	355.927	443.878	445.582	432.91	356.954	412.873	341.493	348.781	353.821	175.765	152.887	210.158
CiPaw.02G018500	220.281	286.74	193.997	138.183	105.139	226.534	40.3852	84.7076	51.0244	28.9857	35.321	28.4591	322.675	338.029	237.829
CiPaw.02G018700	33.6621	32.9683	24.7269	22.1613	7.3393	19.4623	13.0251	12.1165	11.4516	18.9423	17.3601	18.776	17.134	14.5148	24.5074
CiPaw.02G019300	3.05892	2.96707	3.09081	2.79293	3.22727	4.1294	2.74041	3.1174	2.50322	3.8224	3.25863	1.9392	7.9452	8.75157	5.81404
CiPaw.02G019400	17.4865	18.1632	17.0263	12.0288	9.04356	13.7848	8.37863	8.27621	7.34296	9.46455	9.22507	6.20372	14.4993	16.8901	13.5271
CiPaw.02G020100	12.6958	12.5197	13.4753	12.2648	8.2282	10.8281	7.52699	9.47265	10.0675	6.30115	5.91956	7.34432	11.1483	11.1792	11.6925
CiPaw.02G020200	26.1311	29.1668	25.6957	26.2657	28.3034	30.7387	38.3124	42.8123	37.4955	40.0367	43.5088	37.0423	75.4016	76.3999	70.7324
CiPaw.02G020700	3.78187	6.96122	4.17513	8.03759	7.34225	6.79071	7.84781	7.88613	10.8519	14.103	10.2709	10.0811	5.40327	5.57205	6.90176
CiPaw.02G020800	8.39692	11.0929	12.0755	15.354	15.1223	11.3931	15.8845	21.9027	13.2327	24.1533	19.8897	24.3776	14.168	12.9876	16.5199
CiPaw.02G021200	7.52284	10.8229	11.2802	16.8676	44.0824	21.921	15.2749	10.18	26.9888	6.30949	16.0705	22.5642	4.36316	6.01683	3.11757
CiPaw.02G021300	110.169	106.832	112.786	82.4633	71.0837	70.579	62.308	76.6807	82.3645	47.7844	53.5356	57.8558	86.2584	79.5581	84.3387
CiPaw.02G022100	12.3382	6.65839	9.19433	14.3588	27.1165	14.4202	167.605	107.909	205.988	62.2838	31.7733	93.7834	8.23144	5.96947	5.24097
CiPaw.02G023300	16.8636	27.2388	20.1618	29.9485	64.9215	47.8304	43.8821	70.9478	58.5945	52.1622	83.4731	76.5386	24.0508	29.5276	44.4173
CiPaw.02G024000	42.1539	56.0681	19.3087	51.6301	74.5843	86.4251	139.697	83.0784	78.4666	86.9839	121.985	139.565	21.4173	23.5342	28.7371
CiPaw.02G028000	124.653	136.88	82.1478	42.3061	0.766722	2.43129	60.051	12.1413	11.0366	83.2271	75.3294	114.446	17.2688	13.5188	37.1613
CiPaw.02G030200	20.3974	18.6445	17.4166	17.318	24.1777	20.8961	38.4086	21.37	31.2051	39.9335	35.8094	58.7606	8.57803	5.57395	8.2792
CiPaw.02G030300	131.785	122.71	141.974	135.189	159.739	149.441	224.141	195.041	218.362	198.77	243.649	326.844	66.45	49.0272	65.5391
CiPaw.02G031100	0.787394	1.0642	0.483592	1.8442	7.27589	4.33474	7.26732	2.84728	3.60445	3.6657	5.32257	12.4943	1.31227	0.586086	0.617473
CiPaw.02G031200	5.42424	4.83806	9.2122	18.4953	53.6703	28.1902	25.1236	32.3252	32.0956	12.3817	22.1117	20.9603	10.6122	14.7832	9.34492
CiPaw.02G031400	49.7186	56.9149	51.5711	21.1499	26.8925	32.8647	24.9094	22.2062	21.7338	11.3862	16.7671	15.8461	34.8286	38.8349	35.5476
CiPaw.02G031600	62.8857	64.2754	52.2697	51.1971	74.7929	58.5658	71.536	66.6499	62.6938	61.6831	64.7686	76.5917	28.6738	25.2444	26.9529
CiPaw.02G033400	5.70424	3.41189	7.49372	13.9288	3.44603	3.78257	4.23393	4.51121	4.22451	2.27036	1.41262	2.88877	4.87422	8.22075	5.2241
CiPaw.02G034700	6.3912	6.07611	3.49222	15.6978	14.515	10.3806	8.31091	7.79092	11.6217	18.9201	12.0471	22.8858	1.79327	4.8648	4.99719
CiPaw.02G035300	28.7263	22.5682	32.0409	40.3332	45.267	39.052	34.0728	42.1505	25.1536	32.8678	22.172	21.3318	14.0928	12.5343	11.9972
CiPaw.02G036300	1.33797	0.777719	1.04952	9.81355	2.30706	3.73915	6.40208	4.08021	3.00463	7.20646	4.50798	5.82651	1.48848	1.58995	2.87159
CiPaw.02G036800	6.10302	6.74981	6.34474	5.08116	3.64484	8.09049	4.68757	3.28389	3.31926	2.72825	5.32761	2.37783	13.8576	18.8648	18.2549
CiPaw.02G039400	6.42006	8.95249	7.34078	9.18916	10.1271	11.1161	15.836	16.1169	15.6187	14.7833	14.945	19.6739	9.67514	6.00778	13.1977
CiPaw.02G040100	28.8189	38.4594	14.1646	23.2331	26.2917	25.4488	71.7482	35.0282	39.1588	43.8584	31.7375	55.9617	12.8011	8.4358	11.5234
CiPaw.02G041300	3.91496	4.91332	3.56448	10.014	10.0696	14.3897	10.51	15.9373	10.122	14.9079	17.3276	21.3108	6.31528	7.19992	8.46075
CiPaw.02G041400	0.884564	1.8749	4.28982	32.2278	48.8363	43.3384	38.0275	26.0025	39.1769	69.4333	154.435	65.5024	8.62156	6.86863	19.4828
CiPaw.02G041700	11.2559	34.5451	13.8207	32.2798	69.7713	52.5617	71.867	87.7453	53.0671	65.9405	109.944	125.112	11.0173	16.1586	23.0367
CiPaw.02G042500	4.70017	5.51955	4.02075	3.48931	2.88723	3.10026	4.61379	3.25737	2.78011	1.89332	2.34457	2.28312	2.57243	2.43646	2.85216
CiPaw.02G042800	7.81484	8.10771	7.07145	6.40626	6.40069	4.7359	10.189	21.4299	12.6503	27.6613	21.2996	17.7151	7.0892	13.9336	8.77836
CiPaw.02G043200	10.3065	10.1869	7.6746	4.62776	4.49044	1.60269	9.14529	10.3917	18.2881	18.9215	17.59	10.9553	5.19233	10.0476	6.41189
CiPaw.02G043800	7.4762	2.85949	5.68489	5.83682	2.91587	4.10946	1.69357	3.30822	2.79817	0.783498	1.65748	0.201755	3.57443	4.97594	6.45222
CiPaw.02G044900	51.789	52.798	50.3737	67.4169	70.8177	82.0786	92.1803	96.0265	87.835	75.7147	84.2118	82.403	124.62	132.749	136.495
CiPaw.02G045300	8.6423	11.1923	10.5215	21.749	21.6368	24.6214	34.0658	33.7969	48.5967	84.5014	82.2645	86.4393	100.593	117.68	121.144
CiPaw.02G047300	40.5458	41.963	45.2327	17.0741	15.0121	34.06	16.8807	14.4211	16.4486	15.5087	18.9901	9.52162	71.1013	70.9131	65.3523
CiPaw.02G047400	64.6237	64.2426	68.4562	50.4406	43.3812	57.3361	38.0169	42.6612	40.7018	31.3984	29.3893	26.8124	67.8608	76.0617	61.7896
CiPaw.02G048000	114.708	103.571	113.611	53.7473	65.6867	91.4876	54.0385	47.3536	62.9848	42.39	54.2772	28.7603	94.4787	81.977	89.847
CiPaw.02G049300	0.401515	1.58562	1.51027	0.720982	12.0727	0.741556	5.74428	3.8335	6.34172	3.29894	4.08138	5.67342	2.74412	2.56136	1.57667
CiPaw.02G053500	6.3386	4.03571	4.49854	12.5226	2.72945	3.53939	1.77052	3.07043	2.02522	1.64449	2.15932	2.59921	2.50534	3.35208	4.26126
CiPaw.02G058100	18.4353	15.1976	10.4084	12.2086	23.9273	16.7929	35.179	21.8926	29.76	15.6844	14.8076	26.5026	8.59024	5.63593	4.00298
CiPaw.02G058900	6.53549	8.26602	5.96348	3.5783	4.07835	9.79738	1.34589	3.06207	1.81074	4.95005	2.37096	1.92402	7.80419	4.65402	8.1721
CiPaw.02G059500	5.72033	4.43957	3.66124	10.932	6.09362	8.83105	11.983	8.4789	10.0482	9.65427	8.6187	7.11999	2.67047	2.82986	4.13422
CiPaw.02G059600	8.35253	6.87378	10.0579	16.1956	17.7943	11.6961	10.8562	9.73006	10.4547	11.6018	12.5905	10.243	17.0762	16.3411	15.0448
CiPaw.02G059700	16.1694	17.3022	20.7011	13.7034	20.3065	20.58	4.72311	11.2109	11.7533	13.0167	18.5723	13.6004	35.1222	38.7035	27.9071
CiPaw.02G060200	15.7779	15.8411	17.6497	21.7872	16.4471	18.0665	19.1321	19.5549	19.3738	32.8667	29.1668	28.6894	29.5605	33.7458	31.2045
CiPaw.02G061800	29.2747	12.9603	38.7718	30.2339	18.8797	26.8741	15.5955	20.9161	11.1294	9.63871	11.5368	10.7119	41.1715	36.4315	27.155
CiPaw.02G063000	6.3707	5.12278	2.70051	3.34208	3.93505	9.74956	43.5468	22.0916	28.2892	27.3748	30.197	29.1116	6.5502	7.84126	10.0571
CiPaw.02G063100	47.91	39.9403	23.1999	33.5727	71.4919	45.9693	118.436	71.8055	86.0814	147.358	93.1577	113.359	38.5243	25.6623	40.1631
CiPaw.02G063300	2.96087	3.18508	2.92687	7.67785	3.23344	5.85903	15.5384	10.8668	28.0213	57.4824	23.3852	18.2179	4.80564	2.50124	3.47366
CiPaw.02G064800	2.10261	1.15147	4.12059	1.00731	1.98305	4.24736	0.808267	0.626903	1.34141	0.42067	1.00116	0.541625	12.525	11.6628	4.87164
CiPaw.02G064900	3.83851	2.56926	2.27017	6.68036	3.20212	6.70778	9.97545	7.51853	7.00375	10.8529	8.50113	12.5082	3.43701	1.89153	1.50972
CiPaw.02G065300	3.72629	2.74005	2.62594	6.51495	5.73144	6.42166	4.32756	4.01634	6.24653	6.00618	7.02494	6.48393	3.16166	6.26343	4.87483
CiPaw.02G066100	10.3822	18.6532	12.7976	126.645	343.611	162.104	129.867	168.516	171.349	208.647	332.691	333.206	22.2603	26.1704	56.9446
CiPaw.02G067300	17.021	13.6578	13.9549	21.4602	24.3337	25.4094	46.7545	35.9377	50.8973	112.7	67.5204	59.0994	46.1962	38.1717	51.3206
CiPaw.02G069100	5.60715	4.02116	8.17621	4.74548	9.87965	6.52678	8.6173	7.21169	12.8563	13.5845	14.2592	11.3754	11.6529	8.86551	11.0482
CiPaw.02G069400	13.0689	14.012	12.9318	9.79019	10.0984	12.0527	9.91976	7.83378	8.429	5.29424	4.4879	4.44764	9.88121	11.3729	11.9046
CiPaw.02G069700	0.901501	1.13139	1.71946	4.09095	0.738368	2.47145	0.238252	1.02662	0.379588	0.578668	0.874402	0.425744	9.48799	16.3561	6.97792
CiPaw.02G069800	12.2808	13.5352	19.463	7.35309	4.43683	12.1507	5.02703	8.63087	6.5836	7.06164	10.8548	10.7273	55.8203	72.8191	44.2428
CiPaw.02G070200	4.41218	5.53734	4.08194	8.95002	11.8164	11.5503	13.0488	8.98674	11.0878	9.94143	7.24467	7.9776	3.55284	3.75549	1.78494
CiPaw.02G070300	19.6477	20.4852	16.1966	35.6935	45.2235	32.2166	50.2214	33.431	45.4797	56.3786	49.0207	51.9044	14.642	13.3246	17.6333
CiPaw.02G070600	64.5434	61.3892	69.4249	42.6089	38.863	52.1715	43.3874	42.3458	38.2147	31.7247	29.3559	26.3511	53.9324	61.4981	54.0009
CiPaw.02G072000	274.794	268.441	283.705	136.029	132.168	195.695	128.452	146.438	140.333	126.173	131.831	91.432	263.158	273.258	243.87
CiPaw.02G072200	1.46396	0.467674	1.77099	14.5726	4.86886	4.22467	6.54215	5.8926	5.30495	7.46886	5.1893	10.8608	1.26591	2.36098	3.84419
CiPaw.02G073500	2.7595	3.95061	2.55684	5.86475	9.54284	6.13469	14.1536	9.27381	12.8528	21.087	11.6579	25.0794	2.48437	2.08781	3.4152
CiPaw.02G075600	10.3091	8.00626	8.2979	7.61385	4.39342	8.91457	6.41735	7.69678	5.64654	4.8222	4.3899	3.82702	8.88334	9.65494	10.0906
CiPaw.02G075800	30.7538	19.0885	13.1245	237.827	67.7123	92.0588	95.7185	74.5491	99.0812	193.108	136.137	136.46	12.0274	13.3037	24.1447
CiPaw.02G077100	1.71538	1.39421	1.39133	1.91319	1.20426	2.07437	4.87887	3.30413	3.71459	5.03356	3.08994	5.87906	3.02155	3.07383	3.56229
CiPaw.02G078000	268.358	336.483	130.164	191.781	226.03	276.042	252.414	163.331	165.271	204.52	218.044	270.909	60.0711	35.1088	65.0784
CiPaw.02G078100	29.8966	38.0127	17.4786	50.0777	94.8689	87.265	61.137	53.0446	50.6285	45.0324	76.0126	140.542	21.3667	9.48496	14.4342
CiPaw.02G078200	1762.21	2192.42	985.243	1073.91	1308.01	1426.06	1155.08	724.001	696.069	736.346	836.815	1047.84	476.298	259.389	357.306
CiPaw.02G078500	10.8293	11.8702	3.17296	11.8676	8.3543	7.225	11.9732	7.71164	6.91641	8.41805	12.4889	13.8507	2.94004	1.38864	1.12539
CiPaw.02G080800	25.3541	34.8268	6.82187	0.391538	0.760661	0.99699	0.913057	0.0304593	1.09494	0.398562	0.324289	0.473686	1.50175	0.209689	1.00991
CiPaw.02G081000	7.70105	6.60317	8.61709	28.833	24.3091	17.1948	14.8559	25.4415	16.5997	20.8452	32.3863	26.2494	12.7729	21.0319	21.3305
CiPaw.02G083600	55.1401	47.8799	47.5944	79.4079	44.2127	42.7192	32.5586	29.3259	38.2076	15.0322	21.9712	17.1727	47.7757	42.4602	55.7066
CiPaw.02G085300	20.1282	21.8586	19.8971	82.9822	99.3638	39.1189	35.1742	23.8012	23.2925	290.648	160.887	99.1705	54.2676	53.219	55.8365
CiPaw.02G085400	4.51858	2.26835	1.53055	15.3938	19.0653	4.97876	3.25687	1.79632	1.15309	77.9731	25.5793	21.6499	8.03161	5.74147	6.04895
CiPaw.02G086200	8.64318	4.29508	4.27528	20.1415	9.15281	8.46526	48.6383	33.7874	56.1704	166.776	31.6027	55.2161	4.24441	3.84851	1.87897
CiPaw.02G086300	16.1023	14.742	15.079	8.56559	8.79231	14.3026	11.2809	11.3678	11.3997	18.4696	13.5641	9.62032	31.267	34.9183	30.6673
CiPaw.02G086800	4.47733	5.33814	4.76637	6.06257	13.2933	16.9582	20.8554	20.4969	24.9793	33.4099	37.4561	45.831	6.6543	7.07029	9.82625
CiPaw.02G087000	61.0447	55.6991	44.6169	86.0704	84.0212	73.8534	85.7221	85.7721	102.985	101.483	118.537	170.392	47.9324	41.9046	56.4187
CiPaw.02G087400	16.0465	19.6406	12.4876	17.4874	17.8278	22.7415	51.7731	42.011	34.3154	45.3884	42.1347	52.3928	17.5845	15.7555	17.6244
CiPaw.02G088400	12.0974	13.4639	5.65443	7.11897	9.50575	9.55808	17.6563	11.4148	9.34278	8.17821	9.26161	12.5669	2.47596	2.08452	2.74519
CiPaw.02G088500	81.9922	82.1401	76.9376	72.3044	107.723	92.4628	136.532	125.649	174.425	173.613	271.633	228.607	90.0794	72.2845	118.668
CiPaw.02G090300	240.874	242.939	250.811	99.8856	86.5902	188.811	96.5551	106.016	104.286	84.1268	115.231	60.9556	358.862	412.994	356.368
CiPaw.02G090600	2.00897	2.56713	1.87133	2.59328	3.01663	2.66156	3.5959	2.87014	4.74218	6.83293	4.99546	5.27856	4.87376	4.12355	3.72376
CiPaw.02G091800	12.8551	11.9347	15.9108	15.145	17.4212	14.1236	23.1677	17.6517	23.3032	32.4666	22.2633	32.5198	15.223	14.404	17.6754
CiPaw.02G092100	5.23231	4.57544	4.49201	0.988299	3.44067	1.36381	2.61693	4.05946	5.30646	11.1437	5.95906	5.6116	2.37844	2.66154	2.35798
CiPaw.02G093100	1176.11	705.273	1190.05	581.901	622.797	530.433	628.617	522.511	705.322	782.177	534.939	442.92	461.882	432.401	413.061
CiPaw.02G093500	1.89218	1.89976	4.83439	3.69315	1.79085	3.20343	0.266704	2.06859	2.97444	1.6657	1.17459	1.71571	11.9987	9.76503	3.71511
CiPaw.02G093600	4.38102	4.39858	3.16193	10.4784	10.1363	5.95704	4.67057	5.03302	5.66953	7.19039	5.79061	6.81713	3.72768	2.99382	4.12142
CiPaw.02G093800	6.87572	10.2169	5.12372	9.87714	21.2746	10.2648	11.6297	12.9289	12.9186	12.5091	12.1643	22.1325	5.28049	4.63261	4.36148
CiPaw.02G095400	1.93698	2.43093	2.9212	14.9334	2.99666	3.85067	4.8916	3.23518	6.46429	5.15096	1.503	3.90297	4.32173	8.61944	4.63194
CiPaw.02G095900	419.733	423.889	374.255	448.804	346.511	406.902	443.073	405.797	384.955	310.54	338.264	283.011	164.369	157.23	239.268
CiPaw.02G096400	33.217	39.0627	22.1981	21.7392	6.31771	19.63	25.4708	17.0623	17.1674	12.8018	7.47345	7.2776	12.4635	8.40716	15.1944
CiPaw.02G096500	33.5981	45.6719	32.82	24.8676	4.01952	28.8691	7.44939	19.3283	15.1536	39.048	58.4023	48.7065	42.1916	47.6568	29.5766
CiPaw.02G098500	7.52184	8.24854	8.94034	10.3908	8.21428	9.14617	4.55479	7.34495	8.15877	6.14744	4.03745	3.51778	17.0569	18.4905	12.8631
CiPaw.02G099800	164.695	213.897	110.774	51.4796	67.9161	79.972	110.859	62.2314	56.789	55.6539	51.4796	48.5998	57.2352	24.4663	23.3289
CiPaw.02G101200	6.77705	8.01002	4.47485	1.50692	1.21787	3.96092	10.8824	6.65864	2.88968	0.849576	1.09833	3.50033	2.90125	0.922325	1.45758
CiPaw.02G101800	23.6908	31.9743	15.6283	10.3698	16.1168	13.1801	58.7105	35.75	41.6891	40.8559	41.9493	61.0988	10.2615	8.01718	10.9981
CiPaw.02G102300	78.6752	98.7871	67.9425	50.1312	44.9067	64.9111	181.493	84.7342	167.283	98.4923	73.6806	112.771	39.484	24.8952	28.3591
CiPaw.02G104300	32.1794	29.1858	29.6674	17.6703	32.2161	38.2825	54.2985	48.6119	80.7354	75.9025	65.1243	75.2496	33.684	32.4789	40.2527
CiPaw.02G106100	1.51191	2.68564	3.21903	4.49452	11.9387	3.62467	6.762	6.23006	7.31283	0.895832	2.03049	3.16364	2.21246	2.50082	1.31738
CiPaw.02G106200	5.20824	4.10126	5.87061	2.33207	2.42563	2.91755	2.29408	2.00959	1.89199	1.79799	3.65504	2.22815	3.15695	6.12119	3.55707
CiPaw.02G106500	15.4227	11.3433	12.5364	13.0908	11.9464	12.6274	7.58316	12.5474	9.73245	7.16988	4.87039	6.97862	10.8665	10.4118	16.5218
CiPaw.02G106700	56.6716	55.9557	58.8858	37.5631	42.5508	44.2135	32.1797	38.3751	37.2265	28.2136	30.693	26.2216	39.3781	41.3311	43.9781
CiPaw.02G106800	132.302	135.395	153.4	71.1674	81.8075	102.157	72.5557	70.5843	70.6363	56.093	51.7048	46.1279	138.295	144.544	130.798
CiPaw.02G106900	17.2564	25.5669	18.3704	29.8213	24.753	24.2261	21.2991	26.1054	18.1192	19.2966	18.3481	34.4658	6.70359	5.81669	11.6224
CiPaw.02G107800	55.4872	53.5146	58.7483	27.0161	30.6269	32.3728	34.9075	32.8853	33.437	31.0265	31.9406	37.4268	41.3527	36.3131	36.9769
CiPaw.02G108500	21.6919	28.1593	14.8909	29.9764	30.0859	39.0546	28.1856	26.3536	22.8416	14.728	17.5206	18.8722	10.3559	8.32116	11.3807
CiPaw.02G108600	187.984	191.563	193.272	113.556	109.844	136.061	117.551	121.654	104.002	99.2693	101.258	83.8411	214.82	173.065	163.117
CiPaw.02G108900	7.21124	15.0562	10.5556	15.6423	29.7105	22.7964	38.0296	29.0259	34.0443	50.7671	74.4911	70.4957	19.8328	11.0131	18.5646
CiPaw.02G109200	10.9964	10.3781	16.0084	8.59587	9.18667	12.852	2.7318	4.11743	5.21667	3.84186	5.21562	2.71084	27.0497	24.3551	18.9331
CiPaw.02G111700	0.738162	1.55172	1.20328	0.918475	6.92755	1.06509	1.24366	2.72358	2.4865	4.54361	6.33636	6.43177	3.36436	4.31541	2.90036
CiPaw.02G112100	0.58124	1.92092	1.08284	1.50317	7.35248	0.86662	1.04968	2.56821	2.03948	4.15734	5.89138	7.21927	3.17386	4.29634	2.49639
CiPaw.02G112200	0.495031	1.21769	0.500639	2.92759	26.976	3.51423	2.85206	5.79068	5.80849	17.976	29.8749	23.6215	2.19737	3.51274	2.01865
CiPaw.02G112400	9.19433	15.735	7.11847	3.42596	2.28198	3.3769	1.84084	1.14222	2.50271	1.07305	2.67539	1.50001	1.914	0.898665	1.42019
CiPaw.02G114200	25.7271	25.9487	25.2522	62.8829	64.1813	60.2115	36.8032	39.6083	23.3218	35.7119	41.208	46.6824	8.35661	8.12054	20.7202
CiPaw.02G115300	2.98769	2.21471	2.19964	19.3907	3.56765	2.99749	5.04751	3.26625	2.19465	3.90213	2.89246	2.50018	0.678735	1.14079	1.92934
CiPaw.02G116300	14.5569	15.8578	16.7932	27.2388	22.526	21.4065	10.1967	16.945	16.8082	19.9958	19.6184	16.7441	40.3408	48.7268	49.6674
CiPaw.02G116600	2.89401	1.79871	4.18114	6.61685	13.5447	8.66963	5.09893	4.67043	6.26687	5.30757	9.46367	7.73178	5.02483	3.55601	7.18069
CiPaw.02G116700	63.6732	67.4907	67.3487	40.9473	45.3936	58.4067	41.1231	47.2058	41.5299	29.3654	36.5674	25.543	65.726	77.822	76.8501
CiPaw.02G117300	23.5139	26.7213	31.3586	14.8274	18.6945	33.4805	5.66801	12.0056	9.13919	15.5673	18.8722	11.5684	146.444	98.0681	70.1727
CiPaw.02G117500	5.68467	7.20638	12.1644	16.2059	21.5712	20.2822	15.054	20.2134	30.3673	27.612	30.0752	43.1496	43.0873	37.7209	29.2691
CiPaw.02G118000	79.5088	108.373	54.7434	56.3415	50.4877	59.473	76.8903	44.7042	48.6349	37.2706	55.8823	57.8365	24.6656	27.0062	29.3486
CiPaw.02G119000	2.26049	1.76983	1.4571	6.67875	14.0188	8.28275	13.154	7.20969	10.2225	13.2358	15.4483	23.9756	2.3452	2.74253	3.50017
CiPaw.02G119500	46.267	37.8311	29.0611	50.0799	43.0615	60.4583	209.777	119.47	115.652	103.046	122.123	171.557	55.1741	53.3268	70.1195
CiPaw.02G120100	11.8226	11.2392	9.97135	9.297	21.7053	8.17496	5.43392	7.24291	7.95203	7.66739	3.72268	3.94879	5.31184	4.91249	5.95191
CiPaw.02G120600	178.965	253.227	186.143	91.0906	56.0537	126.406	228.075	200.49	179.883	236.132	207.566	195.676	350.103	386.643	352.312
CiPaw.02G121100	110.924	116.876	129.208	70.3545	60.0922	74.5732	145.058	149.917	141.169	153.58	168.833	163.817	327.496	289.071	234.233
CiPaw.02G121700	12.6414	11.7941	17.9434	14.8507	21.5326	22.9666	5.0429	7.34462	7.49882	7.63327	10.6189	6.48821	42.4338	34.6625	26.8601
CiPaw.02G121800	0.579551	0.415624	0.881378	4.26611	6.8715	5.44742	4.63873	2.71536	5.76368	5.73958	6.93828	4.87966	2.53754	1.24621	2.53212
CiPaw.02G123100	70.1307	66.6161	79.9406	45.9345	45.5701	54.5503	50.9071	48.9775	52.1076	35.3614	41.8037	31.8702	69.1245	66.2048	72.2127
CiPaw.02G123900	164.268	164.631	171.048	112.36	191.997	165.957	86.7334	122.921	115.072	57.747	95.8382	59.948	211.332	195.421	200.883
CiPaw.02G124700	15.3171	15.2739	16.916	10.4331	10.3549	11.9675	9.25269	9.96738	8.36527	7.91142	7.64057	7.38129	13.6003	11.1469	15.7568
CiPaw.02G125200	2.80721	1.45782	0.618296	6.3482	7.92834	5.69861	4.80954	5.8204	6.52142	36.7487	9.68949	17.774	0.716136	1.14483	1.75438
CiPaw.02G125600	13.6344	17.6437	9.51513	27.8535	24.485	21.6839	45.0018	37.5953	31.4688	29.1728	22.3936	40.8662	4.00272	8.30681	8.06527
CiPaw.02G125900	88.9051	87.9484	76.2305	158.556	254.863	208.495	267.45	249.203	236.611	216.187	250.9	263.567	96.3341	89.9092	107.47
CiPaw.02G126400	18.3828	24.4758	19.4005	28.7811	20.8555	22.2736	29.0447	35.2452	33.3908	49.1507	43.5319	52.6064	49.9762	60.8297	58.6906
CiPaw.02G126500	4.65485	4.36194	5.61606	5.26949	5.42224	5.55224	9.18548	7.12438	5.57505	10.9272	8.12686	12.8381	13.9388	12.178	13.006
CiPaw.02G128700	7.88139	8.00428	9.84233	4.79236	5.23036	5.94841	2.33928	4.20869	4.3907	6.63787	5.18648	4.84442	16.9796	18.0555	15.8291
CiPaw.02G130100	5.62782	5.35912	5.03379	8.76485	6.65277	9.40952	25.0241	22.3267	26.3513	18.323	24.8847	23.6736	15.4522	23.1738	18.8616
CiPaw.02G130400	159.787	178.464	167.57	120.772	131.784	155.026	89.7237	109.371	100.713	83.4225	89.4739	73.8704	159.907	202.167	189.696
CiPaw.02G131000	36.2398	42.9274	35.9826	33.1356	30.7474	29.926	44.7199	34.7806	36.7786	29.5633	30.1753	32.2282	18.8189	18.7698	15.5911
CiPaw.02G131100	2.18139	3.04343	1.26666	2.91952	3.40314	4.02225	5.0912	6.22517	3.05371	4.33314	4.81416	4.27058	2.99408	3.01542	1.76495
CiPaw.02G132400	5.56384	6.86017	3.16934	8.11604	11.9921	14.0279	26.1066	9.28394	6.79526	13.9633	12.2701	19.0845	2.16641	1.62668	3.75929
CiPaw.02G132800	16.5027	16.3536	15.9709	23.0907	16.9686	17.9359	10.6486	9.25494	14.3184	5.66005	7.10942	11.2956	16.3086	16.2451	13.595
CiPaw.02G133900	8.80192	11.6894	11.3037	22.3607	37.9402	36.2863	38.7454	40.7305	49.1539	58.4719	75.0202	103.353	10.3853	11.5664	19.0437
CiPaw.02G134900	155.147	221.083	158.272	429.139	1293.81	813.626	800.299	1177.38	1165.01	1037.2	1619.53	1157.07	378.735	364.801	691.872
CiPaw.02G135800	4.61194	5.60526	4.26367	2.84261	5.43412	3.08209	2.82262	3.44975	2.45294	5.07493	2.82525	3.71413	2.18057	2.34878	1.23729
CiPaw.02G136100	10.5459	28.2143	17.2363	18.961	36.9889	43.6088	33.9698	44.4889	25.2149	30.3084	63.3949	64.3351	11.2112	11.4718	21.9941
CiPaw.02G136400	2.21776	1.5235	1.8639	0.546775	1.52964	3.90735	3.94859	3.573	3.8008	3.3395	3.80405	5.42424	3.08406	4.51788	3.041
CiPaw.02G136700	4.58751	3.69431	3.05229	11.8079	8.55843	5.24025	4.74857	5.69437	3.97056	3.99636	4.67209	3.62889	3.28277	6.06258	6.98268
CiPaw.02G137500	63.3146	65.5902	68.678	42.7303	47.4917	48.1512	37.0267	44.1358	35.9092	35.5344	32.452	25.4606	35.2692	38.1476	40.2449
CiPaw.02G137800	11.2337	11.4916	10.4095	18.0703	21.9278	17.2407	27.127	21.1328	24.7353	30.4916	23.9795	37.5732	8.99031	11.6374	10.7401
CiPaw.02G139100	7.60788	8.28469	7.94327	13.604	17.2556	13.0714	12.9299	13.7234	14.5549	19.0293	18.4253	16.8148	17.5345	16.2963	18.2297
CiPaw.02G139800	10.8485	9.79433	10.6536	23.0453	22.6841	21.7445	24.7146	37.5105	35.8821	44.0486	38.2721	46.229	13.954	17.0888	15.9083
CiPaw.02G140400	6.41741	4.82076	5.45553	6.65023	9.88202	5.38256	20.1569	13.3249	17.8327	34.597	12.0908	19.3615	4.92819	4.96381	5.8049
CiPaw.02G140500	2.27085	0.259994	0.402908	4.92212	8.70138	3.03515	3.87463	4.68204	8.99133	109.838	16.2296	20.7487	1.32631	1.60626	3.06866
CiPaw.02G141100	5.57232	0.942578	1.83765	10.6396	0.926022	3.07627	16.9677	14.6999	7.27691	16.529	4.72334	10.2632	0.800165	1.36753	1.37216
CiPaw.02G141200	20.8524	17.8252	20.3138	25.2837	25.7796	28.8955	54.9014	70.7554	48.9811	58.8796	45.393	56.2437	23.4936	25.4334	32.8677
CiPaw.02G141600	0.678114	0.0851039	0.270709	4.26842	3.70269	3.62024	11.1113	5.56003	3.61669	5.03677	6.41286	11.721	0.806262	0.729076	0.864136
CiPaw.02G141800	1.89633	0.934005	2.09493	3.51969	3.3994	2.47806	3.55546	3.67689	4.09783	4.37026	3.66478	4.17704	2.49576	3.4622	2.43174
CiPaw.02G142800	15.3247	16.3411	18.3017	13.367	11.811	12.2809	10.2415	11.0919	10.9176	7.52055	8.03681	8.58486	13.2548	14.9234	13.1288
CiPaw.02G143100	3.62221	3.63672	3.37999	6.5985	3.95565	5.11029	9.26561	8.01762	7.13003	7.92246	7.13074	8.66717	1.79594	2.88476	3.44448
CiPaw.02G143200	9.8927	7.22756	14.1045	16.8088	21.3656	21.4621	24.6508	20.9059	29.7036	36.7882	54.0251	62.3203	13.1625	14.2449	32.5668
CiPaw.02G143700	54.3824	85.4933	25.1622	3.11538	4.75623	11.1417	4.2806	1.05522	0.634413	3.65268	5.86389	2.98853	3.25941	3.23986	1.44002
CiPaw.02G145500	5.82821	2.95447	4.65335	26.6655	10.2335	6.85948	10.8123	12.6807	8.05181	12.7323	12.0376	9.61733	1.99283	3.77816	8.3817
CiPaw.02G145700	22.3464	23.8878	21.0603	27.401	25.9109	33.2297	70.5916	53.8895	63.3924	66.2478	72.2915	81.1987	39.0379	33.1416	42.1379
CiPaw.02G146000	25.2785	26.6673	27.9505	34.8588	42.642	33.4434	36.7922	31.6072	42.4382	65.1397	56.6062	62.77	20.2307	19.596	22.2362
CiPaw.02G146400	24.0588	20.2046	25.2529	15.1406	30.325	30.3667	9.86432	14.6258	19.6924	20.4122	26.3016	21.1524	59.5276	46.2944	35.2749
CiPaw.02G147600	174.621	177.21	195.002	102.097	111.558	140.929	86.8267	114.485	94.6245	88.4966	74.7857	67.4924	222.257	179.925	168.337
CiPaw.02G147700	75.4497	81.163	90.5399	141.017	119.823	146.385	124.804	166.902	175.297	156.782	245.518	236.412	82.7663	102.305	103.969
CiPaw.02G148800	405.717	438.096	414.46	269.343	232.243	316.196	171.701	244.096	206.808	158.621	162.308	153.943	477.915	592.202	428.372
CiPaw.02G149200	19.3175	20.5704	19.5015	25.1628	31.3992	29.135	34.1809	30.0403	37.6197	53.1987	51.942	49.0978	32.935	28.9141	33.6609
CiPaw.02G149800	4.31639	4.27813	4.41831	2.52742	4.77417	3.83265	3.1005	5.26331	3.35532	3.53183	7.40712	4.45325	15.4401	14.4578	11.7845
CiPaw.02G150300	1.44004	1.60646	2.044	5.99609	7.55723	11.5434	5.79325	6.47213	5.83888	22.3605	11.174	21.445	2.2829	2.70946	3.76077
CiPaw.02G150400	5.28241	5.88321	6.17655	7.13264	12.9559	10.3292	16.2644	14.39	19.4468	18.1052	20.8305	20.9389	30.8733	30.6626	39.3999
CiPaw.02G150600	10.9628	13.333	13.6558	5.36034	11.4783	7.04478	4.65957	7.19715	6.47196	5.6586	6.24843	7.74996	7.28622	7.38189	7.32915
CiPaw.02G151700	75.2931	84.9554	42.0242	39.8719	57.4797	47.6788	82.8385	47.4784	64.0687	67.0735	57.2105	68.7528	18.9583	14.8454	18.7818
CiPaw.02G152700	29.0271	24.3658	41.0325	20.0615	28.7545	28.1966	8.04866	14.7396	16.7415	20.5959	16.985	21.9334	120.7	85.4399	44.1993
CiPaw.02G153600	103.222	115.042	58.6899	71.5852	85.8389	86.2533	91.8569	63.8381	66.3915	45.0098	68.8386	70.8827	26.6555	23.6717	46.2495
CiPaw.02G153800	15.3985	17.0772	12.2387	40.6352	75.529	68.6801	77.986	71.7169	77.187	75.2696	100.099	134.415	18.6267	26.2273	30.3461
CiPaw.02G153900	231.27	199.373	244.262	209.508	180.264	185.647	118.248	143.589	133.592	90.7901	96.6335	77.8991	112.446	116.115	121.687
CiPaw.02G154200	7.28045	7.79235	6.90961	6.35428	3.00025	6.58042	3.15843	4.1298	2.73776	4.98819	3.39756	4.98225	8.49297	12.4799	9.5694
CiPaw.02G156600	214.987	230.88	232.671	169.018	166.777	186.092	109.473	163.276	129.539	72.738	92.9166	81.3219	221.574	292.746	231.435
CiPaw.02G156800	2.87763	3.22907	2.57429	3.90799	3.72351	5.10813	2.50521	2.98731	2.5523	2.39484	4.33446	3.26158	4.70248	6.70777	5.06742
CiPaw.02G158400	9.82666	7.59387	10.6512	3.55696	3.90228	5.70588	3.33678	3.51584	3.94538	4.52186	2.42614	2.83507	5.66481	5.57072	5.39684
CiPaw.02G158500	151.886	145.557	156.537	94.4245	92.5227	108.415	74.3962	91.1792	80.1564	56.2762	56.1448	49.0864	95.6816	108.93	115.262
CiPaw.02G158600	43.8361	43.4227	50.3519	47.1435	37.682	35.8336	30.8627	31.5318	25.8952	29.93	23.0522	22.1487	16.2183	20.4106	24.1293
CiPaw.02G158700	105.896	109.787	117.422	100.863	93.4998	74.6771	67.3653	82.3121	76.0024	55.8578	52.0541	49.2632	53.3789	69.7207	76.9038
CiPaw.02G160200	0.0397776	0.199685	0.169382	1.95648	1.4335	1.33156	2.90147	1.21762	3.93039	9.06056	8.70408	18.2594	0.0420397	0.342136	0.135172
CiPaw.02G160600	10.2988	9.50456	11.0191	19.2485	18.8585	15.3704	21.3346	23.1436	24.0038	25.6417	30.5127	28.7698	6.70663	9.39514	13.4334
CiPaw.02G160800	3.7104	5.97596	1.81039	8.32825	10.9741	13.0273	16.1799	9.63381	8.33231	15.1407	19.3439	27.5984	4.49328	3.15816	2.01389
CiPaw.02G162300	145.075	138.072	149.323	58.0554	67.9184	101.913	42.1975	55.9325	54.3142	29.2355	40.7153	23.5458	150.467	161.607	136.326
CiPaw.02G162800	128.163	108.993	115.089	65.0738	64.2307	99.9632	103.272	75.9353	115.477	250.747	106.012	93.8374	60.5035	42.7599	52.1564
CiPaw.02G163000	26.5116	37.4676	12.2326	22.1043	23.6416	30.7274	56.5476	28.7471	32.6397	30.3622	37.6916	50.4218	6.85254	5.38324	8.28288
CiPaw.02G164100	0.712019	2.32334	1.13698	18.9697	2.1383	0.616418	11.6668	12.0653	13.3913	4.50511	4.35088	5.64915	0.752511	6.31562	1.20979
CiPaw.02G164200	5.03972	5.94633	3.13289	5.42804	7.51229	7.85562	15.0885	12.9094	14.0023	23.0327	23.5919	27.7269	5.28745	5.33937	9.12552
CiPaw.02G168000	38.8888	47.6232	13.51	11.036	15.6428	8.48482	29.6873	11.47	9.66428	6.15276	6.50804	7.19198	4.71426	0.945654	1.70794
CiPaw.02G168200	43.848	49.3146	23.0218	61.8872	28.8284	41.6047	68.4261	46.197	37.2325	38.1841	42.8771	55.784	16.6557	13.5764	21.6242
CiPaw.02G168500	6.29863	7.01126	7.43408	6.89514	6.3551	7.03349	7.74412	8.1957	6.03452	5.12287	7.80927	6.09146	12.8072	18.6598	13.9203
CiPaw.02G169100	839.478	813.041	884.218	358.937	401.168	612.596	325.227	387.993	375.032	254.559	319.939	192.826	776.382	949.743	878.397
CiPaw.02G169600	75.2146	77.2427	103.918	56.1776	43.8369	40.5373	31.4794	50.5138	33.6899	14.0432	20.4375	16.9269	35.9196	44.5694	36.6526
CiPaw.02G170200	3.2536	0.639125	0.376483	6.7093	7.26071	9.22587	15.5525	13.9185	14.057	11.986	15.8064	19.8014	0.299011	1.21674	1.20178
CiPaw.02G170300	22.4241	23.4508	20.6034	9.44669	9.82822	15.7738	8.52753	10.5299	9.15888	11.2612	10.1948	7.43718	24.0811	26.1805	23.1843
CiPaw.02G171100	2.49031	1.51426	2.27769	2.6699	3.56224	4.08921	1.55731	2.91422	4.56844	4.97888	6.89935	4.33327	4.7449	5.65662	5.24441
CiPaw.02G171200	20.35	20.2917	11.2028	20.1181	13.5852	18.3015	26.8172	21.5236	17.7633	11.5416	13.7087	10.5453	4.71393	7.8676	9.23625
CiPaw.02G171500	348.997	383.221	326.257	394.568	385.812	385.004	241.178	256.454	286.869	173.549	209.711	157.146	287.309	300.876	347.75
CiPaw.02G172900	5.53059	6.70002	6.37421	3.26515	3.19456	5.06501	4.8802	5.84636	4.46499	5.23077	4.52201	3.88544	11.2555	12.8262	14.911
CiPaw.02G173200	268.23	436.33	183.772	298.545	524.787	548.346	879.585	715.352	591.838	548.703	845.796	777.607	167.129	188.711	256.629
CiPaw.02G174200	25.4929	18.1115	19.8925	22.3377	32.4184	27.2459	50.3968	44.7614	50.0416	68.0086	53.1082	61.2208	12.8285	11.3809	13.5149
CiPaw.02G174400	19.6115	20.6424	18.6791	25.6897	40.6286	33.5859	53.9162	46.1914	49.0909	46.1065	48.5551	59.2984	20.2256	19.0624	29.0419
CiPaw.02G174900	44.2865	47.8692	39.1259	26.0461	37.2519	33.9548	17.3753	18.3252	24.2773	42.7754	21.5599	29.4963	20.1282	12.9731	18.9134
CiPaw.02G175000	23.9028	25.9936	17.4824	15.5702	20.7102	28.2659	16.8971	19.5506	18.1441	45.4665	23.9099	31.0996	11.7355	9.23662	9.49959
CiPaw.02G176200	17.9241	18.3488	14.4668	11.2499	15.7361	16.6332	18.5767	12.6793	14.0749	14.3092	16.499	22.7058	8.79076	5.79395	8.36016
CiPaw.02G177200	5.15429	2.13964	6.8588	21.4745	16.9405	11.4988	8.22555	15.2791	14.3572	18.0514	21.1703	20.7841	9.32345	8.47234	12.0698
CiPaw.02G177400	173.889	155.745	162.085	96.4451	104.345	133.657	66.6168	89.2279	94.8639	60.3253	78.4017	46.347	141.168	152.068	141.462
CiPaw.02G180100	22.7801	20.3473	22.6121	21.9306	24.9892	27.4797	35.2545	38.9265	38.1944	53.4083	55.5965	55.9423	53.2481	52.2387	55.7337
CiPaw.02G180900	58.7659	56.8812	64.8852	33.0027	22.7438	44.5502	20.6308	30.4109	24.693	13.9427	17.2058	16.8374	68.2647	59.346	49.6564
CiPaw.02G181400	14.4986	16.2235	6.48018	10.1097	18.1298	16.2249	49.1399	35.5727	34.5474	38.7283	24.2181	46.7905	9.24068	2.85586	6.14298
CiPaw.02G183100	8.14912	3.48656	6.35853	22.123	13.2478	8.39113	14.0968	17.0079	17.4164	12.0752	14.7664	18.9976	2.34888	6.72051	5.66434
CiPaw.02G183300	6.82697	5.47195	5.74087	10.4136	11.0892	11.2578	12.8572	11.1011	11.2084	11.8682	14.757	14.5654	4.24424	6.10642	7.14827
CiPaw.02G183400	0.690701	0.308209	0.408495	1.07849	3.6038	1.68315	42.7551	19.5487	43.5165	23.5612	11.4336	22.6159	2.35216	1.81527	1.56476
CiPaw.02G184000	12.5444	12.7268	10.9729	32.8738	41.6724	37.9218	56.8466	43.4436	69.1951	74.6173	75.6586	102.361	14.5558	17.7785	21.2645
CiPaw.02G184100	35.5318	39.7692	35.1028	60.554	98.7432	70.3794	50.1312	64.993	71.3321	56.8226	80.621	93.0817	31.9269	32.3306	63.3476
CiPaw.02G185500	4.91482	3.95846	4.59966	4.71204	5.48522	6.10963	8.62131	6.93774	8.42939	16.3138	7.60638	7.59069	4.48082	3.94862	5.04717
CiPaw.02G186000	1064.82	1074.37	1153.6	438.724	562.561	1054.82	768.945	851.321	1078.61	1295	1458.4	939.69	5476.16	6397.67	5865.83
CiPaw.02G186200	74.3318	78.365	79.2921	46.8586	46.3499	57.1429	31.303	37.7674	49.2759	49.8784	54.2608	33.9064	54.8067	49.3059	60.8909
CiPaw.02G186400	27.2264	21.5851	29.3376	21.6288	28.0558	23.7145	107.362	84.5305	97.0713	58.0468	52.4618	56.2615	31.1434	29.0495	23.7414
CiPaw.02G188200	7.35953	8.47035	5.54157	29.6395	34.1083	22.7919	15.3702	21.9785	13.7053	20.7396	27.3693	33.1625	6.45009	9.26355	5.48981
CiPaw.02G188500	20.843	15.0712	16.8251	16.973	14.8478	28.4409	87.9527	70.9241	73.3479	78.489	88.323	82.0971	29.1765	25.1178	30.45
CiPaw.02G188600	2.72688	2.82337	4.53581	8.68205	14.3312	20.6566	10.1795	8.57073	16.4573	35.2574	28.0691	40.4691	6.84465	3.75639	9.45953
CiPaw.02G189600	2.62353	2.32109	3.23534	11.529	3.14871	3.718	2.9931	4.08923	2.0708	2.48674	1.60239	1.67816	2.85509	5.50176	5.70813
CiPaw.02G190600	34.7912	27.6978	30.2897	80.571	46.8064	59.8853	343.319	207.391	504.329	568.604	631.207	742.238	87.5864	80.936	107.474
CiPaw.02G190800	9.24626	3.80358	4.92159	8.42186	5.11884	7.85656	27.1515	16.0751	16.9428	36.9532	11.5841	13.3911	2.64661	3.10661	3.78211
CiPaw.02G190900	0.720405	0.516637	0.912991	2.04887	4.49556	2.21752	4.09794	3.56283	9.20598	14.571	7.18714	10.6926	0.761373	0.737663	2.09835
CiPaw.02G192000	13.3335	13.0624	14.1943	12.9649	22.0621	15.391	31.266	31.7153	38.7439	32.9899	29.2515	46.162	15.6291	14.6831	19.3139
CiPaw.02G192300	4.73087	4.382	3.84928	4.58887	4.80107	3.38318	3.031	3.3609	2.5755	3.82109	2.92932	3.2678	1.83498	1.69547	2.02083
CiPaw.02G192800	4.76866	2.32549	1.64382	15.0515	23.608	18.2435	18.244	19.9097	17.2361	27.7861	30.0778	43.5997	2.92791	4.34578	6.37905
CiPaw.02G193500	4.59367	2.99786	5.62376	1.07591	6.01986	13.5214	6.79857	11.8016	10.5737	8.5932	16.8421	7.28922	57.2879	61.2424	73.3679
CiPaw.02G194100	4.76537	3.5254	4.20526	23.3505	18.9674	13.4261	5.76677	6.88911	6.65319	8.65911	8.4293	6.92917	5.76532	5.0898	7.17351
CiPaw.02G195600	33.7232	29.866	45.7505	18.3582	13.9461	26.7458	26.8385	35.5298	30.7389	13.6317	13.8848	14.301	12.2844	5.42631	9.6148
CiPaw.02G197000	37.1294	37.0536	50.5985	207.585	67.4161	54.3481	20.6894	37.1678	36.6672	26.8276	24.3415	25.8585	10.6376	14.7896	14.3148
CiPaw.02G198000	68.9238	70.0323	74.3021	32.8992	42.8269	47.4336	35.0474	42.3486	41.3889	35.6654	35.4908	28.0837	69.0169	67.4437	67.9426
CiPaw.02G199200	9.06086	6.64333	4.8229	24.9917	15.1679	11.904	17.9598	11.7955	11.3786	15.4805	13.3215	19.864	3.15005	3.20454	5.60443
CiPaw.03G000200	20.2487	19.3489	20.5158	17.7551	15.4164	16.6452	12.5371	14.9542	12.484	11.1964	10.6272	8.82122	12.712	15.9023	16.8302
CiPaw.03G000900	65.2824	90.8598	21.4456	39.5795	38.2685	53.8992	143.337	40.9837	77.895	61.5598	77.2263	104.386	9.11786	7.17186	10.6287
CiPaw.03G002000	5.86021	5.34881	2.75467	4.01071	2.6596	4.04113	0.965457	6.15698	1.11091	1.33995	2.65748	1.5527	2.49347	4.9914	7.58634
CiPaw.03G003500	16.033	15.8457	16.908	44.4167	37.3158	32.5029	40.8364	41.1903	46.9748	73.8779	39.0136	62.2965	13.8205	13.6826	14.9261
CiPaw.03G003700	7.98919	6.92357	6.04299	13.2461	11.2961	8.34834	16.3134	16.227	13.6446	10.7345	11.0607	9.62706	8.48797	11.0761	9.62117
CiPaw.03G004300	7.47957	6.79919	6.24082	21.4245	41.4476	29.2264	36.5427	36.4647	34.2174	30.9754	40.1167	63.5243	7.85151	9.18274	11.9643
CiPaw.03G004400	100.49	156.416	59.6057	91.0336	38.7053	208.963	167.073	50.2557	48.3644	51.9503	51.4187	43.2457	16.5671	18.6824	9.73734
CiPaw.03G005600	7.97698	7.87547	9.48268	2.33542	2.17783	3.83663	1.12436	1.16276	1.4928	0.877778	0.464231	1.05482	21.6386	17.2959	9.48757
CiPaw.03G005700	100.91	53.9852	103.7	12.0762	13.4733	37.6228	2.33596	3.4223	1.86085	1.62103	7.93018	1.46099	295.425	303.704	151.224
CiPaw.03G005800	14.1097	7.67341	9.80513	21.5725	15.6226	4.75038	4.35046	8.99807	4.62084	4.31283	3.64949	1.99904	3.1067	7.58507	6.21544
CiPaw.03G005900	9.00812	6.60716	6.2017	4.35866	4.12345	7.34721	23.2652	13.681	20.1081	15.848	8.09904	13.0224	5.35879	6.37941	5.01024
CiPaw.03G006500	5.62569	5.18611	7.67664	4.91115	4.35635	8.14676	3.40607	4.30514	3.2732	4.50214	5.17879	3.42002	20.107	23.2592	14.3089
CiPaw.03G006600	3.64101	2.38833	6.09833	1.81927	1.48444	3.47436	1.48829	1.9637	1.41726	1.06841	1.86466	2.42106	8.8249	15.3976	7.31373
CiPaw.03G006700	12.1555	9.59747	11.8095	41.0466	32.7351	27.6537	25.2009	42.0596	21.5992	34.1536	31.1807	38.2555	43.9034	44.7898	35.4248
CiPaw.03G007100	4.20739	6.05205	4.17753	3.36375	5.78756	6.63117	16.5936	16.718	13.0369	26.7992	12.0073	28.1082	2.43711	5.04554	4.26176
CiPaw.03G007900	32.2693	31.4812	43.2295	24.413	21.3311	30.1946	16.0603	15.1726	19.3029	29.9782	20.6077	19.9382	49.376	41.2035	52.2086
CiPaw.03G008100	9.80138	7.34585	7.2892	3.78296	2.17088	2.74082	7.47186	7.45538	9.88928	3.97994	4.33829	2.78511	7.76179	4.24488	4.0031
CiPaw.03G008200	8.12744	11.6123	3.47564	1.38294	1.06204	1.80415	4.14902	2.80985	2.06694	1.45234	1.61705	1.45657	3.01004	1.53106	1.69174
CiPaw.03G008500	3.94706	5.05073	4.49024	2.58306	2.15521	3.61811	1.79993	2.28445	2.04214	1.19228	1.126	0.921057	5.39845	5.0758	3.94497
CiPaw.03G009000	7.87716	6.41248	8.23459	11.3855	10.1523	10.2395	20.1803	16.6025	16.1755	19.7566	11.2334	17.7759	5.10007	5.4172	4.82309
CiPaw.03G009500	1.97053	1.66188	4.11158	22.9842	28.3194	29.9338	21.9977	31.5383	36.0208	39.464	65.9627	101.845	5.33144	9.2372	21.6066
CiPaw.03G009600	1.88823	2.78445	3.07801	10.849	17.5274	23.635	16.0936	12.8372	29.6823	27.8553	54.5319	49.2907	3.74177	3.42585	11.229
CiPaw.03G009800	4.43305	3.34913	1.07468	3.64944	3.40318	5.82642	18.8845	12.2839	10.2016	10.4323	9.04234	23.3815	0.974141	0.613473	0.397739
CiPaw.03G009900	39.4976	42.4656	39.8602	34.1	29.7873	46.6147	39.2078	50.1122	41.9229	38.3953	42.1791	36.7777	77.1604	83.7893	76.6
CiPaw.03G010400	1022.39	1120.68	1218.95	616.478	581.472	993.614	660.408	752.734	835.005	628.703	860.428	545.88	2609.95	2771.33	2329.2
CiPaw.03G010600	18.2952	16.2678	19.2173	9.11706	10.4679	9.6605	6.37822	7.60673	7.59413	5.78254	6.45624	5.73555	18.3585	13.0785	14.6057
CiPaw.03G011300	2.55493	2.61752	2.49784	7.38846	13.2104	12.3384	8.59878	6.27031	7.20116	10.2703	10.8633	27.0671	2.20426	3.25148	3.18936
CiPaw.03G012000	4.71642	0.926476	2.8379	40.184	7.80053	4.49739	2.5652	8.63095	3.18512	2.18126	1.71052	0.852214	0.830772	8.59843	7.51038
CiPaw.03G013300	5.77622	6.25873	5.47941	7.836	9.89912	6.46951	12.9077	12.0356	11.944	11.7367	9.75183	12.6725	5.19807	6.08735	6.54291
CiPaw.03G015600	64.7422	85.6332	56.3467	95.7285	141.899	121.737	219.586	213.367	186.196	154.858	177.791	195.674	55.2417	46.1752	75.2592
CiPaw.03G016400	70.6335	60.8243	67.0721	32.3723	37.7348	46.9307	32.2585	34.047	33.4571	28.2454	29.7719	28.1779	44.9609	45.0633	51.5432
CiPaw.03G017000	22.7438	25.6827	28.7972	16.1162	15.4302	17.7043	15.2144	17.8012	15.924	12.8314	12.0439	11.7283	20.6509	18.015	19.5748
CiPaw.03G018600	3.83961	1.19638	1.83232	2.17072	2.16883	1.22265	8.11795	4.92132	7.2845	4.95352	4.00671	6.00264	0.979508	1.85056	1.64971
CiPaw.03G019000	4.26436	4.16469	4.99362	4.90311	2.83649	4.16166	2.37694	3.56004	4.61405	3.1994	2.8878	1.58182	7.74362	9.08632	8.47512
CiPaw.03G019900	14.8452	14.7391	17.9985	10.9139	9.54694	17.8024	19.5295	23.9833	22.7805	41.1109	30.8137	31.4084	113.835	102.149	89.5899
CiPaw.03G020800	13.1988	15.5235	16.3163	10.4097	9.7073	11.2246	5.3249	7.5092	7.80323	7.43977	6.80339	5.28176	12.9531	12.4821	11.4419
CiPaw.03G020900	13.3586	15.8025	10.4194	16.2636	17.0438	23.3972	63.5833	46.1982	37.1646	42.3162	38.5633	56.3666	9.61024	12.7983	13.0343
CiPaw.03G021100	76.1999	75.4038	78.8894	43.8005	43.8946	51.6352	36.9555	52.0108	41.7719	37.0957	32.6788	31.2006	80.2698	84.393	75.6378
CiPaw.03G021500	2.49446	2.76354	3.34226	6.19497	4.93154	5.46089	1.68221	3.10317	3.57351	2.88685	2.60302	1.80361	5.54535	8.87809	4.82292
CiPaw.03G022000	91.748	57.2162	62.9323	721.372	459.653	213.449	183.481	189.488	179.219	316.146	338.254	294.548	16.2442	19.8303	45.8024
CiPaw.03G022100	615.048	508.527	342.55	1596.77	1161.78	666.785	865.711	1002.73	685.474	1038.9	865.841	972.647	226.798	244.697	397.81
CiPaw.03G022200	34.2354	17.8473	18.4564	193.78	67.5842	41.0383	71.2229	99.8064	40.6584	68.8244	43.4237	52.484	21.8022	47.898	36.5423
CiPaw.03G022300	358.568	226.64	203.456	1078.91	603.101	372.639	333.949	554.643	360.488	502.994	429.716	389.986	115.543	257.934	225.24
CiPaw.03G022400	79.9222	44.5792	31.4266	770.966	331.033	171.489	124.83	296.231	84.8884	434.973	238.565	297.6	12.9364	22.4498	62.2566
CiPaw.03G022600	133.41	68.1011	71.2107	547.257	185.183	124.581	128.157	184.154	126.023	210.307	177.961	166.714	12.6739	28.4052	41.3876
CiPaw.03G022700	43.5597	9.17224	29.0352	269.324	61.3055	35.9153	35.9709	84.5309	52.9241	57.6939	47.9265	21.9096	3.35831	36.2994	31.4945
CiPaw.03G022800	112.711	135.294	116.117	254.939	118.372	107.545	43.9608	67.3237	69.9118	40.7586	40.7316	61.2993	52.8359	33.2273	32.4327
CiPaw.03G022900	693.575	874.901	791.501	1660.63	677.606	768.815	211.391	458.884	390.396	254.59	269.889	436.375	421.315	244.324	286.852
CiPaw.03G023000	46.926	11.1453	13.966	554.268	217.106	103.384	115.483	113.083	71.6697	207.38	115.404	154.414	2.93301	4.88251	55.4408
CiPaw.03G023200	473.597	300.56	269.14	1843.8	557.548	324.497	271.961	412.157	242.644	348.456	241.998	225.318	83.5452	124.971	185.707
CiPaw.03G023400	4.98933	0.626166	2.32375	24.102	5.10809	2.69964	1.3186	9.5454	1.92575	9.26472	3.62951	3.18096	0	2.01161	5.65158
CiPaw.03G024100	4.26417	5.02271	5.50314	7.69977	7.83057	10.4768	2.79534	4.58362	4.22624	5.24274	6.4882	5.80515	10.4484	9.37418	9.14764
CiPaw.03G024500	3.94016	2.91263	4.70156	5.72977	8.51118	5.74769	10.4818	9.65642	10.8416	9.43374	7.60984	8.2447	6.72684	5.77251	5.19883
CiPaw.03G025400	5.16038	8.74835	4.54791	9.26296	10.9013	8.78854	11.134	9.10965	13.4407	21.8293	17.182	19.6562	11.5335	12.3697	13.7509
CiPaw.03G026100	2.61265	2.16191	1.13086	3.16049	3.82512	3.74491	6.82892	4.89642	5.41582	8.53002	8.28739	9.30678	4.76388	5.55626	8.19536
CiPaw.03G026300	0.0675255	0.203389	0.14377	1.26524	0.737417	1.94864	7.60234	7.23449	18.7275	15.3067	13.7934	35.5889	1.0348	1.0164	2.40938
CiPaw.03G026400	14.2811	15.1962	13.7737	40.8816	28.6588	20.289	22.4519	40.2991	20.0098	34.25	35.0912	37.3535	14.3192	15.8793	17.6975
CiPaw.03G026500	16.0744	17.0053	13.2073	36.1327	30.9848	26.7737	20.8703	23.4701	21.1983	31.8148	42.1904	30.6913	14.1381	20.6461	21.3852
CiPaw.03G027300	4.7915	4.92087	4.59464	6.85341	9.58642	8.19077	11.2132	9.95665	9.97978	10.223	10.8559	17.7849	9.70275	6.76393	7.74763
CiPaw.03G027500	7.65554	6.87998	8.77667	11.5357	19.7607	13.1626	6.84786	12.4662	10.0987	5.71423	6.16881	4.91494	16.6345	16.8071	16.8582
CiPaw.03G027600	30.6769	27.3877	29.7534	17.6484	13.3808	17.8602	13.993	17.013	16.4694	10.7765	12.1275	8.26169	22.9692	28.9438	23.6048
CiPaw.03G028400	3.33047	2.65791	2.40002	13.1008	8.54244	6.97907	11.5553	10.5869	10.8543	13.5504	13.5774	10.8212	2.34658	4.09493	7.48703
CiPaw.03G030500	78.0667	101.076	88.001	44.7577	51.7795	62.6922	35.441	40.0023	44.3119	44.2694	55.4103	51.6783	69.3457	59.9379	58.6993
CiPaw.03G032700	8.51367	7.39713	6.58831	8.93482	10.9423	10.6968	12.9809	12.6724	14.3759	14.9173	15.1307	15.625	16.2653	16.2299	15.2445
CiPaw.03G033000	0.491048	0.554643	0.653435	1.94081	2.94938	2.12558	6.35901	2.21443	3.58387	4.39029	6.28699	11.5488	0.583845	1.38587	0.903867
CiPaw.03G033900	30.6832	28.4889	30.1347	18.9997	13.8627	23.0373	12.2712	16.8462	16.1589	14.2673	12.0097	11.0025	24.3928	31.6024	30.9112
CiPaw.03G034000	17.968	17.7877	20.1981	13.6846	10.9774	14.2139	10.095	9.47822	7.75964	11.3377	8.92113	9.39942	18.0603	21.7501	19.2143
CiPaw.03G034100	42.2529	47.4945	45.1532	26.6074	26.3166	42.7543	20.3057	23.4506	27.0279	22.623	21.5395	15.1878	44.0276	50.7147	51.411
CiPaw.03G034200	2.1184	1.59517	0.986633	10.0783	6.50648	0.916986	2.23944	7.09249	2.97326	3.4966	1.38694	4.50198	2.23888	3.98582	3.4494
CiPaw.03G034400	13.432	14.3287	15.0935	30.4767	51.9508	38.654	53.1491	51.2931	69.0204	133.434	77.9521	173.915	16.6604	15.4443	14.5809
CiPaw.03G034800	17.2554	21.5266	16.2878	16.7123	20.9793	12.9487	15.3401	13.9138	12.9808	8.116	11.6591	12.2479	7.57748	7.67169	9.24829
CiPaw.03G034900	5.5078	7.91401	5.61759	6.48869	3.52966	2.74105	5.61328	2.12729	3.81429	3.5203	4.76002	3.36432	3.69478	1.80843	3.28754
CiPaw.03G035200	91.6884	95.1436	103.242	60.2201	63.2639	70.2552	56.3264	55.9044	66.8135	46.8262	54.8577	43.0441	94.7861	93.5809	94.0558
CiPaw.03G036200	8.83438	7.92411	8.98979	16.8119	13.6557	13.1219	10.8155	17.9313	13.1652	10.5075	14.5166	11.7801	17.6094	20.6379	17.0707
CiPaw.03G036600	26.3143	25.7268	27.2553	41.8291	35.1671	38.6906	28.8438	43.4109	32.041	29.7154	35.4229	26.0849	55.895	62.8683	67.9698
CiPaw.03G036700	0.42457	1.30723	0.512243	2.28714	3.95651	4.31275	5.05678	9.31404	4.86255	6.0112	6.55597	7.53909	2.9316	3.89528	5.32222
CiPaw.03G036800	5.55811	4.96034	3.94462	1.02102	1.30917	4.48686	1.3057	4.6466	1.30527	2.15862	1.2262	1.19406	8.83048	10.858	7.44803
CiPaw.03G037800	293.561	218.668	265.633	309.484	367.031	306.85	447.74	372.764	468.219	830.406	523.314	592.592	175.407	152.647	196.704
CiPaw.03G038200	10.7664	8.25851	14.3956	37.7241	24.1265	26.0984	34.008	20.5273	32.1564	25.827	31.7795	28.2132	28.2647	19.7247	24.5373
CiPaw.03G038500	18.0647	18.7811	14.2241	37.9918	42.4321	31.5869	28.6453	30.5584	27.1849	44.3438	37.1999	47.3713	15.2511	13.791	16.4063
CiPaw.03G038800	937.644	895.553	1097.75	283.508	242.069	600.684	165.334	220.171	322.615	112.65	170.654	88.0075	1569.53	1698.27	1155.28
CiPaw.03G039000	8.99778	12.7061	12.7715	19.1895	26.0431	28.1188	32.7115	25.9113	23.9843	39.4432	33.3766	59.4487	16.0811	11.4829	18.1469
CiPaw.03G039700	612.675	611.074	634.192	306.737	355.091	511.573	277.716	258.682	322.117	227.457	308.659	177.804	600.693	589.06	599.328
CiPaw.03G041600	8.80809	10.5661	5.89394	4.71542	8.79445	6.68135	5.85283	4.20188	4.26426	2.69371	4.39371	4.04519	3.57852	2.92711	2.92838
CiPaw.03G041800	30.0668	30.7971	32.7837	29.5911	29.916	28.7467	19.6487	23.9055	15.6182	10.5605	10.7461	12.1168	10.5922	7.8367	7.98118
CiPaw.03G041900	88.536	81.5443	94.3866	81.4253	84.3022	86.4387	35.3281	42.1447	32.153	10.1781	8.47993	7.75506	13.4582	13.078	8.43206
CiPaw.03G042100	9.56193	1.85268	1.45417	5.24809	7.69423	14.6613	62.8028	40.7396	64.3648	100.05	56.4559	54.1072	0.430569	0.360721	1.52016
CiPaw.03G044900	33.1457	39.5485	41.7289	21.2083	19.0952	28.7231	59.9733	55.7195	53.722	41.6006	44.0586	40.5628	83.9721	82.3777	61.4327
CiPaw.03G045500	9.25244	3.66994	6.3233	12.0393	8.85676	5.73566	24.6338	18.6692	28.794	74.2228	14.6248	27.7063	2.65592	2.51765	2.3937
CiPaw.03G046000	1.71867	1.88989	1.74249	7.61949	4.24533	4.01499	4.58541	6.53144	5.97311	9.09578	8.28739	9.13696	5.01674	6.33542	4.07899
CiPaw.03G047100	306.967	267.011	315.558	154.161	196.022	201.111	143.571	145.497	169.213	140.902	138.046	108.422	254.922	254.037	258.978
CiPaw.03G047400	2.89526	1.25964	3.80134	10.8499	4.95346	2.22802	4.79506	3.58723	2.81744	2.54873	3.70686	3.39095	1.22396	1.97147	1.85841
CiPaw.03G048100	18.4587	16.364	20.8001	25.9476	27.2704	22.4782	9.51445	11.3421	13.2294	14.7656	11.6565	8.75441	6.29526	5.73561	4.74525
CiPaw.03G051100	3.5375	3.7115	3.16333	12.8838	9.05907	4.4917	3.62742	4.98884	3.03859	5.95571	4.46737	3.24769	2.50491	5.80011	5.71002
CiPaw.03G051300	148.816	176.868	80.246	91.0566	168.803	125.139	363.857	257.49	267.369	354.158	240.009	369.114	58.2573	66.6153	79.7198
CiPaw.03G051600	0.29062	0.729462	0.928145	1.27627	1.58687	1.258	11.3673	5.08346	11.9106	6.236	7.61087	4.5292	0.537508	0.703038	1.81057
CiPaw.03G052500	126.099	50.8196	79.414	115.215	125.794	106.758	222.139	198.78	166.86	364.254	151.804	243.74	38.5373	33.8148	33.5105
CiPaw.03G052600	9.07824	1.78718	5.87438	13.1328	12.2466	10.6846	17.6884	18.2925	11.7923	24.8761	11.188	17.5527	5.07945	1.91382	3.831
CiPaw.03G053200	5.64061	6.88469	5.62798	5.75076	6.88455	8.27282	9.77444	8.70566	11.3754	8.95735	12.3066	8.5995	11.5253	17.3136	12.1522
CiPaw.03G053400	10.8589	10.0417	10.7233	51.0338	15.2132	11.7099	7.55216	21.1653	8.66324	12.1848	8.39826	7.28748	7.39927	16.3603	14.3233
CiPaw.03G053900	1.2396	0.865784	1.66387	10.0985	3.23713	1.99079	3.01966	8.01318	5.80949	6.40505	4.89298	4.0928	0.512644	2.54962	1.28203
CiPaw.03G054500	118.21	108.691	111.912	43.0886	46.0432	84.1685	38.3049	42.7919	44.4526	36.6726	37.7488	26.7458	127.887	112.906	107.424
CiPaw.03G054900	7.35921	8.2223	8.9994	29.2136	23.1209	24.2211	21.1846	27.5192	26.4845	19.975	28.9034	20.0187	19.1053	22.8847	26.5897
CiPaw.03G055900	5.13547	4.4088	3.80313	8.10589	11.0539	7.56025	11.0151	10.8217	18.0509	14.7418	11.868	14.7626	3.697	3.1208	2.36057
CiPaw.03G056200	7.0167	8.47873	1.65258	5.52656	9.62915	6.30754	18.7737	5.70227	9.27301	7.31113	6.93828	11.12	1.57502	1.06818	1.89909
CiPaw.03G057100	3.67863	4.57978	3.60282	15.2502	23.5412	14.6072	13.2219	17.4538	10.3262	24.2875	17.4692	20.7639	2.17718	1.81934	2.4168
CiPaw.03G059400	36.7739	39.7682	31.9499	90.6259	120.716	170.751	97.0721	129.192	145.963	149.334	239.093	249.984	37.897	48.6833	100.506
CiPaw.03G059500	2.226	1.8963	1.5798	1.4219	34.1801	19.7773	15.3313	16.4448	41.2783	33.476	45.9296	71.5615	5.2755	3.62619	7.56437
CiPaw.03G060000	62.9842	71.59	84.7645	52.407	66.6558	62.8542	50.0774	75.63	65.0757	48.3864	50.3974	47.4716	178.894	190.439	161.056
CiPaw.03G061100	9.93873	5.22135	6.64348	4.80449	5.17442	3.1349	2.13796	1.83195	2.98453	4.19655	2.75748	3.34015	0.244278	1.11827	1.76723
CiPaw.03G061200	3263.76	3591.27	3451.69	1482.35	1405	2312.81	1320.93	1525.76	1562.71	1364.59	1553.74	1231.65	4393.32	4649.97	3799.85
CiPaw.03G062100	2.25364	4.82047	0.625859	3.09818	2.88912	3.39313	6.00778	2.678	2.09038	4.09719	3.99163	7.77406	2.17469	1.36953	0.66594
CiPaw.03G062700	5.19725	5.67954	5.40104	2.69126	2.49035	3.83625	2.4294	2.58967	2.60023	1.18659	1.48144	1.42258	2.63431	3.44013	3.64439
CiPaw.03G063300	5.44226	6.98388	5.7936	1.94154	3.03067	3.82748	1.18112	1.81248	2.71139	1.46741	1.84579	2.04252	4.45666	4.49501	2.85777
CiPaw.03G063900	0.727169	1.91647	1.64499	5.32233	4.46686	5.6658	2.49832	1.49056	1.12267	2.70057	3.70288	2.47258	6.6285	2.83409	3.08883
CiPaw.03G064500	3.04651	4.21892	2.01301	14.2708	3.5564	3.8804	3.22056	4.9384	3.18481	7.05148	3.30137	4.1674	5.55131	3.6143	1.78494
CiPaw.03G064600	36.5635	40.4195	49.6382	145.763	48.5553	78.529	48.888	58.9142	89.4048	100.095	149.914	125.77	260.806	193.544	124.683
CiPaw.03G064700	11.4585	17.8894	14.4854	9.99703	10.824	16.7979	13.2336	10.3973	14.3134	11.7892	15.204	12.1107	29.7304	35.2342	33.8763
CiPaw.03G065500	4.34319	3.32991	7.43974	1.94201	4.00999	2.73457	1.71131	2.46039	1.50733	0.955838	1.74633	1.2978	6.63489	5.179	4.96439
CiPaw.03G067000	2.42087	1.57272	2.88034	4.50269	2.79923	2.3013	24.2369	15.5681	28.1416	72.0818	15.0831	22.9194	3.61205	4.13386	3.54872
CiPaw.03G067700	13.6004	12.6831	16.7455	7.59517	9.14402	10.6151	6.85616	8.94225	5.86928	5.6987	6.5911	5.54065	11.5605	10.8758	14.035
CiPaw.03G068300	27.7629	28.3125	30.4846	50.6092	62.7349	58.9545	55.8371	62.5163	64.6009	85.1173	60.157	58.7784	76.953	93.8661	71.4007
CiPaw.03G068600	15.307	9.20363	10.4031	12.6594	22.1937	16.2714	19.2898	21.3667	28.354	7.61293	8.55581	9.60584	5.48389	5.48578	3.52652
CiPaw.03G070500	14.5907	14.7228	17.3278	27.047	17.1349	16.1651	6.51076	8.33623	7.65633	9.68167	11.3501	9.39062	25.1067	26.96	25.7461
CiPaw.03G070900	20.9272	17.561	20.0042	28.8216	33.0634	26.8723	28.0789	30.6624	31.3187	31.3399	31.3119	27.0177	34.5501	42.7032	39.8354
CiPaw.03G071100	98.4804	86.1511	104.479	42.9461	49.428	77.2265	35.1177	38.1122	40.4204	23.7675	25.6299	13.9346	78.895	79.3998	71.2997
CiPaw.03G071300	46.9192	44.0494	46.1363	92.348	119.781	102.57	78.8376	83.1498	77.0826	92.5252	118.514	106.126	35.5377	33.8515	49.8368
CiPaw.03G071400	5.1145	1.05721	2.24193	23.7818	3.28549	1.91003	2.22629	2.79568	1.68904	3.64161	2.10103	1.70497	1.74879	0.323463	1.02236
CiPaw.03G071500	43.9105	49.8182	41.8833	32.5918	36.0035	42.504	66.9885	72.5529	71.7393	91.2452	82.5601	86.5975	182.714	183.932	178.424
CiPaw.03G071700	58.9034	43.4494	67.7265	23.7155	25.5486	40.1339	8.89553	14.5572	19.2082	15.1612	13.3459	9.95675	39.7756	33.5044	35.0892
CiPaw.03G072600	2.72837	3.30122	1.26607	1.55661	4.81309	1.37281	8.28298	2.75331	10.9186	3.54114	8.38691	5.94693	2.14416	2.48212	2.06034
CiPaw.03G072700	9.28363	9.65079	10.4077	10.3908	6.01117	6.63835	5.03729	6.46675	3.87439	5.0626	5.92867	4.09718	8.68282	12.2779	8.84078
CiPaw.03G073300	2977.4	3270.59	3241.65	1400.75	1695.06	2168.22	1229.92	1340.77	1426.13	806.403	1029.78	732.876	2558.39	2388.14	2312.44
CiPaw.03G073800	6.47002	4.53761	4.76062	11.5882	6.33828	9.61009	19.9658	11.078	29.4863	20.6257	16.1133	18.0097	4.17317	7.05856	5.4966
CiPaw.03G074900	2.06406	2.69885	3.27041	6.12725	12.8953	7.70177	8.06826	7.60912	5.22805	4.17279	8.82747	11.7517	3.0946	2.68366	3.58859
CiPaw.03G076900	64.7937	38.1893	41.8089	42.5693	66.7887	76.6522	177.399	123.643	137.258	156.865	133.209	191.944	45.4675	51.9754	47.0333
CiPaw.03G077000	52.37	53.0911	34.1093	53.2103	85.9789	73.292	153.54	106.712	106.61	120.254	126.195	161.291	34.4839	25.7735	34.0753
CiPaw.03G077100	7.61039	4.76172	3.40506	5.1666	6.1429	6.36577	10.0274	8.68169	7.80213	12.5009	12.3241	11.6261	4.42958	2.96462	3.74806
CiPaw.03G078200	35.2779	32.3799	28.1745	52.9666	111.681	129.396	340.14	208.891	329.678	258.444	311.498	382.591	60.4402	60.4869	90.1741
CiPaw.03G078500	21.3606	14.8474	24.0514	22.8502	22.6541	17.5442	16.5015	28.0675	25.368	21.4709	22.2325	24.6762	39.941	37.7612	34.6652
CiPaw.03G078600	16.9156	10.1652	19.5849	21.5447	25.2147	15.1076	7.30945	19.7076	16.4979	124.318	30.4669	40.8642	43.3237	23.4969	30.0699
CiPaw.03G078900	2.0134	0.975883	2.36511	8.94359	3.48767	1.68296	0.880731	3.87094	3.43005	3.20869	2.18184	2.99026	5.94345	5.00124	5.11179
CiPaw.03G079100	9.00322	2.30414	2.81895	17.159	6.16911	3.66794	0.559859	3.85986	5.74831	8.54725	2.05472	3.60158	9.70179	9.86964	7.39872
CiPaw.03G083000	1.4352	4.61105	1.0695	3.02532	3.9183	3.976	4.47574	3.92253	2.17551	4.02716	5.93017	7.32012	1.82018	1.69737	1.54441
CiPaw.03G083500	71.5246	70.7178	88.3171	55.4864	41.0369	44.2145	42.0275	44.852	36.2823	40.9505	34.6521	33.5382	70.7957	54.6497	45.4443
CiPaw.03G084000	59.7137	55.7815	25.6883	22.3949	24.374	39.4139	121.239	69.6488	104.251	50.351	45.5703	80.1789	8.27574	14.2033	9.77487
CiPaw.03G085200	2.05866	2.11498	1.78383	5.915	6.95364	7.10136	8.55327	7.40604	7.25712	6.875	8.55363	7.78683	1.59385	2.59943	3.25383
CiPaw.03G085600	4.61909	3.06996	5.12506	10.5901	6.89151	5.93264	11.0039	9.38827	8.5467	8.8054	6.05779	7.07884	3.85041	13.5697	6.1902
CiPaw.03G085700	1.0818	1.56008	1.7798	3.73151	3.80191	6.03931	3.86746	2.66636	2.27476	2.20765	3.18217	3.67841	5.63344	5.22337	3.87668
CiPaw.03G085900	4.84365	2.28313	2.54186	17.9223	8.8159	6.06356	5.9858	8.07961	4.26407	6.43091	5.29358	2.98982	1.12957	6.30788	8.31999
CiPaw.03G086400	3.93611	2.19281	2.60611	19.1969	9.48804	4.70971	5.22661	6.79573	6.33294	7.50045	7.93355	3.91723	2.1307	3.12233	5.00228
CiPaw.03G087000	2.83379	1.31498	1.14078	11.2107	7.82766	4.06822	5.0096	3.6447	3.28882	6.49858	6.98469	3.88666	0.780195	3.61002	6.44682
CiPaw.03G087700	10.5519	10.8649	8.03537	10.4179	10.4719	9.82417	17.4243	15.1985	15.9992	16.0184	12.8644	22.9157	3.70376	3.68503	4.44947
CiPaw.03G090400	108.184	124.641	98.7614	63.0961	110.692	74.9194	80.5896	57.8032	107.348	47.3897	73.8775	79.467	38.9489	36.5773	45.6086
CiPaw.03G090700	209.202	219.704	241.802	108.929	48.1667	93.6338	142.739	155.114	143.048	51.1011	61.239	41.2373	127.766	203.152	138.38
CiPaw.03G090800	3.87515	5.37736	4.22593	4.94396	3.78461	4.65496	3.09739	4.09868	3.04226	1.94141	2.38354	1.53548	3.79585	2.74371	4.24676
CiPaw.03G093000	12.3274	13.8913	10.7976	10.4161	8.23638	8.1055	7.03823	8.13155	6.71639	5.20848	7.0833	9.43271	5.33232	3.46725	3.5351
CiPaw.03G093800	4.33763	5.51182	6.09675	6.15121	9.51088	7.39311	8.74102	7.18717	6.12609	8.87495	10.8862	17.5146	2.68612	2.98763	5.52755
CiPaw.03G094300	3.78828	3.52321	3.18382	2.56843	4.61604	4.09667	5.18505	3.66194	4.70135	7.85448	4.82701	7.18635	8.09172	8.4032	9.21458
CiPaw.03G094600	2.18644	1.59898	0.804601	3.03467	4.71648	3.70786	5.33611	4.10187	2.72779	4.27723	5.87518	5.47646	0.684677	1.07381	2.56838
CiPaw.03G095000	87.9822	45.3507	52.4624	235.085	226.704	342.959	105.584	107.032	146.307	146.338	141.899	200.685	24.3327	29.3508	49.9854
CiPaw.03G095500	20.9603	17.5369	19.2918	55.3567	72.9613	69.6857	49.0473	49.2901	79.798	95.3812	89.5801	110	25.9597	32.9817	40.189
CiPaw.03G096000	6.51994	6.35905	12.824	5.45384	3.86522	6.16418	5.84217	7.80667	6.13553	2.52815	2.89095	2.25215	6.95635	16.0227	8.72175
CiPaw.03G099700	32.125	11.5393	19.5763	74.8478	12.7961	14.2375	63.3571	57.9207	32.0421	62.5564	23.8181	24.7825	14.1022	33.9968	23.4337
CiPaw.03G099800	121.475	113.56	122.754	79.0996	63.3637	77.6339	58.7031	65.4108	55.1355	53.1675	49.246	42.1877	118.347	133.537	120.187
CiPaw.03G102000	1.34149	1.55407	7.14044	3.02113	13.5229	7.86157	18.872	13.199	55.5	7.04013	9.96889	12.8656	1.74495	2.44082	0.58444
CiPaw.03G102500	1.02279	3.04117	1.46572	4.6068	7.21718	6.26635	6.15467	7.09595	6.66968	7.44539	11.6756	7.93645	1.82931	3.51044	3.07461
CiPaw.03G102600	4.74679	6.73267	4.73239	6.44124	6.87055	7.56662	14.138	7.41338	14.0437	9.53463	15.654	15.7134	2.82689	4.09093	5.12081
CiPaw.03G104500	82.3908	64.5153	111.324	34.8422	36.5285	71.5316	13.958	23.8654	22.1394	1.7435	3.27853	8.18107	32.1884	21.1993	19.1439
CiPaw.03G104700	120.297	124.975	142.369	140.493	100.855	125.522	70.4284	86.1819	84.3746	45.5371	52.6493	51.8269	137.877	136.914	125.404
CiPaw.03G105200	15.989	12.3874	16.4851	19.7564	14.5736	18.4562	8.25159	10.0474	10.7435	7.06533	5.56834	7.84824	15.7007	14.0773	14.8312
CiPaw.03G106300	3.47265	5.04174	5.53196	1.90172	1.77339	3.0857	19.2533	13.3831	23.8441	5.88311	4.24547	5.09698	5.88807	10.61	6.50881
CiPaw.03G106900	2.49168	1.65603	1.71854	5.67151	2.14618	1.7014	3.67281	4.22027	5.12261	1.96947	2.98183	2.98324	1.92867	3.3581	3.37893
CiPaw.03G107200	23.667	34.4493	32.0318	10.3052	15.0734	22.404	15.004	15.9043	15.3388	7.45755	10.6552	8.80752	21.6753	23.8815	23.1106
CiPaw.03G108600	10.1418	12.6154	8.69453	5.04503	7.44894	6.83758	4.83878	7.94758	5.03873	5.33305	4.59637	4.37419	7.96776	7.81612	6.09978
CiPaw.03G108900	22.195	17.6764	29.2239	42.4081	23.7826	19.6483	6.88014	11.9497	8.05724	10.3752	17.287	12.8619	50.6181	88.9031	20.0372
CiPaw.03G109200	15.7417	17.7748	16.2358	17.4426	22.9374	21.1564	17.6311	20.3295	20.6796	23.4559	29.7412	21.2285	34.2636	40.4181	34.7531
CiPaw.03G109600	2.10334	2.72184	2.88598	2.73686	2.4501	4.58605	2.42115	1.94175	3.46382	3.24029	2.61134	2.96673	10.3738	14.3223	9.90069
CiPaw.03G109700	9.15453	9.30856	10.9482	41.5142	24.2912	17.8967	23.9262	19.8458	18.8084	22.419	14.872	15.7185	6.46382	11.811	14.7822
CiPaw.03G109800	2.23437	1.83953	1.85532	5.86124	5.46573	4.9004	13.5108	6.44871	11.4904	15.293	5.72142	7.85073	2.45589	1.82574	1.41733
CiPaw.03G110200	5.64285	5.18379	5.3748	4.44115	3.89198	4.35119	3.45356	3.67141	3.53993	1.43292	2.76542	2.0456	4.27362	2.99662	4.81328
CiPaw.03G110800	25.4301	22.7077	16.8301	35.1175	80.4257	28.0554	179.201	183.475	218.828	42.6556	57.3642	60.0696	57.4392	83.8386	37.0266
CiPaw.03G111600	0.913589	2.88279	1.66726	5.45132	14.1577	9.74217	22.1211	9.27427	19.6857	6.17543	8.70936	12.2286	3.44837	1.40321	2.36537
CiPaw.03G113000	2.88506	2.00536	2.1263	20.4343	8.45223	3.3943	2.46338	9.09823	3.64437	4.02942	4.16522	2.32674	0.146593	1.64042	4.80774
CiPaw.03G113200	23.3372	23.9109	25.6584	11.4247	15.1451	15.1253	8.89758	12.2337	14.498	21.4702	18.3683	14.96	43.0616	37.6366	30.2267
CiPaw.03G113600	22.0531	20.6974	18.7133	76.542	87.2579	68.8052	118.761	78.9663	109.634	169.869	107.137	140.011	37.4942	26.4595	31.1348
CiPaw.03G114800	5.3602	3.86603	5.77611	25.8775	9.05522	4.84885	4.13997	11.8156	4.27444	3.9001	4.32902	1.71103	2.5666	7.99768	9.02077
CiPaw.03G115700	1.33434	2.84684	1.13639	6.28954	6.30228	5.77591	3.70276	2.55281	2.77175	4.515	3.64973	2.53323	0.458323	0.537983	1.05802
CiPaw.03G115900	53.4154	57.8035	58.0261	184.563	197.606	126.661	77.4205	97.1424	78.0355	143.479	122.779	110.566	58.2727	57.3846	79.8176
CiPaw.03G116300	46.5661	46.2761	47.7531	25.7376	25.556	30.2456	27.3481	33.9903	36.4029	22.0946	24.1439	22.3276	42.0403	39.3482	41.6168
CiPaw.03G116700	21.4998	20.489	24.5984	9.29592	6.45761	15.0982	7.7799	17.6371	12.0884	7.81533	8.67807	5.13596	73.6019	72.5257	52.2382
CiPaw.03G117700	27.5469	33.4925	18.7222	38.5092	82.4151	64.1192	79.7338	56.1443	69.7454	65.2131	88.9707	96.3364	18.2901	14.3324	26.431
CiPaw.03G118700	11.6066	10.3167	9.27316	9.46265	5.99326	10.028	7.48036	7.6337	6.26704	5.42224	6.36051	3.83806	7.9968	9.61655	9.57604
CiPaw.03G119200	700.545	471.373	684	3004.9	1577.62	758.058	773.69	700.254	945.911	830.866	854.936	924.045	437.868	373.086	709.041
CiPaw.03G119900	8.46622	8.77658	5.12922	3.22427	2.78119	4.29043	6.54872	4.36442	4.01886	2.72667	2.56366	4.60288	1.6004	1.48008	3.19665
CiPaw.03G120700	2.62016	2.10453	1.71344	6.88203	3.88328	4.01824	7.20164	5.8926	4.03475	8.2789	4.26956	6.0668	1.06811	0.965855	1.31438
CiPaw.03G121400	5.23023	6.80373	7.6982	7.08372	2.18535	3.77988	1.29813	2.93352	3.57467	1.90175	1.79982	2.21659	12.1609	13.2025	5.4608
CiPaw.03G123100	39.8611	53.8613	21.2035	10.8026	15.0823	18.0241	33.6672	19.0704	25.2863	16.8419	17.4545	14.8652	19.4709	14.1563	19.9345
CiPaw.03G123200	9.62174	8.56579	11.6557	12.822	7.76415	10.2858	5.01057	5.75167	4.68333	6.51949	5.57192	5.15729	11.4212	11.0583	11.4357
CiPaw.03G123400	19.4739	20.3867	7.72736	5.50478	4.81904	7.23461	14.5357	7.97049	10.4124	5.94661	7.66708	7.10372	6.55631	5.98213	7.24426
CiPaw.03G123900	44.045	59.2768	32.444	32.1783	37.7787	33.7198	29.1502	22.2947	20.3682	30.7176	22.3212	26.3665	16.636	16.0349	18.6197
CiPaw.03G125800	2.05102	1.90856	2.28993	9.25611	12.1278	7.39125	7.93243	2.40631	6.29097	6.22028	9.72361	9.0719	3.96522	5.16329	4.6465
CiPaw.03G127300	20.6312	16.6339	16.4485	12.3419	12.5819	17.7838	29.3159	41.0086	30.3356	47.3702	43.9723	54.107	62.676	77.924	78.0505
CiPaw.03G127400	3.8946	3.98218	3.4847	1.79078	3.54862	3.28205	14.271	11.8067	9.98006	14.8549	16.4357	12.9178	15.227	13.5124	13.6677
CiPaw.03G127800	4.69423	5.51682	2.09188	4.34672	8.34525	8.31692	21.1576	11.3777	13.7287	12.6134	13.0029	30.0674	2.76903	1.99533	1.52512
CiPaw.03G129300	8.12171	6.78737	6.44704	8.79646	10.8176	10.5672	12.0101	13.1388	16.4991	15.0845	18.9608	21.9758	12.7017	15.8995	16.166
CiPaw.03G129500	1.82223	1.82953	1.67044	3.43807	4.86439	7.47882	12.6817	7.52581	5.34248	7.29656	6.59849	11.0726	10.7527	7.51017	6.07762
CiPaw.03G129600	3.29274	4.06884	2.42675	14.2378	8.85133	7.60168	3.83787	4.61505	4.83479	4.64524	3.24289	5.93304	6.51383	7.44349	4.59051
CiPaw.03G130200	3.25347	3.73315	4.45308	12.0425	8.88243	7.30984	8.47554	7.9393	8.87181	9.39771	8.1822	9.74571	5.46474	4.87218	6.18606
CiPaw.03G130700	2.65861	2.11701	1.56151	2.36193	1.50173	1.48152	4.8457	3.70828	6.17622	6.65805	5.01512	7.27358	2.03469	1.47849	1.03845
CiPaw.03G131300	6.53763	4.87414	6.06388	13.8719	28.982	24.8809	16.2857	23.9182	30.5255	31.1262	27.5744	33.4547	12.6559	7.16814	14.4442
CiPaw.03G132300	6.35092	5.20887	6.17053	15.6291	15.5122	9.91226	8.7941	10.9133	13.338	14.8432	14.201	12.085	6.40958	9.23252	11.6318
CiPaw.03G133900	10.9582	13.3939	15.9769	15.3437	13.2677	12.0992	12.8435	15.1051	17.1189	25.4273	21.35	38.071	13.3438	17.4165	27.254
CiPaw.03G134200	27.3318	31.2919	21.6026	23.1388	36.6869	42.8691	58.146	52.5423	54.5099	65.4933	84.5879	75.5482	36.4284	30.5864	41.6828
CiPaw.03G134700	2.7115	3.08535	2.1168	4.02215	4.63907	4.69487	6.59275	4.94051	6.59654	7.3598	4.73398	11.0638	2.19703	1.26329	3.0714
CiPaw.03G135100	107.218	133.489	112.788	65.4186	84.4533	131.647	122.946	116.717	116.298	125.366	151.739	109.165	294.813	355.31	338.886
CiPaw.03G135300	35.8339	40.1198	40.4849	15.0012	11.7725	25.0408	39.1122	37.9381	33.6976	16.988	18.7822	17.8751	70.293	65.1058	52.8011
CiPaw.03G135800	2.52615	2.22571	1.97576	6.33926	2.8713	5.7129	3.05197	2.59259	2.1418	2.55283	2.58023	1.98671	7.08317	9.312	6.13168
CiPaw.03G136600	4.31075	8.14689	5.24462	18.9627	24.883	22.0363	12.0245	12.1975	8.54162	11.8787	17.1182	22.0072	6.20215	8.45155	6.31909
CiPaw.03G136800	6.7692	6.34324	6.77916	25.837	13.361	11.4023	15.054	15.1296	10.6972	19.146	12.5478	12.6736	7.31313	6.46927	5.96376
CiPaw.03G137500	3.67614	1.42602	6.84855	81.5024	37.8645	12.248	13.6899	18.9983	6.0039	16.1807	3.69529	7.1969	1.5894	3.23379	7.00322
CiPaw.03G138600	70.6004	81.3476	59.0052	34.5465	44.3212	35.3272	35.7402	34.5048	43.4613	25.0854	24.9908	33.8531	37.911	34.2113	34.4999
CiPaw.03G139200	48.7629	49.6237	59.9195	42.3611	32.6492	57.4124	62.4685	55.8235	77.2488	59.4486	86.7454	66.2258	110.364	129.162	108.616
CiPaw.03G140500	17.1857	14.2432	20.3664	16.6133	26.0713	20.9606	16.4108	28.4923	30.5834	23.6833	24.4376	24.0269	43.0088	43.2735	39.1632
CiPaw.03G141300	2.03662	1.69918	1.09932	10.2792	5.29398	3.74155	9.03643	7.5262	7.56892	8.52238	9.14803	9.36347	1.87959	3.08405	3.44417
CiPaw.03G141600	4.97462	3.86676	5.58049	35.2673	7.71074	3.51945	8.42545	10.2336	8.10823	7.29869	4.54492	5.94151	5.99245	14.2626	10.6033
CiPaw.03G143300	5.22615	3.80327	5.5262	2.38238	2.41313	3.96775	1.7427	1.34208	1.65409	1.81401	1.42886	1.39142	5.74577	4.37446	4.17169
CiPaw.03G143400	8.54423	7.99885	5.65416	11.1553	14.8788	10.9956	12.2059	15.4629	10.5012	23.0602	14.5813	12.6942	5.61332	8.56566	11.8363
CiPaw.03G143700	29.9193	34.0809	35.6729	15.0982	11.9407	29.8267	12.709	14.7487	14.7815	7.00359	8.42106	6.04238	68.4159	74.5709	59.4009
CiPaw.03G144100	48.8821	100.76	55.3602	93.8891	201.577	216.343	219.597	214.6	180.542	247.716	365.148	300.634	76.0793	82.7121	125.019
CiPaw.03G144400	4.93156	7.46992	3.52018	1.63576	2.0546	3.65244	3.16415	3.0229	2.49659	2.50942	3.78241	2.0355	5.39277	6.80395	2.29257
CiPaw.03G144600	91.6108	115.936	90.4804	34.889	55.3402	55.5521	71.4374	76.4451	62.3035	56.8027	69.3851	50.1962	87.7077	98.3109	82.1273
CiPaw.03G145200	22.8991	24.8806	21.9922	39.779	53.8804	58.4003	38.9403	38.4085	48.5054	49.3111	92.3725	49.7249	33.4841	29.9199	44.4154
CiPaw.03G146700	4.93442	3.60005	3.29187	20.3022	5.89161	3.5694	4.79904	5.50238	4.54323	2.38911	3.17797	1.49141	1.73835	5.80042	7.89966
CiPaw.03G147000	12.556	16.9366	5.24341	2.83921	2.1181	2.71018	6.74462	2.12039	3.20937	2.94865	2.19809	2.40082	1.91499	0.49389	1.35867
CiPaw.03G147300	12.3562	15.1203	14.8455	1.86084	1.94247	4.68131	16.6474	14.9602	15.9245	14.3535	11.4005	13.306	12.332	12.6474	14.9097
CiPaw.03G148800	10.2717	12.9612	8.62231	6.39607	6.30336	8.41792	12.7941	8.85459	9.51243	6.89782	5.30955	7.49181	4.23082	3.90365	5.09694
CiPaw.03G149800	45.1275	66.9807	43.6872	69.5476	110.059	95.6851	127.403	132.648	102.579	102.446	152.07	139.057	44.3864	46.072	78.4685
CiPaw.03G150300	7.05881	5.79294	5.35817	7.04444	9.98769	7.29783	11.55	11.7432	9.64887	17.3585	13.3598	27.1326	9.27664	7.85328	7.1614
CiPaw.03G151100	4.91317	2.39596	1.64382	2.95905	2.60608	3.32177	18.2527	13.0445	8.03856	6.95108	7.43414	14.3195	2.29957	1.73565	5.00877
CiPaw.03G151700	30.1561	30.9281	26.9034	68.0435	126.24	127.799	97.501	93.6523	129.479	125.776	210.857	163.456	47.7637	44.2322	74.4239
CiPaw.03G154700	49.4503	55.6919	19.6178	38.9322	24.4731	54.088	64.7082	39.2802	28.1781	30.9776	30.5029	29.8085	21.7271	18.8174	16.993
CiPaw.03G154800	1429.92	1754.34	1230.68	508.395	1044.36	738.451	915.948	783.481	654.529	555.829	669.957	763.98	1157.67	1113.51	996.879
CiPaw.03G155300	11.0384	9.74376	10.4102	9.54327	8.65659	14.0244	4.2682	5.95277	4.57505	9.29328	15.6502	8.0189	27.2861	34.7276	22.5734
CiPaw.03G156400	2.00817	0.962972	1.62729	5.22997	2.02938	2.00668	4.34087	3.5061	5.0145	6.99211	9.17505	7.40587	2.37579	7.47627	6.89207
CiPaw.03G156600	9.50663	7.07017	10.1203	7.55946	4.74229	6.77383	4.83878	7.5702	3.95346	3.09955	2.86871	2.92656	2.97697	3.02847	6.24837
CiPaw.03G157100	48.1647	51.9897	49.6236	33.6491	33.4102	40.2064	26.3323	28.4745	24.3712	24.6802	20.0902	23.3125	36.9216	28.8926	28.5667
CiPaw.03G157300	7.49007	10.3053	4.7251	11.0456	14.8444	8.96609	13.1967	13.9506	10.902	11.9051	20.0189	27.6693	4.98416	3.87736	8.17001
CiPaw.03G158300	8.91426	11.8207	5.26412	13.709	21.3065	18.91	27.7728	20.594	24.9664	20.9509	25.4886	34.0093	5.51051	5.82285	6.82055
CiPaw.03G158400	29.2829	27.0215	44.6909	38.2377	56.8822	35.8954	9.86205	12.182	6.40137	25.5825	26.2841	17.2454	50.6282	81.1568	64.4523
CiPaw.03G161300	1.38523	1.69312	1.94483	1.76327	3.90244	3.17479	2.50428	2.15085	4.21529	5.08095	4.62661	4.77841	7.65949	7.96468	6.79939
CiPaw.03G162100	15.7519	12.4604	19.8177	56.8775	40.9199	38.5692	57.2724	68.3604	48.2367	49.3735	52.6411	67.6275	19.2962	32.8451	29.4675
CiPaw.03G162500	1081.13	1067.97	1121.47	630.753	677.555	942.981	505.606	680.045	677.261	540.574	675.148	439.377	1329.07	1499.37	1336.46
CiPaw.03G163100	12.8468	15.0352	14.89	13.6202	11.954	14.3904	10.6074	13.5459	12.4616	20.41	15.2181	17.4902	36.1527	37.5137	25.5735
CiPaw.03G163400	0.40303	1.61858	1.71619	1.88792	1.90723	2.32611	25.5634	14.3931	22.9284	27.2007	29.7095	33.8035	15.1922	18.1994	9.43484
CiPaw.03G164600	4.42452	3.25765	4.12138	4.40424	3.74466	4.93702	1.67603	3.34562	2.77379	1.58232	1.54495	1.62983	6.39071	6.65984	5.22062
CiPaw.03G164700	2.90644	0.140631	0.37278	0.20504	6.50095	4.48672	27.3193	5.93374	17.654	15.1819	17.4035	54.4541	0.148035	0.112947	1.66594
CiPaw.03G166500	2.38294	2.90979	2.46821	2.86603	2.88363	3.41973	9.87208	7.11125	11.1364	14.2447	11.694	12.2635	12.32	10.4558	10.651
CiPaw.03G166800	83.1872	95.0299	62.1503	62.4273	76.1375	96.2408	200.05	176.75	162.967	104.015	157.412	122.189	49.7187	54.4851	61.1636
CiPaw.03G167400	9.84644	14.8556	12.6918	26.8017	57.6005	47.6752	87.0418	108.809	97.2322	98.8613	117.827	156.243	44.0444	42.9752	62.7604
CiPaw.03G168200	10.266	12.3408	10.5857	8.24846	6.43502	8.23663	3.79594	4.3282	4.13523	2.4822	3.05419	2.66108	4.67076	5.34551	5.47535
CiPaw.03G168600	12.6222	7.55491	10.853	9.3806	5.30158	8.12552	0.513204	5.83803	1.36275	4.80783	1.97767	0.825362	3.59153	2.34878	4.39924
CiPaw.03G168900	14.9524	10.0082	13.3911	3.33533	2.85107	4.65738	1.7563	5.7083	3.7309	2.61166	0.552493	1.07603	4.26423	4.84836	2.68842
CiPaw.03G169100	31.0915	11.1997	28.8034	6.67065	3.36945	4.38342	4.51619	5.18936	4.53037	2.61166	1.10499	1.61404	1.25418	1.78624	0.806527
CiPaw.03G169200	53.9457	31.9644	48.9552	13.2245	10.252	16.019	3.5957	7.21388	6.33981	3.29369	4.19648	3.31547	10.7844	11.9949	6.70394
CiPaw.03G169300	213.131	117.001	204.151	53.3652	58.5766	61.9158	11.2905	30.6172	24.7838	21.1544	13.8123	18.0235	30.1004	34.1937	31.4546
CiPaw.03G169400	56.2495	18.1101	37.1413	25.8488	15.2921	22.739	8.27969	19.9791	8.52776	10.7078	12.4311	6.99418	12.7927	8.93118	6.18337
CiPaw.03G170300	3.1788	2.03098	3.61474	10.4064	6.23279	8.42276	8.93565	9.63572	5.51613	11.2092	7.82023	11.0545	2.44333	4.0391	4.25541
CiPaw.03G170700	12.2233	9.96367	13.2701	12.472	18.7673	18.51	16.8238	19.2506	24.6638	27.3669	29.1585	27.8457	26.3485	22.4454	26.8005
CiPaw.03G171100	4.33403	2.79733	8.89808	6.1631	12.5087	5.7175	7.52699	11.1684	24.3319	5.10977	7.56675	7.01757	7.19793	9.65233	8.06527
CiPaw.03G171500	25.2312	28.4931	29.9443	21.159	25.237	28.282	12.2752	17.2086	14.0883	12.4261	15.7723	13.2646	30.5719	32.5234	30.9834
CiPaw.03G172400	27.3399	25.338	30.6523	15.6464	16.8873	26.2037	11.4431	15.3164	14.9323	8.74629	12.3471	7.71188	93.1232	93.903	68.1733
CiPaw.03G173200	5.13215	4.84299	5.55303	16.8153	20.0295	10.2943	20.0116	19.8365	21.8851	114.521	30.7486	39.129	18.3468	19.7497	17.5671
CiPaw.03G174500	11.0348	12.8366	12.5256	18.7353	19.1649	17.8531	23.7288	25.6292	27.5173	17.7018	22.8505	30.3889	8.21985	9.36265	12.2485
CiPaw.03G174600	78.9086	78.2117	79.3336	47.636	41.7511	60.7532	52.5613	54.0593	50.3802	36.2184	37.7676	28.3753	58.7423	60.4263	60.4529
CiPaw.03G174700	31.9532	40.4096	22.8847	10.6718	12.6948	17.734	37.0517	31.42	23.2847	17.934	23.1171	19.0021	34.9434	26.9436	22.9607
CiPaw.03G176600	10.9492	10.646	7.85251	17.4115	13.0899	14.1022	15.8392	17.5141	19.5412	46.0375	38.0981	62.1813	28.2598	13.7548	19.0607
CiPaw.03G177300	2.23784	0.902924	2.00381	7.49468	3.70003	4.8042	13.9731	13.993	14.3248	12.7958	7.59497	10.8569	4.75231	4.42978	3.76678
CiPaw.03G178400	12.3649	17.8335	18.7001	37.9246	49.083	43.3853	28.5288	30.2541	29.6407	33.0437	42.1477	46.0484	16.5944	17.7256	38.7948
CiPaw.03G180400	90.6407	89.1061	84.2168	79.3616	92.6885	72.2246	161.164	84.109	203.124	125.325	113.2	153.727	36.9596	28.1485	36.5078
CiPaw.03G180700	196.131	199.494	215.661	111.022	135.318	155.05	107.428	137.949	122.007	105.369	103.09	92.4104	221.775	250.523	209.623
CiPaw.03G181300	33.461	33.5951	37.6104	36.0635	46.1732	46.5621	31.4746	43.4448	40.9282	37.8345	43.4121	33.9156	71.1491	69.0316	72.0794
CiPaw.03G181400	7.3802	4.87961	3.44926	2.3188	3.73493	3.53229	7.23099	1.5743	8.89307	3.96151	4.60928	7.75284	2.85362	0.193533	1.63118
CiPaw.03G182700	8.14537	8.90174	9.51531	12.1557	31.7236	20.3855	26.518	15.6819	32.7795	18.0848	32.2173	36.1934	10.2846	6.58752	6.94031
CiPaw.03G183500	1.4662	0.086593	0.642706	20.2005	3.48491	0.398225	1.4588	5.65731	1.45262	0.664339	0.100386	0.586529	0.0911521	7.51105	6.15479
CiPaw.03G184800	4.22896	5.2424	3.5832	6.3169	5.04239	7.67098	9.53419	5.5196	5.81438	9.21204	7.03173	10.9559	2.59958	1.80943	2.7373
CiPaw.03G186400	17.1518	15.0823	16.0729	7.61582	7.76642	15.5842	6.75419	9.22998	7.60097	5.90065	7.17093	4.3536	74.3981	89.2603	62.2055
CiPaw.03G186800	43.1815	44.0017	49.0077	43.6683	47.6091	58.666	34.8934	42.4767	34.9427	37.7903	41.3119	32.9766	143.334	137.251	111.488
CiPaw.03G189500	2.50545	1.935	2.32525	4.25066	5.12141	3.63362	1.76573	3.01998	3.787	3.56992	4.41163	4.36884	4.61691	4.93853	4.58447
CiPaw.03G191100	3.34156	4.79885	4.41282	11.5415	8.0836	7.90969	4.78448	6.47386	6.7916	5.25952	6.00631	6.47215	5.27503	7.00346	7.52226
CiPaw.03G191900	131.27	121.446	112.908	142.73	155.77	139.789	208.006	166.051	183.074	383.305	199.349	187.242	115.563	115.285	128.298
CiPaw.03G193200	68.9637	72.4761	74.0213	34.0255	39.5971	50.7177	31.5165	43.9407	35.4975	24.9305	31.8317	26.1625	79.3977	79.7012	71.2989
CiPaw.03G193300	652.305	631.025	721.067	283.891	316.826	457.557	194.135	266.654	219.329	113.708	138.621	107.196	418.714	384.863	335.688
CiPaw.03G193400	6.76639	5.25213	9.07968	5.72658	4.34664	8.13869	3.72676	6.21619	7.72521	9.573	8.53741	9.28038	19.17	13.6328	10.1764
CiPaw.03G195200	38.3277	34.9475	35.7631	58.1029	84.083	61.0815	55.0924	53.6834	73.8336	106.867	100.946	62.8926	64.2884	61.7208	71.1027
CiPaw.03G195600	60.6064	48.3925	61.2343	77.1368	101.016	72.883	123.194	106.452	134.424	262.938	123.882	132.158	42.0155	43.2313	50.8075
CiPaw.03G196200	47.4084	30.0516	46.6196	210.549	87.7503	23.6519	50.117	133.085	30.6759	56.3676	38.813	40.3005	26.1138	53.3471	70.312
CiPaw.03G196300	453.113	518.93	539.303	986.022	361.292	545.943	58.8528	171.004	121.621	52.5622	43.6556	51.4714	198.378	146.114	219.096
CiPaw.03G196600	361.787	315.259	455.895	435.474	279.723	896.73	102.389	111.089	154.802	71.1192	78.8486	82.1778	304.767	241.929	331.206
CiPaw.03G196700	22.8532	13.9529	23.9998	42.1336	8.43143	58.8197	5.38679	16.2058	6.76185	2.88856	3.23508	2.62525	19.5834	20.5863	19.24
CiPaw.03G197000	9.9944	21.5446	20.0275	39.9321	13.1615	38.6817	8.39018	18.9602	7.92143	6.79271	2.73712	7.32982	17.7082	10.7455	21.3101
CiPaw.03G197400	421.364	516.686	705.434	1404.89	312.177	790.737	152.705	341.28	196.363	63.4239	101.879	71.4146	418.274	234.791	413.221
CiPaw.03G197600	98.6647	102.729	103.456	68.4086	83.7457	85.5242	65.1676	81.6939	60.9519	44.9313	54.7995	46.7005	86.4766	95.6596	85.3052
CiPaw.03G198600	113.072	119.294	121.422	61.4497	55.4015	84.6905	75.6585	78.6865	65.8917	52.7584	62.2905	49.8686	141.648	142.289	129.526
CiPaw.03G199000	0.933796	0.703154	1.36686	14.6262	5.60866	1.4821	2.34447	6.25276	1.83487	15.67	4.07577	3.70436	0.370087	3.13742	2.77657
CiPaw.03G199300	19.8931	14.825	13.9832	74.1325	35.0992	29.9478	39.6268	44.4661	40.8893	49.5617	33.5081	27.1882	11.4504	17.4338	22.985
CiPaw.03G199400	3.0982	3.34687	2.12922	2.57192	1.11353	3.07832	7.71125	4.63041	9.11522	4.27232	4.7016	4.13388	1.1191	1.43361	0.932886
CiPaw.03G201000	49.3831	47.3515	69.8322	103.073	61.6278	41.5828	29.6236	43.8912	35.6995	19.4323	23.098	24.2905	43.0272	46.3866	51.466
CiPaw.03G201100	6.1909	6.09618	6.68562	19.8679	16.382	6.94008	8.4954	13.6664	12.1648	9.13778	10.1158	10.0868	9.65716	10.7523	12.7104
CiPaw.03G201900	240.355	255.879	254.203	83.0771	64.5236	148.054	68.9859	83.3393	76.7939	46.4708	51.207	38.7592	278.153	294.659	226.642
CiPaw.03G202200	6.82658	11.2758	3.39921	17.4073	8.89791	35.0787	25.2581	11.6761	15.9483	17.447	24.0932	23.0875	5.93475	4.85362	3.86634
CiPaw.03G203100	2.91754	2.61539	7.32103	11.5923	20.9374	16.1171	19.1663	16.0617	12.2847	18.2307	35.5347	40.3904	9.69087	14.5637	11.6848
CiPaw.03G203200	32.8859	27.1495	28.1121	56.3248	67.0586	39.2611	64.8397	77.9859	65.3903	42.6188	42.1291	52.7579	44.1335	54.0582	36.7723
CiPaw.03G203400	151.974	167.339	146.216	309.732	369.406	336.853	415.469	421.383	460.268	452.605	569.492	701.164	126.287	98.0528	190.043
CiPaw.03G204800	3.73542	0.905267	2.05684	3.69567	4.43095	2.75065	7.62533	6.33676	7.9546	11.4808	8.54559	9.12461	2.92685	3.25446	2.55333
CiPaw.03G205100	5.38091	0.654846	5.20753	0.190954	1.06841	0.752877	1.37899	3.92173	0.915433	3.22969	2.65703	1.47851	3.96361	22.6153	10.7126
CiPaw.03G205400	25.6606	27.167	26.1905	25.3969	12.4958	19.2475	6.24865	8.36136	9.30523	6.08682	9.48311	4.48149	11.5444	17.949	16.7614
CiPaw.03G205800	7.62878	9.74827	3.74071	5.90179	3.98881	4.80326	19.013	15.0121	11.9922	7.42797	5.27379	13.7298	2.58981	2.38607	2.19962
CiPaw.03G207400	216.532	267.956	231.564	174.667	161.151	174.756	101.789	131.96	109.597	105.736	111.918	102.552	313.59	397.35	229.574
CiPaw.03G209700	218.115	249.919	274.977	131.242	104.378	213.818	99.9965	91.2137	120.956	98.4382	135.612	88.6355	420.548	330.051	274.803
CiPaw.03G209900	10.7406	7.14873	14.5173	17.3833	11.4658	11.7015	13.6506	15.5681	13.957	11.9517	15.732	11.0794	27.422	21.4089	15.5837
CiPaw.03G211400	11.933	6.14601	8.88822	5.21775	3.93484	8.18413	30.042	25.6888	14.247	12.193	7.68863	14.3595	3.78758	4.26966	3.53282
CiPaw.03G216400	1.24302	0.238979	0.309701	0.743325	0	0.0610567	1.06241	0.289131	2.1084	32.7401	1.97009	3.92686	0.670831	0.796176	0.299577
CiPaw.03G216800	4.1343	6.72047	5.34432	4.72632	4.62239	5.22677	4.26645	4.51977	4.5316	4.8743	2.63516	3.34709	2.49681	2.43417	1.78402
CiPaw.03G217400	16.7613	21.9421	14.0972	12.146	6.82617	9.46006	15.1247	13.7683	11.6976	16.1512	7.22153	8.13435	6.1658	9.35893	6.29371
CiPaw.03G217500	26.3827	25.1013	28.9964	41.606	16.2379	26.9604	10.3631	16.9027	16.0306	12.6695	10.338	6.41308	18.2179	18.6745	17.3643
CiPaw.03G217700	37.6706	32.9834	44.9858	19.9685	14.2188	24.0149	6.22079	15.0953	11.4979	34.6201	9.59971	12.9719	64.5919	69.2962	52.8529
CiPaw.03G217800	18.5008	17.1101	19.6331	13.9428	10.8349	10.5768	10.1183	8.7411	10.8126	9.37629	6.58915	8.864	12.0895	12.3614	12.164
CiPaw.03G218500	22.4308	20.6851	25.7303	12.6903	14.6585	20.0754	12.0683	11.4079	11.0658	8.04762	6.79947	8.54196	12.1124	10.9795	14.5983
CiPaw.03G221600	42.4811	40.4225	46.3734	65.9101	77.8439	57.0706	67.4892	70.5812	62.1841	99.5659	86.7383	83.3091	54.5359	58.5759	70.0047
CiPaw.03G223400	8.38238	8.14005	11.0203	4.50591	3.4015	8.98852	1.45267	1.30198	2.57159	2.16736	3.09222	1.66134	7.64882	9.40633	7.78278
CiPaw.03G224500	55.7865	52.4971	58.1323	41.8962	39.7131	45.3805	36.5729	34.0397	36.8594	30.5853	31.5277	22.7253	34.694	41.719	36.8281
CiPaw.03G225700	32.0409	33.5856	10.0826	33.5106	19.1457	23.2611	28.1197	14.3197	19.0065	30.8225	19.4675	33.5751	6.17627	1.73328	5.02177
CiPaw.03G226300	0.330318	0.0829105	1.05493	0.580243	0.901815	1.33451	3.4919	2.88892	3.43075	5.36131	6.05535	6.55185	4.36379	5.77107	5.70597
CiPaw.03G227600	156.524	149.43	162.99	118.802	113.082	121.463	96.4729	100.809	105.236	82.5927	86.6351	68.7582	146.948	167.51	157.198
CiPaw.03G228300	14.0066	5.67338	12.479	62.8659	22.7799	7.56356	11.3752	15.0496	10.4622	7.73943	7.69654	3.40675	4.32023	17.1921	17.2276
CiPaw.03G228500	15.1131	13.3815	13.175	26.2692	44.3147	29.3958	32.3304	25.1084	25.4541	29.8559	45.4306	45.5888	14.5262	11.0671	12.9404
CiPaw.03G228700	5.44565	6.73857	5.26179	7.51464	12.9166	12.9323	8.10348	8.34231	10.0092	11.4694	15.9064	20.1089	3.07929	4.28862	5.34338
CiPaw.03G229300	266.147	270.174	252.555	316.52	594.521	582.462	792.681	770.793	830.327	758.599	1094.31	871.821	296.865	291.216	537.04
CiPaw.03G229500	17.7889	18.0465	17.3571	14.2322	13.2718	14.6173	10.7634	10.4463	12.0052	8.31988	8.12542	5.70435	13.8246	16.7818	18.4424
CiPaw.03G230000	81.8887	94.92	44.8971	64.3437	89.555	106.155	178.708	98.2327	127.726	101.325	103.903	168.102	31.3248	23.1758	21.0995
CiPaw.03G231300	26.364	27.6289	22.7396	14.9059	17.1124	15.9618	21.9126	17.2211	17.7182	22.2041	18.7506	22.9019	10.692	10.877	12.5494
CiPaw.03G232800	134.82	148.193	146.075	181.791	185.323	199.883	143.649	150.883	151.48	146.987	156.301	145.566	300.264	270.056	240.785
CiPaw.03G233000	87.9631	103.901	77.5405	64.3241	134.528	96.4829	133.382	105.302	176.084	128.547	148.015	255.565	46.4827	31.2393	39.9005
CiPaw.03G233200	5.1523	4.52633	5.37065	3.51969	5.15772	6.19516	2.38292	2.93369	1.80786	5.19707	2.62365	5.3531	10.7772	8.54008	7.29522
CiPaw.03G234700	11.874	10.117	9.13254	14.926	16.5658	15.9698	24.0972	22.2406	20.1212	22.1164	22.2523	28.5218	10.6209	14.6697	14.5915
CiPaw.03G234800	113.414	119.691	117.572	61.629	66.6577	84.3839	61.4985	68.2561	55.432	56.924	56.5857	44.6747	106.129	116.895	109.976
CiPaw.03G234900	113.23	120.671	126.791	98.56	96.3424	135.222	74.18	89.1555	61.4531	42.8354	48.9369	39.9311	107.182	98.5923	86.3002
CiPaw.03G237200	10.4338	10.1732	10.7284	7.53655	7.0579	10.3053	5.00834	7.33497	5.62709	4.9722	4.97243	3.56952	12.7348	17.2244	16.782
CiPaw.03G237300	11.9583	9.25669	9.9607	34.1016	23.4765	14.2777	13.6547	17.1648	11.7872	20.7426	18.5404	12.5192	5.3544	12.0718	12.1496
CiPaw.03G237600	17.4431	17.6372	20.9397	13.0387	2.97216	8.28238	5.885	7.57367	9.58447	8.98451	11.0872	13.601	38.5698	15.1628	7.14664
CiPaw.03G237700	123.298	187.535	127.089	61.7035	92.6598	64.7924	52.438	57.2127	61.5598	60.9822	76.1059	95.7665	56.1875	51.9284	51.08
CiPaw.03G237800	7.62491	10.0987	10.0169	3.41976	2.83467	2.05993	2.74402	0.709432	1.8216	6.24815	3.96536	4.2292	2.0575	4.88389	1.47013
CiPaw.03G238100	11.439	12.6177	15.1597	7.65484	12.577	9.2968	9.17223	11.7824	13.2809	4.70955	8.15153	5.46834	10.0746	11.2529	11.4148
CiPaw.03G238500	5.60715	4.82539	4.26367	22.0444	11.8093	16.181	4.65733	4.81638	4.49706	4.84789	2.79699	0.907899	21.1644	16.3632	15.8785
CiPaw.03G239000	29.9048	27.0631	23.9307	36.093	41.2109	35.811	48.3878	37.8082	53.6792	50.2558	47.9485	74.3612	31.6055	35.5425	33.6437
CiPaw.03G241400	8.94835	8.46255	7.19061	7.23405	4.75996	7.13046	4.97392	4.95444	4.18105	2.73165	3.29256	2.42106	2.9592	4.3449	5.4931
CiPaw.03G242700	9.63831	9.67694	12.3404	11.211	13.2281	13.1553	26.7805	23.8505	20.9132	14.189	18.3434	20.2985	18.0327	14.8438	18.5157
CiPaw.03G244400	169.021	221.839	107.994	164.57	119.061	270.686	271.199	150.809	105.575	98.3776	113.069	99.0767	67.4987	65.7765	48.96
CiPaw.03G245100	39.5659	40.7956	36.1513	49.2058	48.5627	42.7628	48.7135	36.3807	41.3927	51.1813	39.288	36.2516	14.6344	13.1059	18.7447
CiPaw.03G245900	65.1077	57.6036	65.7823	41.3116	31.8016	52.016	26.4464	40.2048	29.9509	25.5312	24.9846	19.0525	70.5618	82.9827	62.3966
CiPaw.03G246200	201.408	216.532	72.4861	230.634	493.681	446.135	870.306	704.696	781.066	748.629	647.75	959.987	89.6961	38.297	52.9973
CiPaw.03G246400	181.609	222.182	119.524	184.109	316.366	294.5	395.284	318.306	467.396	350.306	415.023	678.626	152.102	145.943	155.792
CiPaw.03G246500	1.71955	1.95663	1.58648	5.10144	6.63504	5.95467	4.96862	3.00779	1.93076	3.4059	4.00285	8.83537	1.0904	1.97203	1.81793
CiPaw.03G247900	21.8501	13.9847	18.9496	23.66	24.5419	17.8761	47.5612	41.0608	47.419	44.8553	34.6517	44.0835	16.8845	17.7986	19.5583
CiPaw.03G248000	11.4536	12.9265	8.90002	18.749	29.5353	16.4539	21.8297	20.2903	25.0639	23.6429	22.3322	30.133	27.7001	27.1456	26.1845
CiPaw.03G248100	2.44121	1.83825	2.92366	13.9369	6.3316	4.22687	2.58068	7.33924	4.1116	6.7157	2.84139	3.1128	2.90254	9.84253	7.6044
CiPaw.03G248400	4.88351	0.713594	0.976296	5.79953	7.58647	5.63709	35.7256	23.4357	25.5118	113.051	24.6042	38.7717	0.993476	1.08461	1.09076
CiPaw.03G249600	25.9168	27.9482	15.4708	19.4244	15.2415	22.2487	26.4031	18.2172	12.5239	12.02	16.4233	11.4235	4.38251	7.18286	8.56784
CiPaw.03G250000	35.1918	31.7119	30.3508	82.8694	72.0537	90.4908	117.105	90.8077	100.981	95.2033	94.1611	98.2768	17.4531	18.5305	33.7996
CiPaw.03G251200	23.2701	28.0004	20.8485	21.3745	19.9322	15.4809	23.1913	21.3616	19.1476	18.6671	11.113	19.7309	8.58895	8.16459	9.50729
CiPaw.03G252600	13.647	14.8932	12.6331	2.68017	1.75878	7.14263	0.806463	0.834005	1.90352	1.3991	1.57855	0.48037	10.6606	9.66026	6.52903
CiPaw.03G252800	278.519	232.948	289.395	190.313	187.544	204.373	131.126	159.036	173.699	135.178	106.291	93.788	164.182	177.407	145.974
CiPaw.03G253200	113.623	120.156	122.149	75.7382	73.9325	86.8429	67.2561	69.6968	63.9008	57.7367	52.4556	41.7596	86.2915	97.8644	91.2187
CiPaw.03G254600	6.92042	9.02579	5.63373	2.622	2.44507	2.97604	5.12824	5.60006	3.69478	2.91168	2.72444	2.69149	4.84013	6.01806	5.41812
CiPaw.03G254800	42.9857	19.1887	28.8644	32.0625	28.4545	46.031	126.048	157.103	157.272	123.128	120.462	169.1	13.699	16.8511	29.7391
CiPaw.03G254900	138.943	127.084	123.343	287.711	552.264	504.433	807.462	855.209	874.871	738.914	889.804	1156.64	118.188	101.676	229.898
CiPaw.03G256300	11.1634	10.1709	13.2893	8.67065	9.80923	10.1697	11.7405	12.7375	15.4024	15.4419	15.6321	10.8964	21.7766	23.7578	22.9822
CiPaw.03G256700	58.354	77.4398	26.3614	82.9124	169.261	152.862	337.576	189.736	247	281.206	333.534	437.646	55.6646	49.8675	82.0999
CiPaw.03G257600	0.926037	1.02272	0.788655	1.62669	5.05642	3.09991	6.36314	5.16312	3.74322	2.7513	5.17363	7.66204	2.25101	1.99126	4.51049
CiPaw.03G258600	16.8135	17.5634	13.0262	23.1397	24.7457	26.1564	57.1072	42.559	43.6094	36.6537	32.4931	52.4963	11.112	7.94224	14.7331
CiPaw.03G258800	6.74393	7.0879	7.27095	9.54444	8.08556	5.79704	8.37306	6.96486	8.95788	6.25254	5.64493	5.72468	2.00175	3.30141	4.45342
CiPaw.03G259400	15.0561	19.3224	11.6126	16.6604	33.2013	29.1572	46.302	29.2469	32.6001	30.7618	45.9588	62.8536	6.66301	8.74042	10.1951
CiPaw.03G259600	60.3831	55.4931	47.1602	97.7724	108.239	99.0107	118.572	108.356	94.9108	110.437	112.896	117.85	52.5733	61.3913	66.8915
CiPaw.03G261700	19.9788	18.0934	22.7396	7.88881	6.91635	15.4852	5.35613	5.85377	6.33549	0.760267	1.34028	1.37041	31.4594	21.2945	22.6306
CiPaw.03G261800	10.8603	10.2474	11.2285	37.8886	20.1498	16.704	14.1256	21.8188	17.8127	15.7047	12.9385	11.0527	11.8686	22.0387	23.4122
CiPaw.03G262200	11.0933	10.5454	11.0557	16.9991	3.09308	17.7093	9.60627	9.03121	8.21563	6.62294	3.84608	4.94913	14.7176	12.1808	14.0362
CiPaw.03G262900	29.8274	28.7811	39.0152	32.9755	26.8669	26.3042	16.1877	27.848	17.7642	10.3816	13.853	13.0787	23.9304	30.7426	29.2651
CiPaw.03G263000	5.22489	5.7087	9.97923	8.99818	9.06227	11.3527	9.74718	9.24005	5.17648	6.93311	8.22777	12.3666	22.9002	33.5401	28.3735
CiPaw.03G263300	5.22555	5.52263	7.41719	9.23298	6.10705	6.98431	3.29508	5.41208	5.76448	3.4299	3.52125	5.40323	12.1112	12.5179	10.0729
CiPaw.03G263400	13.1182	15.3853	22.616	11.4199	9.38149	12.7304	13.4995	15.3566	12.1225	6.89819	7.97211	10.6579	12.8827	18.5974	15.9114
CiPaw.03G263500	6.47634	5.4493	3.37744	15.6292	19.0414	23.7891	42.8798	27.7474	27.6448	26.3998	35.0044	44.7263	2.18918	5.41258	6.59346
CiPaw.03G263900	28.8754	31.6267	10.9314	28.7521	32.3767	35.7374	92.3915	53.935	65.7113	85.0426	58.0517	135.725	6.28301	4.4825	6.20929
CiPaw.03G264800	19.8605	18.8946	23.835	13.4584	11.6973	15.8845	8.21722	10.4088	10.273	11.541	12.3373	10.4964	18.2778	24.8719	23.592
CiPaw.03G265200	62.1092	68.1979	63.0498	36.1897	33.9686	46.7641	39.7261	42.0781	34.1308	28.2727	26.2554	23.9049	34.2639	41.9803	39.1296
CiPaw.03G266700	1.6336	2.46022	2.0816	5.62329	4.78432	3.51423	4.265	4.11301	4.53007	5.66515	3.25542	3.92756	3.55764	4.47076	4.14946
CiPaw.03G267800	16.4118	23.9576	13.3334	11.6013	11.1427	18.7886	21.43	10.5055	15.1241	6.89108	8.70281	7.43452	8.33024	6.2687	8.71416
CiPaw.03G268100	6.35044	7.82496	5.68489	7.94393	7.5655	4.99799	17.3935	14.674	11.6681	15.5641	7.72743	11.2874	3.20326	1.8621	2.77925
CiPaw.03G268600	1.73978	1.74675	1.7149	1.8865	4.99612	3.64459	11.4097	7.53749	5.6072	6.7005	7.98739	8.61796	4.97134	3.39466	4.67129
CiPaw.03G270400	8.07689	6.1967	10.2206	2.49852	2.41313	3.34229	1.93321	4.74818	2.90892	4.36001	3.10408	3.02273	6.52295	8.92966	8.80371
CiPaw.03G270600	3.8271	3.48501	5.06902	3.43955	1.45793	3.59577	5.08072	6.03264	4.7469	2.64431	1.81287	1.51316	2.30456	1.62675	2.11713
CiPaw.03G271300	78.329	81.2665	75.4379	45.3912	30.778	54.0773	34.3318	46.999	34.0904	35.4628	39.0312	37.3032	152.614	179.335	115.928
CiPaw.03G271800	23.9193	28.4535	29.148	24.9213	17.4765	20.8462	15.9033	19.3685	14.0828	13.3111	12.0854	10.6812	22.0562	28.7012	22.5914
CiPaw.03G272800	37.4266	36.4769	34.4494	19.1888	23.5762	29.978	17.0805	19.9591	18.0395	14.113	12.6436	11.7949	27.978	33.6637	30.9686
CiPaw.03G273700	8.54423	10.4434	4.35017	5.54679	8.31656	6.11058	11.3887	2.53828	7.09102	5.41635	8.43152	11.4737	3.23907	2.19674	1.99878
CiPaw.03G275800	17.3576	17.1232	43.1872	11.9363	9.25731	32.3838	1.06682	1.21358	3.8526	0.444188	0.704754	1.14381	49.168	29.4036	19.7758
CiPaw.03G276000	1.68502	2.51202	2.5548	3.528	4.85126	5.30464	8.36666	11.276	6.65064	13.5411	11.4703	12.7323	6.152	6.36823	5.61034
CiPaw.03G276400	11.3724	7.12022	14.8272	101.007	5.72127	5.75242	8.51008	17.1125	14.491	5.69462	4.46181	0.796561	10.6012	33.7963	45.2315
CiPaw.03G277900	138.16	145.475	70.571	135.302	271.822	210.554	302.785	196.135	245.81	263.012	293.631	452.548	72.3967	63.9764	95.353
CiPaw.03G279000	1338.82	1595.51	1615.11	954.133	818.738	1554.35	860.771	903.787	988.504	731.584	942.76	543.473	3721.57	4495.32	3198.68
CiPaw.03G280700	4.20614	5.38225	4.60937	4.44281	2.65693	3.95079	3.79256	3.69667	2.17618	2.54107	2.20784	2.19672	3.0943	3.67986	3.40983
CiPaw.03G283000	40.4217	44.5327	42.6447	29.4794	29.803	31.0829	25.5875	32.2828	22.5575	18.8439	18.7347	18.3809	42.3367	46.5824	39.8922
CiPaw.04G001100	71.4907	78.3276	76.7533	40.08	47.7609	58.4614	38.5766	47.752	39.1116	40.946	38.162	32.5246	72.8682	68.7788	66.5124
CiPaw.04G002700	19.0633	20.1841	18.6051	15.3805	17.836	20.1137	41.5695	33.0664	36.6773	44.8731	35.6587	44.8054	22.7861	24.9698	26.5722
CiPaw.04G005200	34.21	37.5827	26.786	20.6119	17.326	21.4614	23.3235	17.7512	14.1958	17.049	12.8398	18.5443	17.1607	15.8585	15.5845
CiPaw.04G006100	8.30371	10.9818	9.6323	9.59018	7.25449	9.12233	10.1705	10.6431	10.4811	13.9265	14.7973	12.7219	21.6069	20.6878	22.5741
CiPaw.04G006700	122.765	119.527	128.358	84.8996	102.266	130.712	53.3081	49.9213	64.5723	68.6628	53.1124	40.3111	106.321	115.091	96.1118
CiPaw.04G006900	10.052	16.2318	7.0448	16.1861	17.1979	18.6618	46.4017	21.2459	32.0732	26.9155	23.3022	33.2303	5.22331	6.75467	5.8829
CiPaw.04G007200	760.104	783.204	904.783	524.664	500.545	745.546	447.954	535.204	602.879	515.659	639.555	422.586	2027.24	1980.88	1799.6
CiPaw.04G007900	22.6276	21.5257	23.7722	15.6488	12.5823	15.699	11.5521	14.8683	17.0713	11.0445	12.3044	9.96248	17.1355	14.4308	18.0291
CiPaw.04G009200	3.81002	2.92658	3.44514	3.57484	3.43387	4.23898	11.1611	8.9076	8.63333	5.63209	6.51831	7.80429	3.80837	3.99764	4.91369
CiPaw.04G010200	4.99734	7.03655	6.06604	4.53195	4.62546	5.13535	4.70303	4.7637	3.48987	1.74359	2.2344	2.72845	3.25265	4.65215	4.76323
CiPaw.04G010400	82.7276	102.64	106.473	111.689	111.33	134.334	217.729	235.942	185.778	185.524	170.127	205.75	212.616	245.789	274.813
CiPaw.04G011100	28.5953	29.6905	33.7339	12.7722	14.6954	18.7274	13.9386	16.6095	15.2923	11.7624	13.5784	9.65555	28.0423	28.4692	26.0602
CiPaw.04G011500	1.12129	1.18207	0.895258	5.12117	7.53075	10.6134	35.9162	29.7878	14.9194	28.1936	17.0316	30.3109	1.42207	1.56723	3.04829
CiPaw.04G011900	22.9875	29.4029	10.839	6.2691	10.4312	9.69307	30.7922	25.8767	24.1611	46.0858	42.0275	76.7959	13.4232	11.7369	15.1595
CiPaw.04G012000	3.38945	3.77524	2.4243	3.90729	6.65107	5.68531	13.2687	16.8483	9.99017	12.9957	22.191	34.4551	3.75012	5.69402	5.15911
CiPaw.04G012200	0.845653	0.801874	0.750205	1.26542	1.94961	2.06075	8.4927	3.9548	1.7408	3.72219	7.10869	12.0876	0.248262	0.505115	0.478949
CiPaw.04G012300	33.8073	41.5827	29.6829	50.0299	46.832	78.2365	85.44	58.9448	69.6339	86.4838	99.8915	169.844	20.335	22.3815	21.1175
CiPaw.04G012800	11.2619	10.67	13.6212	15.6034	20.6709	14.0373	14.1411	17.1095	18.107	25.1922	23.4468	21.7536	25.9281	22.7954	21.5007
CiPaw.04G013000	15.1606	6.13084	10.9837	16.1104	22.2283	12.5579	29.0115	29.6186	45.2366	69.7425	28.9196	45.4248	10.9044	8.90463	9.85853
CiPaw.04G013700	38.062	29.0387	35.3684	12.2137	13.0333	19.9819	4.83066	6.1123	6.63996	23.5444	9.76132	8.89619	18.9769	18.207	17.9033
CiPaw.04G013800	27.9224	27.6703	27.5191	35.9147	42.4298	36.2974	51.0947	52.6131	40.5426	63.3322	55.7741	62.0043	30.3864	27.0689	34.0932
CiPaw.04G016600	19.8306	18.7285	19.7953	21.1559	17.8647	17.7284	44.1666	37.0546	38.6524	62.2266	36.5741	54.1571	10.5103	11.6411	14.5308
CiPaw.04G016900	21.2241	22.6449	26.124	38.2295	57.509	57.787	103.14	90.6639	99.2313	122.427	190.576	130.603	64.2434	66.5211	127.022
CiPaw.04G017400	0.195173	0.130637	0.415545	1.67613	2.98395	1.87742	11.1415	9.67276	15.4863	3.50784	3.7104	4.35054	0.206272	0.0699469	0.958007
CiPaw.04G019200	64.3004	45.3078	63.4069	32.2718	43.3101	32.5671	19.6524	24.6273	23.4113	22.8632	20.5346	17.0218	17.0278	18.0278	22.5442
CiPaw.04G020400	47.8832	57.0228	36.6075	19.3547	14.4389	22.1763	14.6142	9.08397	9.39142	10.4496	8.50231	8.96256	11.812	10.799	12.8047
CiPaw.04G020500	23.0006	21.6078	26.1242	10.0743	11.1745	13.9369	9.1579	11.9786	10.9472	8.66904	9.41554	8.55298	19.0768	15.188	17.0955
CiPaw.04G020600	6.95461	7.60592	6.34592	3.99948	3.32273	5.44742	3.51187	3.12267	2.82374	1.91319	1.69843	1.44278	3.34692	4.40625	3.02448
CiPaw.04G021600	5.93556	3.7865	3.405	28.2699	9.81852	7.16374	7.62045	7.3066	5.27096	8.24745	7.92725	3.57117	1.59771	5.9368	11.8425
CiPaw.04G022100	2.591	1.09918	1.86475	25.5563	7.29299	2.86445	5.05371	8.97648	3.44194	5.42113	3.90772	2.31628	0.539957	1.96178	3.30694
CiPaw.04G022400	97.7487	90.9794	87.2994	47.4332	59.3667	78.4494	131.149	127.306	123.2	136.882	131.064	114.77	171.229	179.396	193.273
CiPaw.04G024000	16.8519	18.0124	17.1673	17.4215	21.4191	27.7359	65.9529	46.4986	56.5846	52.2151	59.1249	55.9761	33.7671	37.819	36.2138
CiPaw.04G024700	30.1403	16.1183	22.4222	122.962	78.9665	43.3084	29.8768	43.9503	25.7585	34.0518	47.2086	62.1907	12.0517	15.4815	38.0413
CiPaw.04G024800	7.36738	7.51294	9.56537	17.5939	18.3313	18.776	17.0732	20.2462	21.3458	17.5492	23.3377	26.9177	10.2291	6.92704	10.2434
CiPaw.04G025000	2.33496	2.88532	2.54944	1.82295	0.95894	2.23454	0.44304	0.872705	1.38931	1.86663	2.78741	1.80958	15.9244	13.0457	9.78834
CiPaw.04G025200	21.0776	15.4175	20.1198	9.9858	13.5447	12.655	13.6188	14.9717	14.7553	10.6828	9.06553	7.94934	11.4307	12.6207	13.5056
CiPaw.04G025300	491.357	533.991	591.566	190.915	196.099	361.876	153.041	168.87	204.187	171.161	227.301	130.967	868.514	917.205	757.394
CiPaw.04G026600	35.1089	39.0478	28.977	71.6951	169.385	104.059	86.9099	127.655	116.71	129.506	143.481	116.295	42.1276	35.6145	75.0436
CiPaw.04G027700	0.19557	0.0654513	0.16193	0.20358	0.759372	0.150499	11.9452	8.02952	16.7622	5.2366	3.66736	5.5416	0.091863	0.116815	0.270757
CiPaw.04G028100	3.20112	3.15444	2.77671	1.24959	1.35948	4.17408	0.250668	2.7867	0.798738	0.391387	0.206993	0.403137	8.58322	12.0459	5.37187
CiPaw.04G029300	4.64769	3.67649	2.69876	17.428	12.7145	8.6705	8.03982	9.28953	7.53793	12.1916	9.78094	11.653	2.43119	4.23986	4.25421
CiPaw.04G029500	22.2285	20.0907	24.3821	14.4556	12.3217	15.3618	15.3938	14.6017	15.8632	9.12607	9.20405	7.81517	33.7356	43.2879	29.5484
CiPaw.04G029800	41.1977	40.8135	41.5274	27.1006	29.1382	31.2079	22.5923	24.701	24.1771	16.8938	20.4542	17.2551	20.2396	21.5586	25.5934
CiPaw.04G030100	3.66637	4.96143	5.93943	5.41368	6.78919	10.3043	1.85366	5.92517	5.01165	6.13935	2.96862	4.69759	19.0374	14.3965	7.04206
CiPaw.04G030300	5.69254	6.04195	10.9081	47.0459	12.7884	13.8929	7.04939	15.6471	9.31371	12.707	17.0375	15.8537	4.12544	6.47009	5.52696
CiPaw.04G030600	120.563	112.263	111.35	59.3571	62.6961	85.0153	55.6625	49.1351	55.9907	32.4898	42.4481	27.8257	66.4547	63.0778	72.1539
CiPaw.04G035100	2.18753	2.1963	2.46573	1.05485	4.21571	3.26776	8.43386	3.79824	10.1139	7.92938	5.24202	9.18837	2.03994	0.830093	1.45758
CiPaw.04G035500	1.08949	1.14358	1.95061	10.265	8.70704	8.63176	7.32922	6.82157	6.89503	14.8223	8.64604	6.06201	3.50668	2.34273	3.75839
CiPaw.04G036500	214.695	207.882	237.665	254.691	233.987	216.916	121.104	166.496	147.145	96.7	99.8777	86.4172	155.064	150.2	146.754
CiPaw.04G037000	4.44711	3.92043	4.15686	9.93315	2.72437	2.67935	1.39889	2.15814	2.1922	2.0529	1.9442	1.10644	3.57659	5.31776	4.00533
CiPaw.04G037400	2.70768	2.11441	2.24193	17.2638	3.94258	2.77822	2.54433	6.24916	2.70246	1.98633	3.15154	1.36398	1.58981	7.76312	6.13415
CiPaw.04G039100	7.63668	3.22249	4.9485	28.2552	17.6463	21.7184	75.1139	45.4943	59.1531	57.4836	52.0431	84.6745	2.22244	1.78491	5.26541
CiPaw.04G039200	14.2404	17.0855	18.1916	17.4271	29.703	35.5879	66.1623	57.6798	62.839	40.3501	50.1387	51.0037	22.1238	26.6404	26.6154
CiPaw.04G040300	128.409	159.859	129.807	228.685	322.968	358.122	199.677	292.678	302.35	262.582	468.598	460.404	128.523	175.856	292.763
CiPaw.04G041300	214.461	198.567	230.619	138.873	120.337	146.687	110.33	151.339	122.73	92.5711	97.2268	81.8088	193.89	211.895	169.893
CiPaw.04G041400	3.69702	5.98019	2.84244	5.53215	10.542	5.45293	8.25074	6.73619	4.84299	3.61614	6.4546	16.0628	1.73656	2.87074	2.79182
CiPaw.04G041500	4.49471	5.67314	3.48612	9.32421	7.92368	8.22715	7.05938	4.3522	5.62358	5.58183	7.32413	9.75218	1.90013	1.38072	1.52739
CiPaw.04G042100	36.1403	32.5993	30.9611	44.6161	39.9127	39.8337	85.3362	78.8859	70.1668	82.2748	73.7319	110.913	26.0385	23.5068	31.3729
CiPaw.04G043600	7.51183	8.47018	5.90531	16.4435	16.4067	14.007	62.3064	50.0944	67.1518	87.0467	94.8305	100.205	6.53443	5.83984	9.81796
CiPaw.04G043700	10.3081	10.1769	9.32748	16.0954	11.0694	10.9071	14.8017	12.6778	15.5287	22.5912	24.2956	16.5515	10.4403	8.86619	10.1194
CiPaw.04G044300	8.4368	10.7548	7.77047	11.9894	17.9093	13.5685	27.8588	16.685	19.7977	18.5675	23.2807	52.0027	7.51398	7.13438	5.47627
CiPaw.04G044400	4.97932	10.868	6.91405	0.50706	3.3099	3.74849	6.17925	2.36677	4.61861	2.85871	2.01585	7.36134	5.03369	2.79315	5.64024
CiPaw.04G046100	6.58784	4.29497	2.55023	11.5222	4.95192	8.19697	11.6673	4.4896	4.80327	7.53162	6.87112	8.24261	1.98928	1.65575	2.51972
CiPaw.04G046500	34.4715	34.0181	50.3407	96.0919	156.049	75.6707	63.2267	70.0564	76.9153	61.7612	87.1033	107.696	98.0859	67.4722	64.0772
CiPaw.04G046800	15.5538	14.471	17.8826	25.1364	37.1419	24.7764	51.5197	32.6476	45.058	36.9689	35.2415	67.8133	10.3014	12.0404	10.571
CiPaw.04G047000	56.439	59.5427	58.1267	32.9612	20.1436	37.1548	23.5391	28.5207	23.6818	17.1435	15.1397	16.6587	68.0366	72.2952	63.514
CiPaw.04G047500	4.96155	4.1712	5.28185	7.10546	4.14532	3.07059	2.08537	4.90133	2.68481	2.36803	2.1221	2.7779	1.80055	1.92811	2.67463
CiPaw.04G047800	29.7332	34.5753	33.6369	11.0177	11.4373	9.32312	2.25184	6.98623	8.17195	21.8772	19.2148	20.9244	26.2649	21.7572	21.917
CiPaw.04G048200	5.47215	5.87963	9.76012	19.7309	35.5408	17.0658	23.0884	21.358	17.4089	16.0573	24.3035	43.2527	10.6535	14.1924	11.1464
CiPaw.04G048500	27.2264	32.6693	27.9237	25.7602	26.9227	27.7867	67.3919	53.0868	90.0345	43.6607	46.6649	42.9017	30.6171	24.0071	25.4808
CiPaw.04G049100	18.6815	13.413	14.6844	25.3965	27.2807	20.6448	42.7508	35.4636	39.5538	43.5439	40.7487	38.9422	24.8711	26.0799	26.5744
CiPaw.04G051100	14.4476	15.7434	14.539	13.4392	11.0478	13.2103	11.7639	11.2671	8.02239	8.41864	6.14502	8.20558	10.2241	9.58517	10.7789
CiPaw.04G053300	6.49361	3.60296	6.00324	0.800478	0.746462	0.986269	1.80648	0.186817	0	0.564118	1.79008	1.74317	8.30772	8.63518	5.03273
CiPaw.04G053400	7.90509	8.78112	9.66879	23.6362	10.4696	14.1728	4.26727	6.43563	5.66559	6.84789	10.7671	10.2943	25.5972	27.4867	22.2906
CiPaw.04G053500	7.4762	6.79129	6.82187	40.6493	14.5793	21.3692	19.5702	25.1035	24.7838	15.2782	14.2957	16.1404	14.674	19.521	9.47669
CiPaw.04G055000	4.04874	4.39203	3.51745	3.37892	2.94763	2.68592	0.393568	2.3403	2.29915	3.07254	4.00828	2.47908	9.00062	9.70672	10.1738
CiPaw.04G055300	2.05148	2.54753	1.49426	0.379334	2.00451	1.74487	3.99495	2.59687	4.8494	6.29703	5.15256	6.48608	3.08105	2.03152	2.26262
CiPaw.04G055600	49.7788	44.4377	53.7117	32.8403	29.8864	39.1301	20.9539	23.6394	23.1413	18.2174	18.7449	21.8279	45.9442	49.6451	35.5921
CiPaw.04G056300	7.45741	9.53325	10.1543	10.6119	14.0151	10.0095	10.8627	15.1678	22.7348	64.3603	40.3716	40.6404	31.6177	30.5331	31.7263
CiPaw.04G057800	6.11836	8.89101	7.62746	2.63977	2.54955	1.20806	1.19146	2.55231	1.17511	4.51791	4.77878	3.92358	8.76354	6.1454	9.84855
CiPaw.04G058100	76.6153	68.3826	79.9191	37.8109	36.8271	51.3167	36.1024	41.645	43.0611	20.3458	24.4133	16.1728	54.7967	63.1159	69.2141
CiPaw.04G058500	19.669	23.8239	24.0311	13.4023	14.3325	26.2592	35.5179	31.489	33.0882	40.3602	38.3727	35.7011	91.9535	98.436	96.9286
CiPaw.04G059800	36.7085	33.7579	35.0358	22.6987	27.9923	40.2727	19.9883	26.8117	21.4082	23.8532	21.271	16.4991	70.1507	72.8104	55.2023
CiPaw.04G060000	34.0196	44.3626	19.6733	36.8209	19.666	72.2938	51.6228	22.4657	22.6255	19.3366	24.1297	18.2711	6.59993	10.2273	4.31823
CiPaw.04G061800	44.7649	45.6725	46.6722	24.5517	25.5588	37.3656	28.8535	34.7399	27.6116	21.8364	23.2507	24.2106	50.9338	48.1291	45.1805
CiPaw.04G061900	1.98127	2.61084	3.55923	12.8338	1.69036	2.287	0.719973	2.50443	1.738	0.817563	0.864771	0.49123	1.96307	9.45263	4.20797
CiPaw.04G062800	15.2377	12.3647	15.777	36.178	20.6295	20.9622	40.1603	36.7397	34.1015	18.2603	23.202	26.8525	12.6848	15.5974	11.7038
CiPaw.04G065800	46.4296	40.0627	42.005	34.0481	44.062	35.6153	23.6787	28.8658	26.9824	6.36592	11.2225	13.2822	7.99543	7.49581	9.24146
CiPaw.04G066300	20.643	17.0683	22.0932	22.3648	14.406	13.8256	12.4866	14.9043	14.1303	9.96075	8.99407	8.44557	17.5586	23.0846	21.82
CiPaw.04G066600	19.2572	18.8182	23.9835	14.998	12.3015	12.5712	9.78344	13.1324	16.0071	8.33217	11.0982	7.52278	15.6101	15.8299	16.5188
CiPaw.04G067300	17.0703	16.8102	19.9721	10.0911	10.8396	9.12824	7.37965	10.8513	10.4715	7.56159	7.61735	6.55232	16.6001	15.7145	16.6797
CiPaw.04G067400	23.2833	19.9526	25.4139	19.4762	16.1388	24.1059	10.5042	15.834	10.5424	8.10781	11.3203	10.8327	38.4463	37.0744	30.523
CiPaw.04G068400	4.553	4.84416	3.32774	3.89947	2.30054	4.94181	12.2842	9.58354	8.39325	17.2735	6.72307	20.95	13.8612	15.1969	8.3133
CiPaw.04G068800	5.6303	8.25617	3.39122	5.11866	1.94167	2.39441	10.7292	5.34534	8.81736	6.44008	5.17363	9.32039	1.17444	0.796505	1.51049
CiPaw.04G072500	59.5426	77.7425	39.6995	33.0406	33.1437	39.8617	82.9851	52.8342	67.7557	57.2933	58.7369	90.5881	17.1196	12.5356	19.155
CiPaw.04G072600	29.2303	24.4745	27.5852	24.0837	19.8833	22.0929	15.3052	17.1469	15.9485	16.0823	14.2662	11.0642	26.0819	27.9187	27.0533
CiPaw.04G073700	6.56874	12.4574	5.28345	2.50719	2.97565	2.52746	3.24055	1.27665	3.27804	3.15898	3.73782	5.5701	2.05698	1.4648	1.7637
CiPaw.04G077000	23.6148	16.8834	24.5618	18.1259	30.8042	19.4944	16.1711	15.2211	17.7446	10.5056	19.278	13.1574	12.2686	6.95975	10.8144
CiPaw.04G077300	1.94787	1.09386	1.72216	32.2063	2.45167	2.28656	1.71015	6.82157	2.40955	1.38051	1.84449	1.42195	0.976985	3.12365	2.20642
CiPaw.04G077900	74.2478	95.4481	72.9556	53.6686	56.5025	68.4965	17.9229	20.2038	26.2576	39.9215	54.2104	42.1876	98.963	74.6944	89.9893
CiPaw.04G078800	2.12332	0.639549	1.49186	27.402	2.45791	3.08822	4.44437	6.59245	3.86229	3.45798	3.70708	1.15518	1.12203	13.0581	11.6409
CiPaw.04G079100	15.8589	12.7596	18.4305	30.1756	25.8459	21.6005	17.6189	22.2238	24.3975	23.0803	29.1765	24.6277	28.1717	28.0223	33.3658
CiPaw.04G079200	5.27549	9.76243	8.31398	4.78494	3.3889	6.44777	3.3352	4.69304	4.18129	3.47167	3.67214	3.34142	8.08995	9.23084	8.4949
CiPaw.04G081700	178.065	167.919	181.626	102.189	123.583	154.026	50.7351	85.6576	64.2984	55.3116	51.6287	58.9297	193.283	202.491	163.193
CiPaw.04G081900	950.228	1007.12	1103.43	627.231	652.115	912.177	589.9	790.273	790.058	715.737	762.604	724.162	2331.29	2258.27	1686.04
CiPaw.04G083100	3.94592	5.22949	4.24266	5.96107	4.35226	4.00824	12.0969	8.19625	9.5701	7.68542	5.9706	7.20058	2.91922	4.66671	4.20149
CiPaw.04G083400	7.77847	7.20268	5.01986	2.17111	1.36441	3.44264	0.0852112	0.0881213	0.543042	5.45492	5.62917	6.62366	3.49279	2.9899	4.79351
CiPaw.04G084600	4.56845	4.42147	3.68039	7.71173	9.16897	11.3545	20.6666	20.3375	18.901	18.2967	12.6467	21.8782	2.47937	3.71702	2.47086
CiPaw.04G085000	22.1694	23.3656	20.4304	4.26244	3.25212	2.80094	0.81618	3.37621	1.85765	5.34019	4.23641	4.87546	4.54615	3.32037	5.37222
CiPaw.04G085100	15.0545	19.1277	22.4086	9.98517	4.94667	3.53704	6.47853	6.69978	7.03075	10.995	12.5603	12.5332	9.57457	22.202	3.62183
CiPaw.04G088600	2.03945	3.39475	1.71404	3.58254	5.21633	5.45174	8.22674	5.51533	10.7869	24.5089	5.93444	13.1394	4.76464	6.17425	4.19475
CiPaw.04G089400	2.90504	0.857848	1.0915	8.60514	4.85201	3.35332	1.62583	4.10998	2.11062	0.940197	2.58567	1.16211	6.50169	10.2887	8.51693
CiPaw.04G089500	2.00457	1.19025	2.84531	6.31053	4.89607	3.40865	1.11652	3.11048	3.3157	1.85004	1.58054	0.806207	3.80432	7.13773	5.05402
CiPaw.04G090000	15.226	18.3179	14.0666	10.9466	6.88241	13.2657	10.5813	8.65573	8.38461	4.66214	6.10253	4.05178	15.5042	15.5162	18.1169
CiPaw.04G090600	14.9542	5.5052	10.3183	92.752	10.4034	5.56215	12.0029	32.2732	9.07964	8.53247	8.70283	4.08044	1.22925	16.7331	26.0989
CiPaw.04G090900	80.4184	85.8201	98.0643	45.6687	66.0674	30.902	53.4813	41.596	71.953	41.5202	51.6463	68.6897	49.0122	39.3215	35.0998
CiPaw.04G091400	160.204	150.029	148.605	105.326	94.9448	86.0823	160.543	136.835	155.898	108.556	74.6956	129.867	38.4177	46.1332	35.3386
CiPaw.04G091900	63.5368	70.1378	79.6464	39.6921	36.1806	56.7357	33.0074	41.045	33.835	36.2768	31.0143	29.2133	92.4321	96.0232	85.6729
CiPaw.04G092900	21.9551	24.466	24.2102	13.7311	14.6951	24.5255	18.5232	17.722	16.8764	17.6648	19.4786	11.5355	47.9876	58.9705	57.4935
CiPaw.04G093000	9.03881	8.94662	9.66771	20.7709	29.0539	36.5176	25.5557	33.3735	31.7876	81.9623	101.831	130.525	10.0485	11.2767	13.8124
CiPaw.04G093400	1.45206	0.72894	1.01697	2.77447	5.75871	9.65979	22.0154	9.81709	29.3905	78.2937	102.695	175.321	1.97887	1.68444	3.89557
CiPaw.04G093600	9.60156	11.9225	10.1929	15.9423	31.4855	21.7342	17.9818	16.0814	19.3396	24.4859	30.4136	52.352	7.51883	5.00342	9.96714
CiPaw.04G093700	14.5033	7.2424	7.43539	26.6389	30.0513	61.4142	93.8072	80.8632	110.651	129.774	175.072	244.803	7.46236	10.546	18.4603
CiPaw.04G094300	3.27691	2.92448	2.90704	11.0862	4.17499	6.51442	2.88677	5.17462	2.04412	1.20196	0.635681	2.47609	2.88605	4.50184	5.15536
CiPaw.04G094700	8.49738	4.04121	7.20955	4.56404	3.90721	4.05619	2.43145	3.21296	4.16079	8.15525	5.94907	4.99661	4.45655	2.40421	2.46059
CiPaw.04G095600	98.4557	92.2134	98.768	57.1033	52.9103	78.728	32.145	46.2508	42.351	18.9123	26.0691	18.158	79.1506	85.8713	62.8974
CiPaw.04G095800	30.7805	35.6327	24.9288	13.129	13.7643	14.7022	16.0591	18.3481	14.1522	12.6284	15.0563	15.1128	18.9296	16.3329	19.3867
CiPaw.04G096100	4.66898	4.13103	3.91418	6.45878	4.23837	3.70525	2.25193	2.20123	2.03146	1.47709	1.96995	1.55451	2.00464	1.75695	2.64435
CiPaw.04G096200	6.15632	6.69608	6.35516	6.7726	6.11186	4.84521	2.16935	4.28292	3.7181	2.97661	2.38851	1.69157	3.15463	3.61036	6.02254
CiPaw.04G096500	42.0262	51.9997	21.3767	18.29	48.012	23.4323	34.7608	19.6734	25.9967	25.1149	24.5216	34.1188	7.38337	6.05607	9.032
CiPaw.04G096600	83.3973	100.263	52.881	67.8602	100.454	90.007	141.679	85.9803	100.796	117.902	140.696	146.43	30.0354	26.9803	48.7354
CiPaw.04G097000	19.0331	15.9423	16.3	17.8896	26.6299	44.3085	151.822	80.8284	179.485	222.582	246.862	284.221	98.4424	121.638	84.9128
CiPaw.04G097100	25.3375	26.674	32.8654	26.5034	15.0439	19.3089	14.3027	15.4635	19.4729	11.369	8.16014	8.50393	11.3093	19.8362	18.112
CiPaw.04G097400	5.84851	5.5629	4.31952	4.75175	9.38171	5.74965	10.6495	12.0534	9.11195	36.797	10.9763	14.5581	2.18853	3.58027	4.59615
CiPaw.04G097700	46.4164	50.6862	46.4838	29.1867	38.7137	49.5283	17.7051	25.4156	22.8799	15.8845	23.4852	15.1863	45.6002	50.9337	57.546
CiPaw.04G098200	10.1482	7.32681	8.25421	15.0891	3.86015	5.65964	4.9421	2.2438	2.81667	4.76791	5.04322	3.10172	3.85628	13.1175	11.2368
CiPaw.04G099700	2.03793	3.94064	2.00879	10.1651	9.47915	6.70872	7.26102	7.34396	7.62753	8.72091	5.62254	8.89719	1.99429	2.10994	1.45346
CiPaw.04G100000	0.88674	0.534176	1.19571	13.0844	9.36091	4.77667	16.1858	9.17713	15.5987	18.3443	22.5686	27.1365	0.937168	0.889822	2.1428
CiPaw.04G100200	9.22229	6.24338	8.52733	14.688	18.8189	12.2878	8.74641	12.3866	13.787	17.2228	22.5109	14.8728	14.648	17.2811	15.3413
CiPaw.04G101500	5.62767	3.3296	4.56455	23.5373	8.26747	7.92676	8.18014	14.2823	10.3811	5.89774	6.70616	4.3283	5.62908	8.8238	7.58886
CiPaw.04G102700	39.3762	39.2055	44.6469	26.8245	30.1364	35.8834	20.5823	25.8762	23.821	22.6248	22.7886	16.4426	35.4481	42.1595	33.174
CiPaw.04G102800	11.7823	16.2082	7.93763	25.5778	29.3059	52.8185	74.547	47.3707	56.8279	48.1838	72.0894	98.3441	8.06616	8.77292	12.151
CiPaw.04G103100	13.6436	15.2479	12.0927	26.4609	31.6195	28.3624	16.5115	30.1013	16.7059	30.57	46.2034	38.9049	16.3117	24.4925	30.6993
CiPaw.04G103600	41.704	30.7833	45.6338	30.2902	56.3338	50.1521	86.7908	58.1421	110.622	87.9436	79.4913	84.3255	29.6397	25.778	30.1213
CiPaw.04G103800	123.433	96.2174	112.128	177.669	291.667	223.207	250.034	251.466	271.572	244.723	296.722	300.672	96.6795	90.3024	128.021
CiPaw.04G104000	12.4634	13.5789	12.9002	9.65337	7.88346	9.62909	9.27503	9.6997	8.14719	6.84372	6.29095	5.02115	5.04717	6.5939	7.46422
CiPaw.04G104700	38.5428	29.6404	32.1347	81.1728	80.8554	66.8932	69.9721	82.693	60.1143	61.9637	74.9501	66.3469	29.5089	33.8401	39.1468
CiPaw.04G104900	24.8778	24.5038	25.7989	11.9549	15.4576	18.0222	12.288	15.8494	12.2811	11.1389	9.88496	9.86899	23.754	28.3154	29.4917
CiPaw.04G105700	22.0954	25.1519	21.015	29.572	41.9666	32.3294	39.936	39.5471	40.6177	43.7203	46.1282	61.7854	17.1565	20.2006	21.0555
CiPaw.04G106100	2.54828	3.08524	3.11173	9.04049	7.6938	5.27741	5.5462	7.62017	2.60882	4.86593	5.40861	3.82273	2.37635	3.54561	4.92406
CiPaw.04G107300	7.30757	4.06349	8.01868	2.10652	0.36832	2.85499	0.475389	1.47487	1.38857	0.12371	0.392561	0.382273	9.62422	12.0873	4.83916
CiPaw.04G111600	1.78005	2.68077	2.31607	11.2336	16.3073	10.3878	3.13625	4.21636	3.66427	4.89686	7.59677	4.25928	1.98579	3.18971	2.80044
CiPaw.04G112000	26.9979	34.6753	28.2346	15.5101	12.6462	25.9503	14.4676	17.8946	13.3458	10.538	11.3441	9.96908	32.5889	31.035	33.4664
CiPaw.04G113000	141.132	135.812	133.659	228.943	292.858	286.565	307.263	328.554	357.511	347.316	438.032	415.176	103.371	119.06	192.429
CiPaw.04G113700	8.15637	8.01727	8.44005	17.8678	10.6201	17.3815	14.5013	23.7886	14.6019	20.5864	18.1902	28.1865	15.9745	20.7276	14.2784
CiPaw.04G113900	0.47199	0.619692	0.483135	12.1177	1.42737	4.56813	13.5678	2.18306	7.70488	4.87411	5.36685	6.11096	0.191858	0.253731	0.575764
CiPaw.04G114000	1.48323	2.55288	3.77023	5.99082	1.91728	4.40257	1.69597	3.83871	3.60275	3.09772	2.50148	2.91625	35.5745	28.8023	35.1451
CiPaw.04G114200	30.1374	35.7887	18.7893	24.1481	24.7232	37.3513	75.0904	61.0392	45.7883	48.6495	40.2807	67.3038	14.5084	13.8291	10.029
CiPaw.04G114700	7.01909	4.43714	5.74254	19.0276	15.8983	13.5787	14.2906	18.4733	12.4057	17.9505	9.90957	17.9738	6.73139	6.77797	8.02437
CiPaw.04G115000	5.6229	6.42412	8.56603	9.65024	6.45814	13.3169	38.1246	22.045	22.2064	13.4416	17.0387	26.2618	41.8036	33.4586	23.6101
CiPaw.04G115100	5.72693	7.59135	7.17252	9.73128	27.5509	15.5977	20.4574	21.9745	18.4926	25.5369	38.2082	39.6251	6.60645	6.6805	10.9814
CiPaw.04G116500	38.4667	34.3124	40.4084	98.4882	100.152	71.9786	50.813	63.4788	57.0508	65.598	73.6082	63.7065	52.1563	63.1899	67.025
CiPaw.04G116700	1.2206	0.689342	1.9491	9.20192	4.16553	3.25821	4.27426	5.17083	5.56779	20.9026	6.12675	7.78199	3.14442	4.26509	3.28372
CiPaw.04G116800	7.87178	6.38083	8.56134	8.42034	12.169	11.6433	7.33086	9.0155	13.3346	11.8681	13.9614	15.4881	17.2871	16.9267	12.931
CiPaw.04G118200	0.662343	1.6625	1.58648	3.49046	0.361658	3.0582	8.22718	10.4994	10.4118	6.55952	10.022	14.0759	8.92513	11.75	6.18963
CiPaw.04G118300	5.59444	4.13141	4.42978	5.46863	9.99726	4.58978	16.8135	11.8783	15.1589	15.5682	10.8167	15.6164	3.4205	3.5791	5.49905
CiPaw.04G118900	1.10486	0.391513	0.172968	1.02749	1.77436	1.838	2.19855	1.77628	8.20965	6.40068	10.25	14.659	0.515157	1.0132	0.736181
CiPaw.04G119200	2.40483	5.113	2.1083	1.15963	0.617932	1.30632	1.64497	3.7116	1.42953	0.311324	0.16465	3.52738	10.9139	10.9506	4.96735
CiPaw.04G120900	4.54204	3.67426	3.17746	6.29173	4.47832	8.7482	6.17341	7.00848	4.54624	6.99722	7.03874	6.79545	14.3736	12.3899	13.8766
CiPaw.04G121200	4.0889	3.90339	4.21015	5.73041	6.07574	2.94024	8.92846	8.06088	10.6876	10.0314	9.90846	9.87672	10.9807	10.5941	10.7059
CiPaw.04G121700	2.18946	2.091	2.61505	3.62717	8.86424	4.19165	5.7017	7.1224	6.83554	6.46386	10.7529	12.2869	5.86958	7.4065	7.31923
CiPaw.04G122000	3.31897	2.45343	1.74721	7.04746	3.06689	6.35714	31.3846	35.2076	23.138	114.943	54.4647	73.5	2.73679	2.74493	3.0985
CiPaw.04G122200	46.2077	55.3325	45.9489	104.505	173.47	112.14	148.398	159.581	153.42	166.38	205.267	220.259	69.8249	63.7731	116.305
CiPaw.04G122300	92.9037	95.5295	108.207	48.2777	52.3083	69.1979	50.0111	57.4011	54.2466	49.4579	53.2761	36.818	125.215	140.716	117.277
CiPaw.04G122800	3.74018	1.65227	5.83973	11.9137	24.7792	18.1328	1.21252	0.599705	0.503951	2.41451	5.45613	3.61746	12.9654	7.77445	5.19692
CiPaw.04G123900	115.304	138.89	138.216	108.143	97.275	130.832	88.3269	97.6183	90.4715	83.7064	104.269	77.9022	283.651	303.634	215.869
CiPaw.04G124000	15.5577	16.0556	17.8243	21.7752	21.5058	21.4634	21.9798	24.7221	25.294	27.7477	32.0089	29.5968	36.7664	43.5274	35.0162
CiPaw.04G124700	4.66821	4.68692	4.01581	3.42368	5.35541	6.15058	11.5148	11.1863	7.25354	7.57554	6.25671	8.12366	4.28582	4.61346	4.59347
CiPaw.04G125700	107.542	106.27	103.37	91.5516	116.017	134.231	104.995	117.284	117.235	154.529	162.389	153.104	264.145	242.756	218.354
CiPaw.04G126100	7.77639	8.69295	10.4689	6.13377	5.34049	5.79917	2.57073	4.06082	4.56082	2.55829	3.17257	3.02885	6.52406	7.9873	5.7513
CiPaw.04G126200	12.73	12.7811	12.4034	7.58028	9.58211	8.55099	5.01799	6.05426	5.08759	4.11534	5.60864	6.1138	9.34938	9.66578	9.93902
CiPaw.04G127300	2.93708	1.34039	2.27396	2.50149	7.43546	3.54441	1.41131	2.33521	2.24853	6.75767	3.88471	4.69081	2.11644	1.72244	1.96591
CiPaw.04G127400	17.7889	19.6358	15.2827	26.5581	61.6877	53.5564	53.5565	43.2166	59.3379	57.8084	63.2048	151.277	23.5282	18.7903	24.9814
CiPaw.04G127800	9.96529	0.672998	1.85532	29.7249	4.53851	6.44789	36.5642	16.4149	39.1376	80.202	23.0417	43.8121	1.3224	1.34528	1.92352
CiPaw.04G131300	198.218	191.746	212.809	164.325	164.286	176.734	105.403	143.416	120.711	90.927	106.482	94.9312	174.216	173.755	177.728
CiPaw.04G131600	15.0813	12.0912	16.5254	23.5485	15.0821	19.5128	47.42	37.8063	53.7166	26.747	27.4556	29.992	19.0917	14.6705	13.3286
CiPaw.04G134300	17.8618	13.3827	11.1105	18.7874	23.6417	17.0039	40.1603	30.5458	30.4687	37.5051	28.9808	38.2931	13.8036	12.1829	14.9296
CiPaw.04G135100	2.65683	3.89862	3.16678	15.9823	32.2378	21.887	18.22	23.6583	27.0525	24.2129	36.8439	40.1766	6.07182	5.85948	7.56226
CiPaw.04G138500	37.8627	63.3714	34.2431	49.5884	87.0873	98.5303	151.293	140.388	122.979	143.657	166.43	165.107	57.4122	59.8014	81.649
CiPaw.04G138700	36.3304	36.8505	34.2285	24.1996	30.6319	43.4866	42.9801	49.9937	41.2955	44.7387	48.7113	54.5373	93.1922	98.5742	87.8823
CiPaw.04G139100	3.32617	1.27403	2.82453	22.2455	5.81599	2.99609	4.36986	5.528	5.69925	5.83921	5.34839	2.70218	0.548635	3.57615	5.53172
CiPaw.04G140800	149.304	149.965	160.65	108.017	112.924	128.731	87.0315	97.0541	95.6194	76.4689	78.7241	68.1749	94.8895	90.071	94.8234
CiPaw.04G141300	117.745	140.124	126.184	186.768	407.506	236.432	218.26	241.186	336.149	322.724	362.484	626.357	81.5759	87.989	141.39
CiPaw.04G141700	84.4363	92.6398	97.133	30.6044	33.027	61.4442	24.5042	24.4285	30.9297	14.9084	19.0577	10.3344	77.6338	69.7951	66.5506
CiPaw.04G142900	33.2539	47.33	18.4796	53.4425	56.1857	52.3392	99.8014	66.0323	73.5029	64.5312	66.6507	111.366	14.6327	11.2881	16.6307
CiPaw.04G144400	7.59216	7.42651	7.66648	18.4396	14.3161	10.849	15.6647	15.0521	15.1307	18.2398	15.5992	21.333	6.26949	7.21785	9.26354
CiPaw.04G144500	51.2745	50.0105	47.5242	142.805	155.696	175.343	140.611	126.562	154.486	179.936	256.874	249.001	44.1355	47.7022	70.6704
CiPaw.04G144700	5.13567	5.78646	3.7663	14.0333	30.9087	23.0539	8.62621	29.6944	15.6336	12.8722	20.7222	18.3035	7.41789	7.11677	23.2693
CiPaw.04G144800	22.8006	27.2897	29.3187	41.106	70.7016	47.0279	66.1572	90.5223	80.4418	72.8917	90.719	117.245	33.3557	31.8684	52.8094
CiPaw.04G144900	7.34027	10.2357	8.43431	16.1005	22.1394	22.46	18.7833	34.455	26.2301	24.1032	26.5121	34.0049	12.8679	14.5311	21.0504
CiPaw.04G145900	3.01115	3.22477	1.09226	3.08224	2.94733	5.48404	7.73396	4.0722	3.80677	5.0806	5.99704	9.55616	1.17866	1.36692	2.07176
CiPaw.04G146000	8.79236	11.7792	7.60856	25.9625	34.2541	32.3153	49.2676	25.7699	43.0931	36.4742	58.2943	50.2554	12.6559	16.3835	29.0228
CiPaw.04G146100	29.6129	27.6461	19.4825	31.0632	40.6459	34.6685	83.4101	36.1482	76.3654	50.9943	73.3777	71.8047	25.7199	29.3939	48.3916
CiPaw.04G146400	17.7411	19.0235	19.2659	9.56926	10.0614	12.4708	8.81209	7.49427	8.22056	5.49153	8.58527	5.59424	12.1136	12.0284	14.1013
CiPaw.04G148100	5.16318	4.22235	2.12768	5.85145	14.5509	5.95991	13.1612	4.23343	6.73245	6.87279	7.22118	13.4032	3.82856	2.10409	2.92425
CiPaw.04G149200	4.79116	5.49756	4.37182	19.7381	14.9492	11.5548	13.1145	9.44686	10.279	18.17	14.8376	9.79415	1.17548	1.83972	9.59433
CiPaw.04G151200	114.138	134.811	118.918	74.8988	61.2673	88.5772	70.1152	83.3453	66.4235	53.915	59.4951	51.2239	124.516	123.52	127.875
CiPaw.04G154000	5.99852	5.10449	6.81408	5.26856	3.47508	2.2799	1.39198	1.91935	3.28553	3.4211	2.04347	1.65826	3.6337	5.07295	6.09038
CiPaw.04G155300	33.261	5.98921	16.6457	30.272	24.3798	12.8326	29.5241	27.8645	44.349	181.707	42.5006	59.6217	24.2629	11.9526	16.8927
CiPaw.04G156100	18.7774	24.5384	10.8787	11.1944	21.9242	13.5162	16.4744	9.63567	15.2034	13.7516	14.7934	16.3844	6.14259	4.28035	7.69282
CiPaw.04G156700	189.343	241.432	140.32	181.382	190.533	163.572	121.362	98.0349	92.8149	67.7873	89.0347	98.487	57.2476	60.2313	65.8309
CiPaw.04G156800	65.8975	90.554	54.3694	65.8661	59.5138	51.2061	24.5167	24.9519	20.853	19.1209	19.6097	18.6009	9.93541	9.73662	13.4865
CiPaw.04G157200	15.313	18.6958	10.4764	7.11464	16.0183	7.70923	9.87551	8.62058	10.0921	9.68434	10.7036	14.4556	4.52972	3.60147	5.53833
CiPaw.04G157300	10.3634	13.3832	7.83401	8.77379	11.0059	5.8386	6.45266	4.13686	5.65803	2.97125	4.84702	4.00876	4.36099	2.53511	3.40321
CiPaw.04G157400	14.3566	20.4541	10.5499	26.5124	35.9901	21.4698	9.70828	10.2622	6.03687	10.7771	7.88148	7.51024	2.73361	2.24972	3.81866
CiPaw.04G157500	81.2138	93.7505	67.1049	97.0988	41.2744	62.4973	58.0654	55.3303	79.2952	37.1282	50.5362	34.6854	55.8394	29.8088	34.8123
CiPaw.04G158000	5.18123	6.46637	5.13268	4.71927	3.30061	7.4344	18.752	10.2665	15.3521	18.0939	7.74762	11.8266	2.62386	2.32109	1.8748
CiPaw.04G158400	53.6775	45.4079	56.8715	38.9895	52.6364	47.3527	114.97	91.9693	100.753	61.6362	64.5527	67.4336	19.5234	21.8701	25.5427
CiPaw.04G158600	8.29629	12.3986	7.76596	5.97455	4.68622	6.7696	6.04847	7.34967	5.88901	2.88565	4.93914	4.32333	4.38405	5.89526	5.67089
CiPaw.04G159500	4.80613	5.09347	1.42122	7.03545	15.5999	12.7907	6.91542	7.00564	5.54638	11.4587	16.4712	26.783	4.51507	3.73196	3.1757
CiPaw.04G161500	121.23	130.425	122.559	73.5987	82.1509	111.358	61.6866	66.106	65.1453	52.8276	59.2592	36.0578	130.328	162.564	165.606
CiPaw.04G161600	2.54339	1.14471	1.71169	17.3918	2.77752	1.14735	2.13242	4.85793	2.56037	3.05607	1.76939	1.06032	0.49435	3.48889	3.27836
CiPaw.04G161800	10.5594	8.2812	7.04379	31.419	17.9654	14.0721	16.1931	23.8806	14.5534	26.0815	14.5586	14.7935	6.32237	8.47822	12.6284
CiPaw.04G162500	9.04032	6.17453	14.0758	23.0104	10.3762	11.5002	21.4541	22.4557	22.0278	13.8729	15.855	13.1393	10.4319	11.9678	13.3054
CiPaw.04G163600	53.3767	51.3815	52.2694	27.3022	35.2064	41.5797	32.1204	36.3796	31.4794	28.2658	26.3297	23.0617	46.4571	45.5862	45.9552
CiPaw.04G164100	12.2519	13.3958	17.0717	7.81247	7.42539	13.2539	10.5785	9.74759	12.6764	8.47025	6.79417	4.87121	8.47422	3.7242	5.23153
CiPaw.04G164800	129.879	102.691	102.743	255.353	181.763	150.73	200.427	194.488	185.135	257.096	188.825	250.942	102.825	89.852	88.3059
CiPaw.04G165300	12.0237	11.6335	9.3318	9.20361	6.23519	7.44354	7.91754	6.79268	7.31598	6.13494	5.00371	3.27376	6.42474	6.10257	6.73374
CiPaw.04G167100	1.47314	2.21857	2.35237	3.01904	3.6197	9.77767	11.2905	14.8971	7.44341	39.31	10.7165	20.4538	1.55692	5.54349	4.58886
CiPaw.04G167600	12.5255	11.1155	7.67815	33.7163	17.633	17.302	19.2027	20.183	13.1308	22.6993	13.7842	16.4507	5.86603	7.69076	8.06901
CiPaw.04G168500	7.73472	9.47752	6.24194	6.72043	7.9018	7.82423	8.00079	5.72817	7.79763	6.77235	6.14697	8.95526	2.81276	2.86142	3.4857
CiPaw.04G169700	13.5033	15.8248	8.26437	11.9565	19.1137	17.4878	22.5312	12.4476	11.4639	12.0113	16.3192	18.3446	3.58023	5.36208	7.03491
CiPaw.04G171300	22.7387	25.1359	9.41368	20.644	10.4093	49.3798	36.6637	14.4381	9.929	8.84594	9.55723	6.76856	3.39844	4.13633	2.66674
CiPaw.04G171500	2.02866	2.75566	5.46257	0.558993	0.130318	0.275494	18.0395	25.4395	15.9449	4.59594	9.44485	3.51663	1.26119	1.28301	1.21655
CiPaw.04G171600	5.90416	7.37364	4.59901	16.1894	29.8795	11.4695	23.9003	34.4772	37.5126	56.2534	61.5129	104.133	24.1987	22.295	39.3114
CiPaw.04G171900	2.56841	1.03148	2.32408	7.97069	3.6463	4.44711	3.12242	2.66748	6.48875	3.10887	2.98944	2.76554	2.03585	1.933	2.76385
CiPaw.04G172800	157.193	162.862	181.857	115.212	118.584	139.056	55.1848	105.999	92.8062	76.4984	86.3685	74.9076	225.193	229.719	191.04
CiPaw.04G173000	12.0056	13.3843	4.31554	3.46923	4.68242	5.3093	7.99399	3.15339	4.55177	4.9755	6.44239	9.2778	2.88371	0.670537	1.05967
CiPaw.04G175500	3.03417	3.26567	4.9872	5.20197	13.1744	1.79322	5.56826	3.68858	2.26216	5.42216	9.23856	7.34573	0.94919	0.704635	2.99698
CiPaw.04G177100	27.4076	26.5871	23.1822	18.2812	17.0865	25.7538	45.7397	34.5217	40.9388	53.9646	43.7231	47.1825	45.2762	46.0595	53.0074
CiPaw.04G178400	19.7699	4.79117	20.3204	108.575	41.9389	12.0661	13.4525	45.2137	47.2032	27.5058	19.8368	12.878	0.960652	39.8238	51.223
CiPaw.04G178700	41.101	43.4061	49.2917	70.8507	81.5745	84.2562	42.7281	63.5775	63.671	65.5417	75.8768	68.8143	94.4469	108.228	94.8997
CiPaw.04G179300	16.1987	15.5988	22.5046	5.30921	3.00395	10.5252	6.78506	2.78444	2.40225	11.3788	9.2492	9.75739	18.4658	14.3491	12.0017
CiPaw.04G179800	40.3715	45.037	23.1943	16.0096	17.7285	38.4645	17.6132	19.3823	10.5531	17.3937	18.6466	13.8001	24.1556	24.5735	32.9063
CiPaw.04G181400	24.7796	23.0436	22.3792	15.223	12.754	19.108	18.0361	22.649	17.1045	7.48731	7.09222	8.17253	15.563	13.8669	9.08781
CiPaw.04G181600	129.224	134.817	130.924	64.3032	72.5021	105.517	73.9433	95.5687	78.8891	57.9499	58.391	55.3756	123.516	146.584	121.639
CiPaw.04G182200	82.8637	92.2571	93.9629	46.1124	83.1855	76.2227	43.6148	47.009	48.2817	41.7567	57.4304	34.3214	79.9159	74.2551	93.1519
CiPaw.04G182700	22.0671	18.0248	18.7137	21.0242	10.2112	12.952	13.7067	13.2208	13.1587	6.85942	9.72237	12.1524	20.6867	15.0127	19.6297
CiPaw.04G183100	368.899	401.821	434.713	909.217	1253.83	974.863	627.076	666.87	499.155	440.991	486.496	420.988	388.493	430.635	435.269
CiPaw.04G183600	0.41166	2.20432	0.292157	2.89252	5.24482	2.05913	3.48143	1.50014	2.61927	32.766	9.74256	27.2175	1.59526	0.295065	0.310867
CiPaw.04G183700	33.8086	28.6196	6.35139	26.9126	66.3611	51.269	68.2101	37.6855	41.9312	445.216	104.936	190.346	12.144	3.32609	5.50663
CiPaw.04G184100	1.90256	1.69312	1.51904	2.27869	3.9193	2.04641	5.89665	2.55266	5.14644	5.51938	5.83808	4.7049	0.502689	0.0929793	2.35101
CiPaw.04G186200	2.78616	2.33111	3.26263	7.50448	4.76681	7.93304	13.0577	8.8332	15.1206	14.9205	19.6735	20.7369	4.12245	5.89125	10.0991
CiPaw.04G186300	418.433	487.804	357.928	524.035	742.621	602.225	342.422	276.211	353.784	206.885	327.919	280.591	192.724	140.854	205.995
CiPaw.04G186500	9.85873	6.69177	5.61714	22.115	30.9341	29.5721	44.9173	32.865	38.4321	44.8453	38.3034	81.2879	6.16358	4.47872	11.2459
CiPaw.04G187000	12.068	12.5926	14.9789	19.0081	29.4081	45.9881	48.5231	56.5752	79.7045	82.9825	124.945	163.123	79.8676	86.2921	93.2414
CiPaw.04G187900	13.6645	14.9357	10.2471	20.4954	23.3024	17.6379	24.2651	24.7994	25.0929	28.7392	26.0896	31.8146	9.67514	11.5794	18.1469
CiPaw.04G189600	5.05304	6.22631	3.42316	10.4901	9.28061	8.48404	5.82735	7.53295	3.86844	3.53838	5.07937	4.16527	7.76785	16.2984	7.02459
CiPaw.04G189700	6.62297	5.93065	4.85915	20.0189	13.6834	6.61186	5.48755	9.58873	4.01972	7.38633	5.62524	2.53603	3.87816	5.77355	8.00895
CiPaw.04G190600	15.0024	13.0183	15.8949	30.9549	28.515	29.316	31.8324	27.5305	29.1983	28.0644	41.0351	35.9111	8.19205	10.7533	16.1036
CiPaw.04G190900	4.45156	5.19698	4.57363	13.639	6.21801	4.42148	5.855	6.90378	4.12655	3.98711	3.85585	4.40016	0.711177	2.28175	1.58309
CiPaw.04G191400	9.48374	7.74199	5.6613	10.4834	12.0022	9.41253	10.9625	10.2711	15.4256	20.2864	11.1416	19.3886	3.74694	2.95412	3.21272
CiPaw.04G191600	37.2875	36.1139	45.3579	30.2351	26.7558	29.2388	17.6967	26.4646	25.0438	20.5154	20.7343	16.1527	39.408	41.4016	37.2612
CiPaw.04G192000	161.965	151.633	145.779	72.1501	58.1037	105.213	74.2755	81.9464	78.4059	56.847	51.4266	47.5574	173.201	192.276	169.534
CiPaw.04G192300	7.02613	3.9946	4.59597	6.93941	5.82403	8.20806	5.19034	6.29305	3.32676	6.14792	3.94116	7.77171	9.12556	12.5599	8.43817
CiPaw.04G194300	13.5886	15.8051	17.0744	10.348	8.51447	11.2284	10.4401	12.6637	12.3396	7.43551	7.43272	8.24789	17.5789	20.2781	15.3081
CiPaw.05G002900	6.60636	4.64299	7.38449	13.539	16.5934	9.53224	4.88866	9.75012	6.30516	5.0887	6.15147	8.23661	12.2186	11.0094	16.089
CiPaw.05G003000	1.50173	1.74334	1.59868	4.14931	3.68995	2.97939	4.83701	3.77089	4.95319	4.31196	4.15128	4.97333	2.72789	2.44712	3.26923
CiPaw.05G005500	36.7437	32.6547	53.059	95.6332	61.1492	65.9542	80.3808	111.475	133.839	484.801	259.058	366.946	296.173	232.211	192.571
CiPaw.05G007000	10.4172	12.3606	14.4503	24.2756	28.6129	28.3006	53.3934	38.0766	50.0954	74.9147	66.8707	68.5769	17.5709	19.1194	21.6928
CiPaw.05G007300	12.6506	11.7604	8.55611	19.0778	12.5556	15.6843	36.4242	34.713	37.4334	60.4016	35.3216	43.2197	9.63705	9.68753	11.0228
CiPaw.05G007500	8.01575	8.80376	10.9376	14.9882	8.9471	5.87877	5.33704	4.93832	4.17695	2.04673	1.28864	2.35916	1.0297	0.904669	0.85279
CiPaw.05G008100	199.751	274.98	113.059	204.575	284.53	316.862	585.684	491.616	475.949	502.205	651.495	818.427	145.286	131.259	163.937
CiPaw.05G008300	44.3265	33.893	35.1775	26.9994	38.5698	34.5915	117.383	82.0981	92.7828	138.969	96.3863	101.543	28.0896	27.4248	33.4902
CiPaw.05G008600	36.3627	49.7252	27.0759	47.0048	82.4038	104.189	119.102	86.1314	135.372	119.821	169.583	248.187	34.703	34.075	54.8063
CiPaw.05G009300	2.62465	3.08112	1.67645	2.45894	3.74819	4.94067	5.37845	2.78107	6.93687	6.79821	3.57188	7.00232	1.23759	2.8219	2.10398
CiPaw.05G009800	1.67731	0.863605	1.60245	5.1373	2.81802	1.3404	4.63743	4.93686	3.13889	12.1153	3.35389	5.94704	1.09089	2.35824	3.264
CiPaw.05G011500	2.01656	0.0749867	1.43116	1.4869	2.20219	1.29319	8.13231	6.45042	12.7469	46.9277	8.17148	15.5761	1.18402	0.562102	2.19962
CiPaw.05G011700	113.309	138.099	108.636	142.303	276.058	222.344	533.61	383.698	566.412	489.532	660.231	558.141	351.382	293.579	427.75
CiPaw.05G011900	1.21357	0.927069	2.27489	1.60656	0.864317	2.04035	2.00802	1.96123	1.92546	3.59977	3.93045	2.39216	8.19738	10.0411	6.84336
CiPaw.05G012000	67.2529	64.2184	49.6194	65.6905	117.713	89.2339	183.146	104.3	142.025	151.663	147.293	137.295	48.4073	45.1598	74.6207
CiPaw.05G012400	2.94368	3.41017	2.08915	4.4196	6.67662	4.09494	23.2193	8.91177	31.5271	27.6578	13.7049	27.6326	5.82332	3.32721	3.4199
CiPaw.05G012600	415.586	468.4	279.515	978.682	1653.53	532.847	1023.04	412.486	544.635	1154.45	711.652	916.576	229.15	179.967	230.61
CiPaw.05G012700	13.7318	17.3011	8.50345	5.57055	2.64633	5.17999	4.17463	2.55107	4.63563	30.4182	7.83472	10.7829	5.78611	3.47383	1.32162
CiPaw.05G013000	1.88596	2.46981	2.70605	0.528146	0.402961	1.32512	4.3775	3.89949	4.92577	4.69196	5.72641	4.2752	7.71288	9.21281	7.98787
CiPaw.05G013600	11.1991	11.1421	7.34773	11.7282	6.50297	7.92817	18.885	11.8364	15.6899	28.0719	11.5778	23.5076	1.21578	1.92797	2.95102
CiPaw.05G014800	0.712436	0.263528	0.0798346	0.0439115	0.368536	0.259696	21.3654	14.1015	29.5559	77.6117	10.9545	19.1248	0.118887	0.0806292	0.339789
CiPaw.05G015600	9.13124	10.805	9.28676	14.2261	21.9914	20.9865	72.4832	66.0455	81.382	75.1799	76.5793	107.931	11.1153	13.4114	16.346
CiPaw.05G017500	2.0514	2.40289	1.61187	3.48913	4.26712	2.81899	5.36987	3.95135	6.3617	10.4805	7.16303	14.6703	2.0132	1.1553	1.21717
CiPaw.05G018200	2.82938	2.84073	2.36079	3.71642	7.39058	4.50177	3.11229	4.55617	3.49891	8.18325	5.67409	5.5254	3.19233	2.52817	2.62025
CiPaw.05G018300	7.12019	5.46005	7.93795	12.3433	7.04094	7.89533	7.94186	9.37763	10.0092	11.3515	13.3773	16.5217	13.9837	15.7928	16.067
CiPaw.05G019300	20.6999	18.9405	26.4123	16.8485	17.2748	23.8094	11.2517	16.4909	17.3083	12.8429	15.5495	11.2733	58.9208	50.6276	37.5409
CiPaw.05G019600	1.5512	2.38804	2.34857	2.74505	2.86097	3.18323	2.44151	2.71332	2.2449	2.99659	4.33316	4.84473	7.28628	9.15424	5.037
CiPaw.05G020100	11.6917	18.8467	7.40758	17.103	36.6251	28.7662	54.8701	58.0707	32.6151	57.1597	64.7923	73.8241	17.0598	24.4448	22.4544
CiPaw.05G020400	145.755	158.954	91.2926	257.139	216.803	224.811	307.832	188.534	210.568	354.994	314.068	402.324	145.744	86.4598	90.3785
CiPaw.05G020600	52.5545	64.3386	32.196	66.1904	57.6631	96.7193	132.079	149.463	155.875	119.48	156.531	186.848	184.838	124.602	164.691
CiPaw.05G021200	78.7358	78.3356	68.6403	57.791	63.6661	68.7585	114.3	130.327	100.414	117.757	122.067	133.503	142.317	137.71	143.201
CiPaw.05G021400	7.41413	9.15628	8.37448	19.5255	14.3687	11.8127	11.8486	15.1833	11.4515	16.6616	15.3549	16.9645	16.4808	20.8452	21.173
CiPaw.05G021800	9.70343	9.93848	10.3299	4.76657	6.25845	6.27694	3.85529	6.4432	5.33798	4.76548	3.97946	3.76446	7.94954	5.81149	6.63909
CiPaw.05G022700	200.383	278.801	86.3561	52.71	15.5513	50.3408	297.451	89.3775	118.922	120.043	56.0879	50.4388	233.144	14.6271	6.62504
CiPaw.05G025000	4.65137	6.24984	3.23974	4.4549	10.3479	7.26529	12.3202	7.44798	13.2995	8.90473	9.51954	14.934	3.74631	3.16044	5.69966
CiPaw.05G025200	1.08921	1.89553	0.927619	5.14472	6.81966	4.90341	4.45223	4.28674	3.38363	4.35474	4.3949	10.9874	1.49649	1.48335	1.1104
CiPaw.05G025300	9.59046	8.94112	7.49146	16.9927	13.4997	12.7956	16.1293	16.3056	15.908	20.3869	15.113	20.5402	11.518	11.0477	10.4402
CiPaw.05G025400	23.1893	20.8405	19.2072	18.9434	11.4267	12.2087	11.719	12.3047	9.20846	7.65518	8.03138	8.33376	12.0149	12.8309	11.5961
CiPaw.05G025600	35.0127	38.8737	33.0206	27.1097	31.088	37.7768	41.6938	36.7513	37.395	51.0524	46.1299	41.0753	80.8999	89.1556	90.7411
CiPaw.05G025800	4.49902	6.00965	7.12173	15.4396	28.6674	23.4374	25.1038	20.3155	24.6872	28.2404	37.7031	75.7802	7.97992	8.95922	12.1422
CiPaw.05G027700	38.1313	44.1331	44.1636	39.2797	24.4837	35.8643	27.6197	32.2298	27.354	16.9002	24.4512	19.8087	25.9336	26.9517	37.7935
CiPaw.05G028400	44.0363	61.6066	41.7616	39.3547	18.2753	62.5056	91.3307	46.1589	29.7385	29.7929	27.9765	33.0005	15.913	21.6006	19.1101
CiPaw.05G031300	18.5458	18.9778	18.5103	11.8503	8.11288	11.66	8.26776	8.70593	5.90107	5.52827	5.32909	5.51251	10.1485	15.2467	12.4914
CiPaw.05G032300	10.863	11.1067	11.9887	20.541	32.8681	24.0432	63.4234	43.472	52.2583	69.9665	37.3513	109.908	16.6418	14.5724	12.8693
CiPaw.05G032400	11.1873	9.85277	11.1782	16.2042	18.9688	14.273	49.277	22.1005	37.464	36.9312	23.1869	56.3926	12.031	11.606	11.116
CiPaw.05G033100	3.52971	3.84334	3.86343	8.44181	5.86341	7.11583	6.41166	8.20676	7.03342	8.6981	8.9689	6.87439	5.04398	5.13125	5.29342
CiPaw.05G033500	202.509	226.489	187.232	626.348	1757.67	1341.3	2477.96	2342.71	2296.75	2421.9	3076.07	3283.56	426.479	416.342	739.701
CiPaw.05G033800	11.1405	11.2808	14.1404	13.604	5.6671	9.56227	8.20364	6.55803	16.8389	16.0832	7.59164	7.01497	5.83671	4.7092	5.77032
CiPaw.05G034000	30.4767	29.383	34.7002	52.7086	58.7398	63.7192	61.6621	60.6788	56.6559	76.8445	91.1482	99.1683	42.4487	38.7346	46.9818
CiPaw.05G034100	48.0195	55.6033	54.1474	97.088	93.8255	85.7514	77.1173	111.487	79.7495	128.234	124.83	145.074	62.0674	55.316	69.2708
CiPaw.05G034200	15.4873	14.0709	12.8653	29.9109	24.2327	24.5004	30.9728	26.2573	24.2884	33.19	37.6479	31.7117	10.6258	6.11453	15.7024
CiPaw.05G034400	1.30607	1.73431	1.34554	2.61497	3.45073	3.06385	1.11346	2.39509	2.45993	2.50348	4.31533	2.38764	8.94998	8.51595	6.2995
CiPaw.05G035500	71.8024	74.7064	77.7734	37.6354	39.3115	43.5578	41.6252	36.5053	42.2616	31.4343	34.2604	29.3153	55.3843	49.3905	47.3349
CiPaw.05G036000	5.95555	8.71003	3.76175	6.92793	6.63387	7.03496	6.56863	4.83971	4.8147	2.73059	3.4197	2.76757	5.58089	2.5826	4.25001
CiPaw.05G036300	5.45376	6.08927	4.60463	7.54302	4.82627	6.67523	7.5049	6.99022	5.64855	8.22587	7.22335	7.51364	14.1613	10.3119	14.2725
CiPaw.05G036400	44.6738	53.3452	45.9842	52.2204	46.7236	50.9039	77.3213	75.2934	69.0638	90.9072	76.5938	88.269	113.87	134.117	118.354
CiPaw.05G036700	6.91391	7.07017	5.45204	3.67352	3.56546	1.10844	13.2643	14.9771	13.5137	11.4824	7.89827	8.05409	3.11228	4.40505	1.9579
CiPaw.05G037900	120.98	131.554	131.927	89.6946	73.1978	153.344	105.624	93.9232	118.306	98.4898	149.455	86.3076	533.193	567.712	449.329
CiPaw.05G038000	5.02161	6.05761	7.10112	8.16277	5.6885	7.13748	8.47777	13.11	8.62595	9.97929	10.2502	9.64178	28.833	30.1377	24.5779
CiPaw.05G038500	2.23309	2.06188	2.88666	1.30756	0.979819	3.93557	0.505859	0.523134	0.962657	2.10623	2.04219	1.51411	15.0245	15.5631	8.4467
CiPaw.05G039000	12.8431	13.0737	13.3874	8.82573	8.81457	12.7659	5.18561	4.92394	5.60803	7.60598	5.91709	2.93156	17.5795	22.6782	18.1342
CiPaw.05G039100	8.97355	3.39182	4.72024	8.77789	11.2984	11.0894	74.7739	31.6235	56.4244	49.4882	34.037	58.5124	6.91765	7.37784	11.0017
CiPaw.05G040500	77.3204	62.5038	78.7238	20.5446	16.9852	48.1416	7.81319	9.81145	13.1321	6.16669	8.3189	3.49811	93.4344	98.0198	72.9094
CiPaw.05G041100	139.879	166.104	136.815	133.667	100.997	92.6164	97.2045	106.734	80.5236	78.1328	75.8262	114.883	83.8601	49.6216	65.1477
CiPaw.05G043400	106.012	116.69	116.071	82.0355	73.9079	97.3817	56.9466	79.6489	61.5356	60.7804	55.8352	56.6545	165.02	170.659	152.67
CiPaw.05G043600	25.788	26.9832	24.7241	17.8288	20.6974	22.2359	12.1527	11.6336	11.8613	11.4533	12.3859	6.25075	20.1126	25.2207	28.683
CiPaw.05G045300	1.26433	1.67026	0.779237	11.3775	3.05212	2.30437	2.67314	3.6374	2.61511	1.97705	2.71083	1.28218	1.82853	5.22277	3.76882
CiPaw.05G047000	7.46333	9.10817	9.86294	7.23324	8.36116	9.35768	4.35296	5.20499	4.91245	8.35416	7.26395	5.03173	47.8706	42.6114	27.6211
CiPaw.05G047700	5.22147	5.71899	3.4362	5.4477	5.59847	4.16425	1.5054	1.6606	1.27916	1.77593	2.43097	0.430411	3.31105	2.24555	4.0864
CiPaw.05G047900	4.88792	6.33725	5.85902	5.81428	3.90884	4.75364	5.12649	4.5442	3.93257	2.58343	3.40455	2.26838	2.68463	3.5173	3.61847
CiPaw.05G048200	3.12086	3.02893	1.62425	2.63956	2.04489	5.56378	39.0035	32.4504	13.5885	18.5826	19.6556	40.7179	3.22505	2.72161	1.37476
CiPaw.05G050300	0.630811	1.48507	0.625222	1.57935	2.30419	2.33511	2.96634	5.23164	2.51567	11.6567	14.1021	12.3026	3.19549	3.0169	5.46993
CiPaw.05G050500	3.02589	2.02535	1.71799	7.87459	6.97605	7.45135	7.0373	6.46901	8.07867	42.4717	11.5832	17.3006	1.49239	0.795251	1.21868
CiPaw.05G052100	4.14477	3.18436	3.52987	3.4188	5.94325	3.53626	4.83878	4.57061	4.89669	12.4928	4.32082	8.12922	3.39011	4.34001	4.36831
CiPaw.05G052700	79.0703	84.2726	80.3824	39.7356	50.0066	48.9959	40.508	37.2843	46.0499	28.0147	37.5208	25.9013	51.2422	47.7846	45.5209
CiPaw.05G052800	0.443165	0.711907	0.18871	2.59491	4.35565	2.55775	4.68485	3.58518	6.26976	6.04691	4.53915	6.42938	2.24817	1.14353	4.1163
CiPaw.05G053000	16.2511	18.9525	18.8867	50.5285	102.918	104.934	178.172	219.014	226.058	188.977	261.755	184.998	75.6761	67.8295	131.188
CiPaw.05G053900	3.95819	2.60369	3.26926	4.31568	5.21689	7.4049	15.1502	11.7134	13.9462	8.78619	9.53182	19.3376	1.94739	3.74205	2.47369
CiPaw.05G055200	24.3721	26.9484	28.294	20.7296	27.7055	23.3431	31.1506	31.9848	34.4431	47.5686	50.6821	37.3876	63.1739	65.1704	57.6535
CiPaw.05G055300	13.0691	12.8374	12.2866	6.55924	6.73447	9.49117	6.27988	6.74174	6.67016	4.79368	5.00463	2.99249	7.63362	10.6246	8.97196
CiPaw.05G056500	0.973264	0.360008	0.817969	2.69945	1.34256	2.95644	23.2308	11.9281	8.68498	4.56571	6.79685	7.89603	2.32791	1.92759	4.06165
CiPaw.05G057100	439.616	595.285	101.911	22.7069	7.88115	77.5834	118.114	14.0683	9.07955	7.84561	6.47698	12.1217	53.4824	4.11329	8.27319
CiPaw.05G058500	350.775	366.556	352.279	171.859	157.362	260.428	111.074	151.221	143.258	118.16	143.394	102.862	369.869	327.357	282.372
CiPaw.05G059000	6.28766	6.54959	5.32697	10.4621	14.5913	10.6752	15.8695	12.5162	11.8549	10.9549	11.6789	19.1824	3.95945	3.57727	5.51973
CiPaw.05G059100	8.96884	10.8319	11.3928	8.77806	20.346	16.8546	28.9018	22.8785	28.3628	33.3741	27.6358	34.9655	6.77718	7.31368	8.93233
CiPaw.05G059400	24.8164	17.7034	29.8945	26.8632	37.8877	31.7554	112.876	81.4796	165.263	84.7974	70.4059	90.0265	32.9571	23.6095	25.5212
CiPaw.05G059800	5.36249	3.40986	2.37861	1.36065	1.17123	0.928496	1.03929	0.390831	0.802823	0.393388	0.520129	0.303899	8.879	14.3176	10.7312
CiPaw.05G060700	412.562	405.831	397.077	264.932	313.966	402.541	483.903	401.717	457.296	536.868	544.097	488.883	721.435	787.878	786.286
CiPaw.05G060800	18.1334	16.8175	13.9055	12.6874	12.5865	14.457	8.52878	12.4321	11.2157	12.0907	11.0002	7.57671	27.6913	36.8446	33.5956
CiPaw.05G061800	4.42566	5.48624	3.60564	8.77903	5.37555	5.94264	11.1234	11.0589	9.78642	8.29878	8.67285	7.93372	4.1046	4.41839	4.91078
CiPaw.05G061900	139.114	146.459	88.2929	95.2296	47.7476	39.7002	29.5461	41.619	49.537	34.6266	21.718	19.0429	6.22528	10.6258	8.64243
CiPaw.05G063100	1.80343	0.0603551	2.62379	18.9372	2.16639	1.24903	3.87647	7.22909	1.07997	5.82111	3.14859	1.02202	0.381197	10.4057	8.57975
CiPaw.05G063200	10.3358	0.864766	8.61902	319.344	10.7229	10.7376	25.1304	84.369	12.5724	28.8125	6.61655	2.92871	0.546177	33.1524	28.6837
CiPaw.05G063400	1.36724	0.954933	1.70863	38.2186	9.28317	1.85269	3.70764	6.88866	3.07035	4.90595	4.28976	2.2908	0.753907	5.75213	7.13754
CiPaw.05G063900	14.521	15.2835	13.0314	7.47573	14.5171	6.23504	4.11574	9.73964	6.85267	6.87008	8.81811	8.14972	6.63544	10.3328	13.111
CiPaw.05G064300	13.5108	12.7692	10.0038	21.656	22.0081	14.8986	15.0806	17.6998	19.1536	34.2192	22.1388	19.8904	22.0568	26.1714	20.8187
CiPaw.05G064700	79.7739	85.7429	83.4597	53.9224	58.1012	69.8567	46.1643	49.8597	43.3122	36.2205	40.1312	32.7375	63.0017	73.8045	72.1625
CiPaw.05G065000	942.124	957.496	1019.2	770.022	930.491	959.754	487.467	501.626	565.149	301.124	502.586	351.201	369.089	292.726	385.77
CiPaw.05G065100	495.839	609.356	517.419	165.13	170.614	790.442	53.8864	92.4918	46.6803	73.5743	156.878	79.9851	624.786	540.078	613.544
CiPaw.05G065700	8.68102	9.03276	10.2496	16.8204	9.48016	17.3083	2.33596	3.10595	3.89893	2.95259	5.51132	2.50455	51.3783	54.643	32.5392
CiPaw.05G065800	13.4777	12.7772	16.588	12.0283	12.9128	15.731	2.64828	3.72466	4.50058	2.42584	3.2074	1.4197	28.1706	35.4454	22.9851
CiPaw.05G066700	3.48615	2.83192	3.60999	2.8949	2.04197	4.24359	9.01229	8.73107	9.18095	4.49872	5.68067	4.41826	7.70375	8.75702	4.63095
CiPaw.05G068000	208.52	164.931	120.736	396.665	338.241	254.199	326.886	454.255	388.889	523.824	340.967	446.744	138.139	173.338	167.642
CiPaw.05G068100	144.626	120.891	114.132	255.407	264.917	189.087	318.435	297.628	297.742	381.319	316.399	280.658	94.1837	113.22	128.222
CiPaw.05G072000	53.6009	51.5372	64.9241	45.6647	36.5901	43.3438	27.9609	39.8776	26.9187	27.879	26.9914	25.1148	49.5407	53.2815	52.2555
CiPaw.05G072500	8.62927	12.481	5.88459	11.4823	12.9473	12.9347	17.0283	10.9925	10.5598	13.0461	13.8285	14.3166	2.82852	2.76989	3.00323
CiPaw.05G073500	33.4841	32.7712	37.1586	13.4176	14.549	22.4012	9.85864	14.0307	11.6182	9.33356	13.8525	8.85878	30.1787	33.8043	24.0449
CiPaw.05G073700	21.1035	25.6228	21.4458	21.5665	53.0088	35.6093	52.1536	26.4181	48.3098	35.2831	54.267	52.58	14.6221	14.7494	27.849
CiPaw.05G074700	34.2932	19.8414	32.1757	72.4923	28.5636	20.7989	20.1232	30.0242	32.6317	28.4618	16.7439	17.6227	11.8252	15.3106	10.0404
CiPaw.05G076100	9.74177	9.04585	7.91288	9.56195	10.2081	18.2651	70.4217	35.5823	76.8215	38.2317	41.8156	81.0567	10.3553	9.6263	9.88669
CiPaw.05G076500	2.56064	3.23011	2.90069	2.22982	0.86042	5.07787	15.6864	11.8077	9.47332	4.19043	5.31123	4.91158	2.28992	2.82368	2.00805
CiPaw.05G076700	3.34339	2.61084	2.76829	9.78845	6.89666	5.36016	11.7814	8.93473	9.59373	14.7161	17.5116	16.8422	6.28183	12.781	6.73275
CiPaw.05G076900	24.5554	16.7805	25.8033	43.2273	43.857	33.0992	45.0503	45.2033	57.011	54.3897	53.3814	66.1677	33.3188	39.2606	31.2243
CiPaw.05G078100	1.99679	1.7889	1.96219	4.38901	2.81802	4.00702	3.31245	3.49275	4.34615	3.92125	5.5779	3.83006	3.01942	2.17989	2.92298
CiPaw.05G078500	2.54684	1.93841	2.44887	10.6313	6.28033	4.2201	3.51742	4.13153	1.33759	4.06816	4.68556	2.79353	1.91022	6.44812	4.60651
CiPaw.05G079200	21.1011	13.3713	16.5253	24.0022	22.9492	25.8047	49.1845	38.4318	40.5889	56.8591	49.674	46.2158	52.2797	54.8578	38.6447
CiPaw.05G079300	9.88108	2.8449	8.58534	15.2302	3.41176	2.34826	2.68821	3.33602	3.75265	103.614	6.93435	10.8701	9.67514	5.78053	5.76091
CiPaw.05G080900	2.17892	1.43453	0.57039	14.5154	13.3798	4.28813	9.2514	7.73198	5.49474	11.1236	10.7681	4.89881	0.415265	0.883304	1.86122
CiPaw.05G081100	10.9468	7.59467	11.1952	5.83362	7.92489	6.95689	7.15136	7.73175	4.62654	7.37631	3.65059	4.11255	8.83948	8.79404	8.22007
CiPaw.05G081200	3.98473	2.87323	3.39358	8.14506	4.94494	4.01421	10.3778	8.03926	7.93151	7.69325	5.05957	6.61036	2.25881	2.99894	3.20058
CiPaw.05G082100	11.4221	14.7896	14.214	11.3005	10.1079	12.1844	8.45225	8.82702	8.57952	5.85095	8.75601	5.08914	7.36785	6.81778	7.09367
CiPaw.05G082200	32.2046	23.1268	28.9377	10.3554	15.2599	13.6095	12.9254	12.2927	19.8576	39.4018	17.916	24.2519	30.5748	19.7186	26.4629
CiPaw.05G082600	873.225	841.175	973.776	440.004	402.363	610.854	388.972	360.785	391.126	253.668	323.708	222.386	778.064	772.996	699.566
CiPaw.05G082900	4.47555	4.69774	7.00234	32.0032	9.84916	6.41858	13.6203	11.7873	13.4769	24.0273	10.1817	13.2198	2.50837	6.78041	6.3754
CiPaw.05G083100	22.5335	21.4009	17.5769	26.5074	29.7068	29.2913	62.4852	51.5251	49.8428	56.1066	46.0357	91.9978	21.2046	17.7519	22.1135
CiPaw.05G084100	12.0233	6.80628	7.30752	32.6542	45.1174	49.5595	125.795	87.3491	118.294	168.382	133.194	203.978	9.05717	8.38874	13.1362
CiPaw.05G084200	17.1391	11.0198	12.8528	23.1858	27.8909	21.733	59.0408	41.9046	56.2637	79.9447	54.4904	70.7659	9.77074	9.1682	12.1935
CiPaw.05G085200	505.37	706.058	352.578	242.303	317.784	487.352	187.438	167.329	105.6	279.421	307.039	335.674	489.479	519.062	623.625
CiPaw.05G085800	25.3988	27.52	24.8475	13.2561	12.0551	18.5735	10.9773	16.6192	12.1847	11.6838	11.8141	10.1261	21.2571	19.6635	22.7829
CiPaw.05G087500	4.37588	4.39342	3.18896	9.25163	12.027	12.9838	20.5526	15.2827	21.2034	21.232	18.7663	34.119	3.3832	2.49446	2.62805
CiPaw.05G087600	38.2293	37.3899	44.1667	45.1984	36.7499	47.51	29.3811	34.7079	33.0162	33.7262	38.6145	28.0152	73.3376	88.0316	70.5135
CiPaw.05G088900	70.0591	89.2011	59.7068	70.1812	60.6133	56.1385	41.1135	36.7892	34.9088	34.7235	32.2109	39.6814	47.7487	36.0972	46.4278
CiPaw.05G089000	50.245	46.5942	43.8859	28.5361	31.8257	39.4822	28.4779	33.7788	28.4146	37.2336	27.4117	24.0564	13.9334	17.6852	14.7487
CiPaw.05G089100	1.37514	1.38066	2.30045	3.68092	0.729414	4.58062	4.02886	4.33826	3.92631	3.06962	3.06395	1.82582	5.52272	8.06834	5.96365
CiPaw.05G089700	6.17232	6.6505	4.59421	13.2812	16.2211	12.9752	9.01824	7.2964	9.80409	7.34414	10.9806	11.7735	3.97764	3.29112	3.35369
CiPaw.05G090500	42.4969	21.1188	24.4103	177.945	104.504	73.2644	76.7925	53.0102	106.694	414.274	137.216	120.66	14.088	13.4771	19.1165
CiPaw.05G090800	28.0943	34.1169	29.7655	14.5703	18.9197	14.2072	30.1944	20.037	26.7383	11.2618	11.5228	13.7227	15.1288	11.435	16.5936
CiPaw.05G091200	94.4458	105.145	97.6132	62.1958	66.7167	81.1232	54.4679	59.8946	54.6401	44.9843	45.6726	30.7591	71.4629	83.3787	85.1189
CiPaw.05G093700	48.0176	45.1247	42.9759	37.9109	25.2846	40.8751	32.7086	30.6187	26.1932	17.6383	20.0388	20.0678	28.6036	32.5527	27.9274
CiPaw.05G094800	14.3974	15.9795	16.4416	9.99371	10.863	11.9658	8.91063	11.7905	10.7577	7.77737	7.00772	7.89219	13.2796	14.3537	13.284
CiPaw.05G094900	13.2282	16.163	14.1486	7.81869	6.26898	8.21091	5.5408	8.18575	7.63669	3.22707	3.84916	5.09201	8.44102	8.58705	11.0966
CiPaw.05G095300	27.322	28.7588	25.0787	45.0054	104.751	85.797	138.727	84.971	129.722	191.117	264.109	339.081	44.3615	41.8124	57.0924
CiPaw.05G095600	1.04623	1.4881	0.556887	1.53153	1.42818	2.71727	17.7883	7.14861	18.2085	49.3124	18.7735	25.6929	0.645009	1.40608	1.67889
CiPaw.05G096000	33.8364	35.0214	36.4694	36.3477	42.7876	44.0785	43.0589	48.7133	49.8617	55.8776	59.7516	47.5423	95.8605	115.156	114.734
CiPaw.05G097100	13.3056	16.6335	16.2951	5.9897	4.73555	10.6527	8.07116	10.3727	6.28392	4.81246	6.51392	4.83092	25.3042	26.3796	21.2011
CiPaw.05G097400	639.879	630.092	649.787	324.712	318.502	505.644	276.351	318.468	290.53	291.03	302.774	206.08	877.827	1039.26	842.843
CiPaw.05G097600	6.70962	8.04476	5.01029	16.6943	25.38	22.3819	22.718	20.0283	18.7362	32.486	23.9039	31.0807	5.22076	4.22377	8.10688
CiPaw.05G097900	4.09417	4.156	3.82872	3.60257	2.96424	5.24815	3.68246	2.44814	2.26044	1.46854	1.92193	2.02539	3.5142	3.47772	3.22839
CiPaw.05G099600	1.25742	0.748123	1.18986	6.54461	9.81563	6.39713	3.44622	4.98948	7.89601	11.6329	7.31772	9.60684	1.87034	1.50213	3.00689
CiPaw.05G100300	8.45762	8.83757	10.6689	9.78035	9.61259	14.2309	4.59654	10.0288	9.02017	9.1608	12.4671	7.66286	57.5825	48.4878	36.4289
CiPaw.05G101500	21.3557	20.0217	20.4922	33.3916	35.9313	28.9693	34.4397	38.7395	34.9925	46.3994	47.6558	47.0246	24.2824	31.7807	34.4503
CiPaw.05G102300	149.967	160.815	173.611	131.841	176.046	166.536	102.138	112.819	105.597	74.1577	96.798	76.1691	97.7447	98.1435	101.728
CiPaw.05G102600	42.5881	40.7545	57.8052	49.0947	40.4043	44.8584	20.8927	38.3382	29.364	22.3334	25.4818	23.5318	36.219	36.3448	30.2259
CiPaw.05G103600	21.3028	24.6921	17.6078	51.7201	83.0313	82.2669	89.3474	68.6363	114.833	114.729	142.924	234.385	23.521	19.8314	44.3372
CiPaw.05G104100	38.63	33.0185	39.9094	43.3039	55.0739	39.4599	25.9078	25.6744	29.7706	28.786	23.397	18.5927	5.94525	5.96352	6.06009
CiPaw.05G104300	5.78735	4.1202	5.65688	8.87229	5.11354	6.92332	12.4585	9.37537	10.7516	16.0945	8.32822	11.8072	3.9479	3.56367	4.58886
CiPaw.05G105100	22.8314	3.09072	13.0538	268.455	17.2571	6.0408	7.64752	46.6669	11.3489	10.6704	4.35934	2.32608	0.976035	24.8782	36.5552
CiPaw.05G105900	6.33349	6.38887	4.92955	12.8748	28.6775	24.8981	12.9801	14.2072	20.0261	45.7278	39.3274	54.2454	6.06219	4.68954	9.17072
CiPaw.05G106300	6.15715	8.70211	6.7059	14.7538	18.9305	14.8706	16.1722	22.3683	13.4546	16.3649	18.8534	20.775	10.712	12.8324	12.6612
CiPaw.05G106800	4.66453	5.79828	5.73415	5.98278	12.3103	10.2558	12.9146	8.86329	11.5349	18.1481	18.9375	20.0147	13.733	13.9706	15.7881
CiPaw.05G107000	7.14873	7.69312	5.87856	12.3821	12.1543	10.0801	13.1685	11.0443	12.8333	15.2146	12.8546	16.1081	10.1793	9.94115	10.3281
CiPaw.05G107300	28.2873	29.6023	11.5821	18.4745	29.9409	35.9176	86.1451	54.713	72.3195	92.5432	61.7966	103.954	7.35902	6.3166	9.11964
CiPaw.05G107500	1.58477	2.1215	1.34101	10.7071	12.3365	12.43	8.84911	8.39611	8.62341	18.9142	17.1213	23.1206	2.92033	4.32522	4.83303
CiPaw.05G109000	4.92936	4.45421	6.47203	7.31206	3.67848	6.16418	6.77429	3.32319	10.9774	6.78027	6.21554	4.74901	25.1802	25.1742	15.6342
CiPaw.05G109100	20.423	21.9783	12.5849	13.6532	18.4746	13.6459	24.5202	16.5337	23.2062	27.1383	25.052	22.2701	7.15173	7.4946	6.18748
CiPaw.05G109400	6.23287	5.67118	6.63525	2.281	3.19062	2.92284	2.88268	4.89756	1.96832	4.50095	1.58695	2.20766	1.85269	2.93182	2.8682
CiPaw.05G110000	8.16374	7.10843	4.9222	10.491	8.1263	8.33937	24.1339	12.637	20.4421	21.1465	22.5357	22.4365	12.0639	14.8359	13.4209
CiPaw.05G111000	2.01582	1.43803	1.0165	2.73342	5.2138	3.73525	4.43021	6.26332	4.46728	9.51483	8.82936	11.2435	0.953097	2.05324	1.32196
CiPaw.05G111800	9.30796	3.05518	4.76387	14.8832	15.8337	8.47145	5.48755	6.84909	6.02958	25.9999	14.1673	17.8537	6.2429	4.81129	6.69102
CiPaw.05G111900	16.2141	9.8897	13.2549	19.8953	33.0566	12.3922	16.7895	11.6156	15.2232	42.9909	21.8349	24.9633	16.2589	9.63854	14.9187
CiPaw.05G113800	3.74112	4.72543	2.3125	3.25053	3.42656	5.36319	11.9922	4.35379	4.06514	6.63981	5.33764	10.5323	1.97694	2.53014	2.05049
CiPaw.05G113900	2.56794	3.72672	2.08757	12.7945	4.81835	3.9343	5.18252	6.73767	4.40368	5.88266	5.43435	5.0538	1.77642	1.85735	3.01456
CiPaw.05G114300	11.8815	12.2581	11.5558	19.925	21.7766	16.2866	18.0325	21.8001	23.077	25.2594	25.8028	27.0327	15.6273	14.4652	22.7361
CiPaw.05G116500	1023.38	1056.94	802.391	1249.99	617.813	755.075	492.973	827.383	468.345	414.168	499.64	406.914	690.111	902.726	943.418
CiPaw.05G116600	335.691	331.806	259.749	532.432	218.666	167.185	122.451	175.806	95.3524	80.2608	111.577	68.3015	152.888	278.018	321.234
CiPaw.05G117300	4.81365	7.46517	4.09495	5.58684	7.90863	6.99517	12.5399	11.5351	11.4131	11.4214	9.8048	13.7372	3.81555	2.47218	3.1401
CiPaw.05G118100	2.63786	3.19638	1.88824	5.80545	6.15871	6.82479	9.51959	6.46369	6.94507	9.55879	7.35807	10.6705	1.63427	0.929067	2.57585
CiPaw.05G119600	51.1786	51.7104	51.8277	42.7921	51.0351	63.4567	39.8892	48.838	56.1258	52.8563	49.5981	34.7797	100.386	95.3609	97.0289
CiPaw.05G122900	4.17924	3.03044	6.42639	6.38969	5.70496	6.43219	2.20901	1.01531	3.78014	4.85428	2.97265	3.28949	12.0238	7.73851	5.65446
CiPaw.05G124000	6.27288	4.07519	5.23752	10.659	14.1036	7.09887	8.12655	9.21087	10.427	15.9031	8.51804	9.7586	26.7134	21.1586	22.0827
CiPaw.05G124600	0.284808	0.428924	0.353726	0.389121	0.88124	1.04106	14.2511	7.52458	10.18	5.06662	3.25971	6.40237	0.401339	0.102071	0.0537685
CiPaw.05G125000	58.026	60.8	65.0465	31.894	44.2979	51.0394	33.0247	30.5796	27.9537	24.786	22.5624	16.3059	53.639	59.1142	56.3279
CiPaw.05G125700	52.0284	58.0102	57.8593	31.1446	42.4474	45.1225	25.0748	34.6958	27.3782	19.1649	22.7814	21.7457	61.9994	72.3455	55.5522
CiPaw.05G125800	75.8122	88.1627	72.2861	112.567	102.922	97.4921	167.94	183.861	188.086	161.609	150.967	209.842	61.4209	69.5463	65.3742
CiPaw.05G126500	6.62801	5.60039	6.67167	13.8331	14.548	11.2111	13.8053	11.6581	11.9737	14.5507	16.6894	15.7685	7.28236	5.99724	7.65643
CiPaw.05G126600	8.07472	7.22323	6.10769	22.2184	22.7081	21.2695	24.7096	20.2769	18.0649	29.0945	22.6127	22.605	15.2391	17.1999	20.081
CiPaw.05G127200	2.85433	2.09887	3.25258	4.3784	5.40003	4.73335	1.14746	3.55996	3.65633	3.22935	4.21128	5.55903	8.32766	6.74281	5.05471
CiPaw.05G127800	3.64693	6.0154	5.26892	2.44048	6.54292	3.00692	27.5378	54.6782	97.1073	13.1857	21.527	18.0103	30.8346	29.6876	17.7043
CiPaw.05G128300	4.58997	3.28659	3.06813	6.3336	5.05137	6.65362	9.32829	6.92395	8.54966	8.1047	7.45451	10.4048	3.30921	3.02216	2.90189
CiPaw.05G128900	20.3604	22.7014	24.2986	4.76873	7.72364	13.6066	4.19145	5.0375	6.8584	1.53293	3.11817	2.79353	19.7062	15.669	12.6239
CiPaw.05G129200	2.67007	2.19961	2.62379	9.72803	10.8161	6.08516	4.51137	7.35991	7.09793	9.1157	9.00457	8.87206	3.47313	4.41652	6.61766
CiPaw.05G130300	41.371	40.8833	40.6925	25.5796	22.5503	33.7708	22.5937	21.6258	22.333	18.5042	19.3622	12.6245	33.4808	39.5812	35.0238
CiPaw.05G132200	13.6344	4.1719	6.01319	15.2066	6.31033	6.59512	74.881	46.8462	50.0828	116.024	21.386	45.1098	15.3704	13.5422	10.5167
CiPaw.05G132700	4.35003	3.47659	4.23919	2.7372	3.40332	3.89711	2.67677	2.03474	2.18702	1.52413	2.09074	1.27553	3.04207	4.21158	4.02038
CiPaw.05G132900	138.483	58.8321	149.958	34.9871	49.885	137.445	25.0984	15.8574	17.0969	42.96	18.2267	18.158	197.915	312.833	129.48
CiPaw.05G133000	3.76951	4.26314	4.42799	4.1607	4.02189	4.30118	3.75586	4.83148	3.89198	5.14915	3.73185	4.07603	10.5779	12.9969	7.80352
CiPaw.05G133500	9.11678	9.94927	7.45482	16.8657	21.9802	19.0136	20.6721	21.6188	26.5064	28.4482	34.2944	34.444	11.1713	11.6013	18.4088
CiPaw.05G133600	2.12319	2.71307	0.205478	23.0559	9.06378	7.35246	11.8346	14.1379	9.10249	18.6907	13.9288	17.7204	2.24393	2.90532	1.53046
CiPaw.05G134600	0.530227	0.0760503	0.161273	0.709644	1.90255	2.9728	4.88454	1.49056	5.61336	5.00105	6.78861	18.716	0.240163	0.895833	0.0858008
CiPaw.05G135800	65.6599	65.6729	70.7387	40.9512	46.8051	53.0208	41.2692	43.632	38.5646	34.5491	37.2207	31.6794	61.9322	61.8874	62.8495
CiPaw.05G136200	2.15713	3.36069	4.94912	3.91993	4.58957	4.37897	1.41541	2.88683	2.25506	2.82387	3.03021	3.54096	13.8754	13.7555	10.6164
CiPaw.05G137500	8.42741	8.48912	8.49772	21.7904	23.1751	18.621	30.6372	27.1833	33.0722	56.8036	38.7177	44.0709	13.0514	12.6492	17.5168
CiPaw.05G138000	67.713	69.164	70.0378	53.657	52.0191	75.6962	50.4685	47.1713	57.5624	65.3437	82.4181	60.2845	163.107	159.039	139.731
CiPaw.05G138200	2.60266	2.54247	2.92045	7.90813	6.5551	6.73933	6.09761	5.40867	5.5551	9.10784	7.17755	7.62728	7.06253	8.29394	6.29463
CiPaw.05G139400	118.282	125.357	114.787	105.564	101.338	107.892	98.0137	90.1035	85.0495	92.676	90.6286	96.4684	42.9043	48.6074	60.7662
CiPaw.05G140000	49.6052	39.8366	32.4834	105.84	147.032	140.735	161.46	165.594	144.652	207.014	216.687	207.584	43.0569	46.9075	78.9059
CiPaw.05G140200	20.7041	19.6295	15.7506	22.7835	33.8888	28.6676	54.0318	57.5576	45.5235	46.1465	43.9468	45.0819	31.4768	23.8611	18.6094
CiPaw.05G142100	1.72727	1.38735	0.735511	2.73074	7.35648	5.38328	5.93435	3.39896	3.58795	7.60267	10.4542	9.20135	0.638924	0.649978	0.880441
CiPaw.05G142700	8.04904	8.44509	5.73081	14.4877	15.545	16.1623	18.3584	15.3637	12.8155	13.5846	17.4417	24.5235	6.23648	6.12176	6.00986
CiPaw.05G143300	2.01856	1.57292	2.45356	5.60984	4.1949	3.54723	3.4397	3.60657	2.99381	3.18261	3.01572	3.03913	1.87862	2.08928	2.38887
CiPaw.05G143900	94.6217	93.8216	79.0558	193.649	149.986	186.507	311.259	270.19	271.35	257.07	273.788	292.155	105.566	107.58	134.531
CiPaw.05G144400	15.9666	14.1182	14.7933	8.24349	8.77248	11.8727	8.57949	9.27084	7.5877	6.32428	7.53769	5.89465	13.5312	14.9762	16.2098
CiPaw.05G144900	8.58968	10.5748	8.56362	12.8135	17.5697	18.1778	32.7544	20.1598	32.9912	22.7298	22.5346	27.1211	7.92538	8.13579	7.76068
CiPaw.05G145700	5.77451	6.05419	4.02566	4.60801	4.29707	4.66001	3.56542	2.45812	5.85264	3.20522	2.67655	3.12769	1.51222	1.09885	1.73654
CiPaw.05G149200	2.99239	2.87654	2.57557	5.44289	3.16357	4.00534	7.33629	3.34099	7.61351	6.97091	7.7069	7.75751	5.08029	5.13396	4.21894
CiPaw.05G149900	1.37458	1.64297	5.36551	0.306618	0.142964	1.96448	0.138392	0.357796	0.0734964	0	0	0	16.1878	26.3205	6.30228
CiPaw.05G150000	10.8493	9.31907	9.09582	11.0498	13.4256	14.12	25.1477	16.6993	33.6126	25.4665	20.4263	18.9505	13.1229	10.5081	13.5427
CiPaw.05G151400	45.6868	52.8108	33.8533	58.7828	40.6362	25.8826	21.3524	24.316	19.0345	30.0978	33.515	26.5045	22.9353	21.9749	33.7743
CiPaw.05G151600	14.3423	16.0323	17.6206	22.118	33.2375	20.0206	39.491	25.4792	39.4173	38.9506	45.6157	50.9416	13.4835	17.3477	17.0961
CiPaw.05G152300	140.066	152.406	106.848	209.718	161.004	119.321	160.29	113.94	127.402	192.781	125.396	113.915	52.1551	52.6908	74.8667
CiPaw.05G153100	4.18472	2.02482	1.18081	2.47984	4.23959	10.7085	1.33247	7.00013	1.07562	1.22056	2.28865	0.514309	0.586141	1.73464	4.56884
CiPaw.05G156600	49.7198	56.9228	46.3042	176.52	103.739	69.7073	58.4165	81.72	44.6155	65.0211	63.2831	54.3383	36.1398	64.5594	62.0518
CiPaw.05G157100	14.8033	27.149	16.5994	77.5104	27.1589	35.694	20.9349	27.3321	12.7063	28.9589	28.64	24.7575	14.0458	23.5554	32.3439
CiPaw.05G157800	1013.72	605.437	297.469	674.25	1136.9	2297.89	196.182	1447.5	299.634	297.312	469.913	200.296	131.129	290.087	1263.76
CiPaw.05G158100	51.4002	54.9892	55.2402	83.5824	62.1532	55.3716	53.6244	42.9313	47.3266	39.3696	34.9401	43.8847	17.4171	12.449	16.1691
CiPaw.05G159800	132.565	180.197	63.8938	85.013	123.747	158.268	136.457	89.9366	95.9011	68.4925	114.948	119.281	37.7221	18.5634	35.1707
CiPaw.05G161100	10.9176	2.38291	4.54791	1.11178	10.3675	10.4106	2.0072	13.4923	3.7309	2.61166	2.20997	1.61404	2.0067	1.02071	4.83916
CiPaw.05G164000	0.686284	0.129194	0.502279	19.0877	2.29522	0.64365	2.44854	3.51689	2.88968	2.92632	2.6959	1.02093	0.317324	2.44416	5.1987
CiPaw.05G167000	3.55561	4.62459	6.07917	5.04715	2.32387	4.60176	0.455606	1.3546	0.967842	1.77843	1.88112	3.02251	5.43744	5.0971	5.24802
CiPaw.05G169300	252.75	219.863	265.214	149.641	208.269	214.735	109.559	157.988	118.376	61.1441	54.3664	53.183	80.1462	89.773	86.8155
CiPaw.05G169700	3.44604	2.098	3.82462	11.0335	2.24195	3.34305	1.00762	3.48679	3.29304	1.21021	1.4081	0.914131	7.8652	8.27718	7.14247
CiPaw.05G169900	23.4762	30.6962	18.6711	33.1668	52.0944	45.2171	36.7211	32.6781	29.3482	47.3853	45.2762	59.405	21.5656	13.5007	24.1185
CiPaw.05G170200	3.73101	4.07456	4.38996	3.29615	2.3589	2.26671	3.32141	4.50823	1.69042	1.87271	2.13322	1.78056	2.2829	4.29291	4.0038
CiPaw.05G171900	8.37257	8.99147	9.24064	5.80331	6.87959	10.7862	10.0493	12.4993	10.1102	10.7991	12.4782	9.63653	30.9448	36.2509	31.4967
CiPaw.05G172400	17.8005	8.93591	19.548	11.1909	20.2576	14.8157	14.4597	23.7618	30.0856	57.1129	36.4209	52.7749	11.0896	7.85675	6.68568
CiPaw.05G172900	11.5849	9.68244	9.89782	31.2602	29.2318	32.3682	34.7537	40.2253	40.3287	20.3803	23.4135	22.9821	25.376	33.3123	20.7413
CiPaw.05G173800	21.4597	31.0995	18.7826	38.6542	31.3371	51.4302	64.7042	68.431	48.8034	31.4672	42.283	45.6688	20.0611	20.8878	25.2624
CiPaw.05G173900	59.3776	51.8564	93.3599	59.1364	44.4523	63.6088	12.3307	27.6028	35.6801	17.6947	20.7278	18.0084	64.5807	56.6148	45.7817
CiPaw.05G174000	0.384875	1.20756	0.409722	6.14105	7.93326	8.44105	6.05211	1.78823	2.16075	5.77036	3.30376	3.87152	0.660989	0.6207	0.32697
CiPaw.05G174500	158.105	145.543	167.069	98.9062	103.358	124.062	110.987	134.842	120.678	135.467	115.5	121.2	346.192	294.153	241.018
CiPaw.05G174700	28.4577	20.8205	22.2973	32.4748	39.4706	39.9623	83.9192	56.4312	70.0483	80.8387	65.7619	72.7496	15.2941	17.6059	20.588
CiPaw.05G174800	7.71853	8.29013	6.87919	18.8138	36.4606	37.0887	20.5885	15.8952	27.2091	70.8111	54.5296	76.294	12.6156	7.43014	11.7929
CiPaw.05G175200	2.29657	2.45454	1.49844	6.59353	6.22951	4.27573	8.53639	6.07426	6.98734	8.72264	8.19158	9.99213	1.01785	0.477903	2.43357
CiPaw.05G175300	13.3585	12.919	12.6943	33.2893	20.5523	14.4902	14.1425	20.8322	15.2641	15.3913	14.5652	14.7179	22.2777	34.5122	25.5903
CiPaw.05G175600	29.9852	28.069	29.2366	19.7723	17.8394	23.8552	21.3834	21.1548	17.2958	16.0453	13.7816	13.234	25.2017	21.9247	25.3342
CiPaw.05G175800	2.18963	1.87099	1.95902	1.00933	8.77622	0.134442	4.65409	4.53291	6.85267	6.33121	6.2901	8.18462	2.38801	1.90339	0.870733
CiPaw.05G178000	50.0073	21.4725	25.9649	30.4047	37.0083	28.2811	191.21	124.21	116.237	143.816	90.5288	108.476	11.8832	13.7964	14.7134
CiPaw.05G179700	72.8498	84.0054	70.006	31.3506	38.7085	44.5759	36.9776	30.4903	37.7046	20.1178	24.2108	20.1931	39.3343	48.1381	42.2634
CiPaw.05G181100	3.89217	4.46602	7.25101	1.3023	3.94686	4.17186	61.865	30.5452	64.9294	36.8635	34.3001	44.745	21.8897	13.3013	13.5413
CiPaw.05G181200	7.38525	6.75867	6.71402	10.9066	11.0984	8.63803	15.5453	13.5397	19.5201	13.0889	14.6815	15.0745	9.15216	10.0132	10.0312
CiPaw.05G181300	3.72962	5.14028	6.13607	16.0413	20.7351	16.2421	8.99655	13.3811	13.515	13.3195	14.4437	13.1045	20.712	27.7778	28.9582
CiPaw.05G181400	0.268874	0.809856	1.14493	26.4494	5.18739	1.86219	1.70542	8.52435	3.32091	3.05729	2.92087	2.94591	0.663052	4.72166	2.53802
CiPaw.05G182400	40.8899	39.5015	38.6969	27.1209	33.7331	45.3011	63.0134	60.2384	59.5053	72.4695	72.3275	55.8162	92.7234	100.376	104.67
CiPaw.05G183000	16.2427	11.0729	15.8589	38.1555	42.6655	32.0621	57.7352	60.8627	64.9385	187.643	75.2577	87.4742	21.7881	24.6967	25.0395
CiPaw.05G183300	485.288	547.347	526.723	290.62	309.926	411.983	255.462	333.849	281.836	230.974	249.333	191.117	558.264	645.133	548.52
CiPaw.05G183400	35.6282	29.4461	34.6123	32.5017	21.4796	30.3799	18.9429	19.0924	20.4345	16.7911	13.5649	11.9797	17.4956	19.8678	21.7247
CiPaw.05G183900	10.2545	11.3849	6.96717	44.4695	31.9902	19.6742	20.5338	28.3899	8.88115	21.9516	16.7422	11.583	1.70147	3.16079	5.23296
CiPaw.05G184200	78.2536	88.0944	78.0579	225.712	233.763	386.068	150.858	87.4358	57.424	94.2458	157.779	164.679	3.77703	4.90234	5.86283
CiPaw.05G185400	34.1134	34.8688	33.6919	29.3226	37.3761	40.3474	46.366	51.3175	41.134	48.633	46.8122	42.9188	65.8907	63.8388	61.4201
CiPaw.05G186100	8.68146	10.2439	8.00331	2.72509	1.95477	6.30193	2.27071	3.22886	1.80887	1.77272	2.08342	3.14468	10.7832	11.2584	5.87999
CiPaw.05G186400	44.3409	50.1597	51.1802	33.0766	36.3502	43.1551	32.2983	34.4306	30.2475	20.3858	25.416	19.8275	50.5217	62.5957	48.4375
CiPaw.05G186700	291.597	385.916	204.656	317.363	531.679	482.328	647.9	460.108	401.469	467.954	579.836	804.365	167.76	142.767	204.344
CiPaw.05G186900	3.87338	5.31866	2.00108	4.1358	4.97642	4.40534	7.58721	8.21995	7.61103	7.1455	8.15479	8.32846	2.70904	2.20473	3.41967
CiPaw.05G187600	37.084	38.1778	16.1062	24.7656	40.608	43.311	22.6047	13.9304	11.7027	21.8278	19.6054	24.5028	9.02539	6.14512	9.97792
CiPaw.05G188000	2.45912	3.24356	2.36122	4.34797	12.1637	8.73839	18.809	8.64503	13.6435	15.387	15.2653	37.3817	2.24224	1.96999	3.55018
CiPaw.05G189400	13.1279	11.505	16.2256	18.5006	30.1306	19.7768	23.2866	29.555	29.2309	24.974	34.056	48.043	9.64155	12.5595	13.6101
CiPaw.05G190200	2.61148	2.26899	1.71081	16.5263	1.97438	1.33332	2.22978	3.07458	2.53753	2.43155	2.57195	1.36612	0.689998	2.2138	1.82037
CiPaw.05G190400	256.327	270.172	287.174	422.511	551.627	399.9	423.47	556.041	536.776	578.029	682.75	652.603	341.003	357.186	503.213
CiPaw.05G191000	5.51934	8.06031	5.41781	2.51828	1.87868	1.24111	3.78875	4.2316	7.56553	4.49591	3.17034	6.17452	4.62112	2.92854	4.79045
CiPaw.05G191300	32.839	37.6644	41.1497	32.1811	32.6245	89.1065	16.996	9.22451	10.3705	13.9273	21.1019	14.7332	111.109	227.779	58.3799
CiPaw.05G191700	24.5289	19.5992	19.2579	36.9838	58.9312	60.993	30.6842	39.2182	34.542	71.3021	63.0476	61.3954	36.5094	32.8555	31.8366
CiPaw.05G193200	34.708	32.8834	39.6365	8.16248	11.2233	11.9042	10.9396	14.229	15.1333	7.66976	8.65071	6.73115	102.416	149.419	59.657
CiPaw.05G193400	12.8163	9.0074	12.3768	10.9351	16.4955	9.82747	5.90331	6.30508	6.27019	5.23824	4.47519	3.73535	5.61158	3.24803	5.08112
CiPaw.05G195000	37.1643	32.0925	13.025	16.2985	6.51373	8.12083	7.11381	5.85197	7.04075	2.01952	4.45027	6.4138	2.26292	2.4665	3.29155
CiPaw.05G196600	18.7391	17.3955	20.1451	41.012	55.2198	48.226	15.0684	24.3149	24.0763	22.581	25.1721	27.9943	25.3242	18.6281	27.49
CiPaw.05G197700	53.4502	58.0712	59.1851	64.5363	58.2641	39.5183	35.8821	39.3468	40.85	29.3007	29.9708	28.1905	25.0493	17.6177	18.6717
CiPaw.05G198100	4.3656	5.36598	3.68978	7.59124	7.80133	8.91796	8.55877	6.91308	8.76389	20.9332	11.6407	20.3321	3.3835	3.84029	4.04596
CiPaw.05G198600	291.993	308.633	305.395	174.376	187.528	228.926	181.08	223.633	173.837	169.071	150.352	144.72	321.163	326.204	296.026
CiPaw.05G198700	32.1028	3.36004	20.5844	45.2882	12.1824	8.15532	20.5718	25.0685	11.8298	14.0484	7.50193	6.32193	4.45393	101.947	97.8597
CiPaw.05G199000	36.6181	25.1908	33.9289	120.178	67.389	56.6192	27.4795	40.7736	45.0499	78.5985	40.6477	52.7766	30.9366	31.7148	26.5002
CiPaw.05G199500	6.0202	5.55183	6.07654	30.5506	9.25286	7.15509	6.78843	11.8955	6.70961	3.68031	4.04854	2.72938	3.39337	4.89044	5.15234
CiPaw.05G199600	4.98662	5.90331	3.96159	4.18368	2.2758	6.09975	1.80963	2.44099	3.2592	1.22848	1.81918	0.927934	2.35979	2.88074	2.02334
CiPaw.05G199700	2.80796	2.01373	3.096	7.98599	5.69484	3.1255	3.28643	10.0864	4.3915	3.53126	1.86758	2.84162	2.33172	3.34245	2.3855
CiPaw.05G199800	20.9683	23.6302	15.8304	14.5329	4.43952	5.18656	18.6604	30.1745	22.4628	16.2455	6.84851	11.2767	36.1808	25.8798	30.1741
CiPaw.05G200500	1.2745	0.639803	1.43818	18.2687	3.36821	1.94194	2.23654	5.7405	2.37554	0.925612	0.801048	0.751165	0.134698	2.21985	3.3493
CiPaw.05G201100	165.07	176.617	166.699	145.206	168.804	184.043	194.191	248.161	209.148	201.831	221.09	234.281	423.177	397.245	367.346
CiPaw.05G201300	4.09774	4.37677	3.75899	4.23722	7.66457	7.69894	6.72821	4.24151	5.1395	6.52382	7.9153	11.9077	2.16539	1.35921	3.25903
CiPaw.05G201600	5.46614	7.00602	4.82854	11.9854	12.9547	15.3042	20.7778	18.4359	16.4539	19.5803	19.7634	30.8455	9.83317	9.25305	8.95816
CiPaw.05G202200	21.2668	19.0361	23.598	82.49	50.0741	62.0856	45.9748	47.1143	44.5995	47.1131	55.7925	86.1507	21.4059	21.9577	24.9818
CiPaw.05G202700	6.66746	7.31402	6.04635	16.9176	33.0353	34.776	55.9956	34.9607	47.5528	97.9599	52.886	109.018	5.35022	5.31003	5.31469
CiPaw.05G203400	4.3585	4.49424	4.95338	10.2773	24.1846	17.6767	16.8112	16.6126	21.0304	36.7481	25.0221	49.6674	8.4035	8.67554	11.9422
CiPaw.05G205100	142.282	126.331	163.375	85.699	111.893	113.853	59.1765	95.4919	101.985	62.3638	70.0153	53.023	121.791	119.729	127.943
CiPaw.05G205800	95.9731	111.867	107.845	169.522	275.624	118.836	187.215	193.99	211.663	189.666	203.808	311.142	79.4174	62.5758	101.882
CiPaw.05G205900	116.43	126.468	58.0699	102.922	193.495	158.619	540.154	414.11	337.026	314.523	371.422	396.726	79.2919	79.6326	85.3669
CiPaw.05G206500	1.39612	1.40171	1.67203	3.63779	3.46855	4.59292	4.57523	4.88411	4.03658	20.4324	4.10307	9.17789	4.46342	2.55177	3.87449
CiPaw.05G207900	4.77906	3.78184	3.68411	11.9101	6.78727	11.7668	17.8192	12.7656	14.38	15.1029	15.3996	15.2895	11.1218	10.8839	9.6001
CiPaw.05G208700	79.0944	63.9897	81.6848	54.1267	35.4458	47.8961	26.3771	29.7094	39.0201	23.6324	22.9746	17.6459	51.0516	57.1656	60.0696
CiPaw.05G208900	1.31306	0.907699	2.4061	10.3858	1.99811	1.21751	2.7079	10.119	2.56198	2.62921	2.25488	2.39097	1.72898	2.63834	2.34074
CiPaw.05G209000	6.36017	4.93985	4.72676	16.1613	9.56667	9.00386	2.53719	4.32933	3.50333	6.33841	5.44733	3.26435	0.380483	0.774131	3.12643
CiPaw.05G210000	11.884	13.0679	15.147	17.7671	15.0379	19.9079	3.70336	6.77585	7.86702	9.22208	8.49998	10.4763	13.699	11.2995	11.2636
CiPaw.05G210300	14.9369	16.8669	14.4903	8.07497	11.2267	22.2241	30.8989	23.3391	23.066	32.853	35.5631	29.0893	86.7491	105.561	95.3902
CiPaw.05G210900	53.5851	66.0248	62.3522	29.1329	26.8804	45.9815	22.9693	27.7127	22.9825	19.5778	16.982	11.3617	53.5263	64.2706	52.8503
CiPaw.05G211000	2.63816	3.24683	4.258	7.47458	9.0148	5.79581	1.2595	1.0234	0.573331	2.903	4.35831	4.05118	1.43906	1.18947	2.02435
CiPaw.05G211400	305.151	421.327	139.73	182.692	129.462	170.136	191.209	74.7634	64.6779	82.3823	122.365	117.547	25.1819	14.7413	20.2658
CiPaw.05G211500	18.1161	23.8574	17.3312	10.0601	3.8584	3.03878	25.962	39.686	27.1866	10.0627	10.5227	9.69734	20.8669	20.5948	22.8356
CiPaw.05G211600	8.09668	8.12913	6.84352	11.5307	14.9292	12.5867	18.0648	15.5681	14.482	19.3412	24.3413	17.4778	9.28813	9.05512	12.3514
CiPaw.05G212500	17.7664	20.9746	18.9134	13.3445	12.444	19.8715	14.1185	11.5868	13.6202	10.5165	16.6144	8.88803	39.8845	42.4188	32.13
CiPaw.05G213300	155.072	216.611	121.46	72.8636	78.0739	84.0799	69.4187	72.7859	73.6439	64.7585	74.4943	54.1258	92.8981	81.3393	78.4232
CiPaw.05G214200	11.2591	10.5731	11.3897	7.87183	7.15713	8.08241	5.9808	5.51143	5.72353	6.65699	5.08544	6.79337	7.28173	8.00996	8.31202
CiPaw.05G216200	57.443	59.8951	59.5318	36.1727	40.9312	47.5751	37.4292	35.5322	31.9389	29.322	32.0883	24.9248	45.9465	53.9285	51.0723
CiPaw.05G217000	4.92936	5.32982	2.47963	5.04316	7.39443	6.69046	4.69562	3.79003	2.25043	3.66582	5.29608	7.09128	1.03049	1.39776	1.68737
CiPaw.05G217600	22.516	36.6962	26.6695	115.966	149.317	155.357	61.904	13.124	24.7754	60.933	85.148	89.7199	57.6892	43.1444	34.0912
CiPaw.05G217800	4.97438	3.5254	4.67251	9.2521	7.34959	5.40422	10.2078	10.8763	7.55671	7.40566	5.44924	8.29131	12.6793	14.7863	11.9322
CiPaw.05G218600	13.4871	16.1761	13.3488	7.7976	8.09411	9.22874	17.6229	23.3521	15.362	15.7769	14.0009	16.9392	27.8147	31.823	26.7833
CiPaw.05G219700	34.5015	77.2431	38.0943	61.7096	133.587	118.661	147.717	181.58	103.756	139.157	190.823	182.618	35.191	43.1736	52.4243
CiPaw.05G221100	19.3226	18.9833	14.1419	20.065	24.1924	22.9142	36.0258	30.6548	32.7136	44.6428	51.3057	39.7379	55.0024	53.3572	58.7368
CiPaw.05G221300	2513.7	2561.76	2438.12	988.06	929.818	1746.86	1132.45	1271.4	1160.09	1013.63	1085.91	890.922	3355.54	3216.61	3015.35
CiPaw.05G221600	21.3286	18.6167	22.91	26.1025	22.3477	16.9677	22.8518	22.792	19.6334	24.2097	17.78	23.9565	8.22459	9.29654	11.7533
CiPaw.05G221800	119.553	121.418	47.7707	124.105	71.7289	84.2916	203.754	116.278	162.065	344.861	142.684	239.666	30.2171	15.726	21.6324
CiPaw.05G222000	27.6528	28.9828	12.0455	13.6386	11.7539	12.2965	45.8038	24.1366	42.143	34.6804	16.7033	33.0941	4.72507	3.20454	4.00137
CiPaw.05G223400	11.6266	2.71471	3.22383	19.5686	3.95672	7.74034	10.9189	12.0012	7.46854	12.4963	7.74189	5.14859	0.457222	0.116283	0.367531
CiPaw.05G223900	8.56981	16.8231	9.25922	10.1857	3.35238	5.01993	9.60029	5.59333	5.88837	6.61516	8.33702	10.1482	3.6499	2.61289	3.62213
CiPaw.05G226100	1.91289	1.53644	1.83274	4.48029	2.92457	1.98726	6.47097	3.76422	4.72527	5.2623	2.00382	4.33623	1.8195	1.23399	5.63365
CiPaw.05G226400	10.3776	11.6239	10.3571	13.9	17.7431	20.8509	40.4538	32.3337	32.5172	35.4715	30.4989	37.0878	19.2279	18.2356	18.1469
CiPaw.05G228000	55.0725	42.1629	47.6448	34.0339	39.513	30.3597	17.0509	8.41948	20.8843	36.6165	33.9952	22.399	22.1146	11.7173	18.4349
CiPaw.05G229300	11.0346	13.4166	8.62163	22.881	30.4024	30.0321	31.8916	43.4947	35.465	32.5282	40.2979	41.5367	8.34538	9.68704	12.9579
CiPaw.05G230000	9.31237	9.45534	13.4421	7.9789	5.40082	6.10345	5.70086	7.5348	6.29146	3.12627	4.80709	3.99535	5.61603	6.05259	7.21107
CiPaw.05G230400	3.70843	2.79992	5.46381	3.89121	3.62864	3.3903	1.72494	2.10818	2.33181	1.76287	1.89919	1.27778	7.58782	6.63459	7.22514
CiPaw.05G231500	5.39636	6.21837	4.76551	4.09335	4.7212	4.91955	3.79231	3.92182	3.27059	1.92313	2.2483	1.56384	3.27288	3.26357	3.78566
CiPaw.05G231600	7.20567	7.87819	5.0229	5.16515	8.06502	5.06159	5.09631	4.4854	4.63563	7.19539	4.14867	5.52223	2.33071	2.37103	3.71796
CiPaw.05G232700	11.1382	8.15727	12.7694	23.3196	7.42074	9.92408	3.68541	8.46232	5.53995	6.07942	4.64231	4.52066	47.6174	53.4918	40.3598
CiPaw.05G232900	18.0799	16.6153	21.1874	9.13515	8.55852	11.9076	6.8976	8.16926	6.7942	5.29463	4.15784	5.82543	15.4868	15.9115	17.9611
CiPaw.05G233400	36.5408	40.8336	48.5717	113.434	183.599	118.813	85.0851	75.0693	103.676	119.436	118.874	143.456	47.5286	59.8644	46.9076
CiPaw.05G233500	4.67951	3.92443	8.73246	50.2233	71.3636	52.0461	22.6974	6.43989	23.0571	36.7719	38.0622	42.8054	10.124	18.2307	6.98436
CiPaw.05G233900	2.63521	3.48571	2.62722	9.35611	6.02968	12.264	3.40483	7.59097	4.97847	7.45653	7.1568	6.96925	2.60825	2.02376	1.51619
CiPaw.05G234700	10.4248	8.00384	7.34411	7.18132	10.8822	6.72456	16.2064	16.9275	16.1808	15.8574	16.9515	28.323	9.23536	8.07652	13.545
CiPaw.05G235200	2.33598	4.37376	3.2261	9.0941	2.13735	9.58333	4.93889	9.90453	6.23829	5.7315	4.66625	6.40449	3.93678	4.07277	3.1824
CiPaw.05G235300	13.4702	13.2945	4.94237	215.792	31.6342	75.9704	91.3838	112.698	65.9325	77.3864	75.9184	71.372	6.11607	4.32368	6.25881
CiPaw.05G235500	16.8372	19.7641	14.268	25.113	23.1897	38.4838	40.8229	30.9072	26.4298	34.7504	34.7583	40.2561	9.42852	12.4286	14.5649
CiPaw.05G237000	0.83223	1.11409	2.14106	9.50243	9.69432	8.56581	6.81828	2.95693	4.43866	6.7157	7.58781	6.28848	1.31934	1.78955	2.35673
CiPaw.05G238500	23.8382	24.3335	23.9359	15.3261	17.0459	22.8897	24.6389	27.5408	25.5144	33.9429	31.6081	31.3515	82.2026	100.435	83.7131
CiPaw.05G242200	11.843	7.49259	11.3986	7.2195	14.882	10.6742	5.65953	2.83773	6.7399	8.39037	11.3296	6.25186	6.00104	7.32583	11.9448
CiPaw.05G243300	3.79127	4.54919	1.57503	3.46527	7.4727	6.61783	4.49664	2.72947	3.32251	4.78239	4.73565	7.33656	0.293186	0.397678	0.942694
CiPaw.05G243700	8.04015	6.97316	8.19498	9.33553	7.47259	6.99024	3.54448	4.5632	4.76357	3.61421	2.26985	4.07173	0.542386	0.698909	0.193773
CiPaw.05G244200	1.74451	1.4012	2.10475	4.90311	10.9226	7.24935	3.93425	3.94147	4.04817	2.94345	5.54999	3.03182	1.59789	4.37644	3.82039
CiPaw.05G245500	14.8088	11.7594	11.1787	20.2852	22.2488	24.4495	39.0898	26.3938	27.8642	44.3433	30.7121	31.2297	6.6398	6.89942	4.26985
CiPaw.05G246400	9.62028	8.31733	8.36375	5.82082	13.5993	6.72456	33.6737	27.6954	27.905	17.7022	19.3465	23.3827	7.68201	9.02163	7.80966
CiPaw.05G246500	3.91538	5.37247	4.30708	6.57215	5.70109	7.26897	14.0039	11.4502	10.6244	8.00652	12.6463	10.9466	5.9312	5.64793	5.1373
CiPaw.05G247200	9.02846	7.63339	11.6709	17.1713	15.6048	9.32463	9.68781	11.3545	15.5111	27.5262	18.2516	23.5823	6.13408	5.98476	8.41984
CiPaw.05G248200	39.105	50.2803	30.215	40.1815	71.7717	31.4519	54.8078	19.4448	66.0041	22.6258	33.329	42.6069	20.1311	11.6638	9.85932
CiPaw.05G248600	11.6433	9.84415	9.27289	5.22853	6.88336	7.37681	5.50643	5.07239	4.66908	3.37161	5.80797	3.324	8.14192	7.43568	9.71799
CiPaw.05G248900	4.81539	5.87601	2.2871	11.6254	21.6819	17.9581	14.8016	9.7998	11.3128	22.8256	18.2802	27.6253	7.12493	3.34532	5.28672
CiPaw.05G249600	18.5848	16.3892	19.6085	26.3496	27.101	21.7073	39.4098	38.2838	44.5836	38.6557	50.3876	43.9417	26.0529	34.3895	28.6102
CiPaw.05G249700	16.2232	16.0377	16.5399	35.4399	32.2989	22.688	21.3717	26.7401	26.4131	28.7689	27.8882	22.2776	27.829	32.8052	35.4809
CiPaw.05G249800	1.75199	2.1729	2.6989	4.68276	4.65939	4.23503	1.87388	3.04201	2.52264	2.63098	2.66295	2.47635	5.59845	4.18838	4.41268
CiPaw.05G250000	4.93468	5.09337	4.98323	5.37385	7.50424	5.93572	6.75235	8.24341	9.60582	14.311	11.9167	7.8408	8.84654	9.56981	11.5189
CiPaw.05G250900	0.159012	0.159649	0.282128	6.45547	12.387	10.1564	1.06461	1.79632	0.773688	1.34147	0.616927	0.480608	8.12264	4.72995	5.28345
CiPaw.05G251100	2.10006	3.19283	6.77076	11.8751	34.1386	17.8692	3.55206	0	2.69487	1.25448	1.74594	1.97221	21.307	24.1916	13.0494
CiPaw.05G251300	1.68531	2.21579	2.34942	5.45097	3.33033	2.59382	6.36283	3.59714	3.73957	4.28299	3.50281	5.45763	1.35706	2.32966	1.81809
CiPaw.05G252100	4.31435	5.62082	5.1123	11.779	24.0343	18.9619	24.5869	18.1926	18.2718	49.0005	41.1591	27.5935	8.57657	10.6853	15.1943
CiPaw.05G252700	1.87746	1.10254	2.48891	4.31435	11.7602	6.37886	4.0818	1.62652	1.78988	3.3133	3.05108	2.77037	4.34285	4.45607	3.16993
CiPaw.05G254700	12.9956	14.5474	17.651	25.0149	58.7252	33.3469	21.5072	13.652	13.8203	21.4339	16.5168	23.0255	24.8802	33.5334	21.3194
CiPaw.05G254800	5.06092	6.90343	7.2826	2.16633	5.52681	4.19003	3.43142	1.98417	3.21359	2.45803	5.28118	4.86586	6.75047	5.10353	5.93035
CiPaw.05G255200	31.8507	36.274	22.9082	15.1797	4.39543	16.1696	15.8804	16.5613	11.8498	4.28948	5.20114	2.90959	14.3692	12.8118	9.01061
CiPaw.05G255300	40.1782	54.8069	37.4661	15.4457	13.2927	19.608	17.4196	26.614	19.7966	13.4314	20.2844	16.4094	29.7063	28.434	26.5002
CiPaw.05G255400	1.74564	0.848048	1.61854	6.85823	1.66035	2.66501	13.1557	11.081	15.8069	8.17922	10.4211	6.44624	0.714158	2.72443	1.46706
CiPaw.05G255700	6.55381	7.58972	6.68159	2.31469	3.82471	4.84329	3.7024	3.75302	3.58208	2.97627	5.00472	4.20542	7.14641	5.10767	7.65939
CiPaw.05G255900	6.17083	2.85949	4.86948	51.5459	39.0196	20.5224	25.683	15.1435	19.4297	41.929	37.0672	34.8731	2.96444	2.69095	6.7455
CiPaw.05G256100	10.8323	12.8792	15.7801	53.88	45.8238	59.0972	31.6415	27.6112	32.6477	30.1758	45.0572	42.1317	20.7275	18.4504	26.4776
CiPaw.05G256200	1.0822	1.78503	2.46871	13.3976	9.96108	6.87057	2.86007	1.52113	3.29821	6.46457	3.68884	5.6949	5.71872	5.81766	3.15217
CiPaw.05G256300	8.03039	8.67031	17.785	30.8119	71.9199	39.1278	29.7335	9.17615	29.4518	40.586	37.8099	32.5197	30.1099	30.1536	16.4556
CiPaw.05G256400	7.17906	8.29832	4.23018	6.01848	10.6461	9.5406	26.0162	15.0017	16.211	18.1607	14.7693	29.9055	2.04382	3.44631	3.81092
CiPaw.05G256500	2.47982	1.81792	1.2571	2.32786	3.50334	2.93064	6.57456	4.49686	4.24293	4.61292	4.39822	9.56974	1.43523	1.35425	0.802564
CiPaw.05G257500	11.2797	15.3461	10.3546	14.9324	19.3697	10.0954	9.41834	12.9569	5.87371	6.11608	5.80329	4.35421	10.9709	33.1306	18.332
CiPaw.05G260200	2.9266	2.19831	1.59238	10.7896	3.19601	3.67849	6.73762	5.71164	3.72423	5.29577	5.3997	6.16732	0.985188	1.39846	1.8417
CiPaw.05G260600	36.8495	43.5022	17.6743	34.3807	70.8653	25.9422	52.5462	46.0402	43.6492	49.3492	74.4687	105.792	25.7851	17.4149	27.4066
CiPaw.05G260700	191.244	256.014	119.501	117.648	166.447	121.101	228.985	124.91	183.005	144.457	195.013	219.787	81.1301	50.3575	71.2012
CiPaw.05G261800	222.224	234.758	225.963	188.92	174.108	108.576	237.282	205.38	242.866	193.963	163.071	294.617	116.478	84.9677	96.0373
CiPaw.05G262000	15.4404	12.3708	11.5802	25.8099	46.1378	52.8444	30.765	36.8036	45.441	81.0949	73.2064	92.9081	15.5012	16.6563	24.3515
CiPaw.05G262800	18.1049	15.116	16.0276	8.5367	7.44034	11.7692	22.9671	27.3975	29.0487	21.3379	18.8546	21.7086	37.9668	46.9221	35.4032
CiPaw.05G263500	79.0282	88.3308	63.3595	95.6926	109.956	101.141	70.4867	53.9121	53.8643	51.7043	68.4925	50.6699	26.0594	38.0092	37.3075
CiPaw.06G001500	4.52304	7.17696	2.86209	9.11206	24.1099	11.6834	9.22855	13.7277	7.74223	6.57813	8.06241	9.21342	8.29025	7.85556	11.1425
CiPaw.06G001600	2.82298	4.25145	2.7047	3.30594	12.3314	9.12408	9.25124	12.0361	12.6789	4.97021	6.90007	6.39929	20.5863	14.5687	15.6687
CiPaw.06G001800	49.2134	56.2667	42.0771	80.9932	138.786	121.303	136.944	123.638	117.467	132.997	127.991	149	67.0505	68.4275	78.7602
CiPaw.06G001900	19.3603	22.5221	14.2217	25.4332	34.5223	30.8828	36.9301	32.2556	32.4871	39.0701	42.906	47.7735	22.0468	24.7709	24.1149
CiPaw.06G003700	2.88302	0.526287	2.79013	13.3515	18.3181	6.202	12.468	14.3265	13.6843	19.8999	15.5579	27.1813	4.01647	4.22685	3.26569
CiPaw.06G003800	241.589	228.056	253.921	145.257	169.126	230.485	113.05	154.872	143.641	106.194	127.421	92.0761	379.502	378.652	310.049
CiPaw.06G005600	6.70066	5.3393	4.58565	12.8604	9.03072	6.87524	4.27258	5.95916	3.16474	2.95518	3.21867	2.04936	3.09123	9.31977	11.2044
CiPaw.06G006000	12.9808	12.2072	2.87631	14.3074	19.3714	13.9669	133.251	152.634	83.5605	60.7552	22.5605	44.8041	8.50455	9.53579	4.39117
CiPaw.06G006100	9.85873	5.77398	2.40514	6.73479	6.16818	10.6688	123.761	99.022	73.452	44.5238	32.3925	74.6107	1.62803	1.32496	0.697956
CiPaw.06G006300	65.6723	66.5742	50.0838	83.1633	112.314	118.109	180.837	170.2	147.712	163.408	183.096	199.209	38.4422	48.0821	71.494
CiPaw.06G007700	5.55039	5.29119	5.37155	8.86356	30.1842	15.3377	17.1283	16.9165	19.0742	9.50068	14.2256	24.8461	4.68097	6.32918	5.90606
CiPaw.06G007800	17.9707	17.9197	17.0438	17.6492	18.6883	20.178	43.1759	40.0514	36.4122	58.4253	50.4374	51.8469	73.5533	77.0214	68.2387
CiPaw.06G008000	10.1588	12.1243	11.3776	7.50964	8.44679	9.36074	6.0102	7.7091	6.75487	5.45593	4.97585	5.89447	10.6433	13.5758	11.8317
CiPaw.06G008600	5.25799	7.58865	7.23001	4.74642	5.62239	1.51734	3.5898	7.42478	3.4439	2.16969	2.67746	2.11067	8.56705	14.1329	10.4228
CiPaw.06G009000	7.01231	1.94965	9.76193	12.5075	0.82469	4.60757	4.21968	3.06644	3.63399	13.4144	18.7094	7.58111	5.13076	5.33551	4.27704
CiPaw.06G010300	30.1959	27.1062	33.782	39.539	21.6927	29.2473	17.6184	16.2031	17.7466	13.1961	11.0949	10.4556	16.249	16.7946	17.5547
CiPaw.06G012400	41.3449	34.4691	41.0034	90.7426	76.528	63.0673	50.5232	81.1245	59.6962	87.8168	70.4392	95.5177	72.1494	65.7964	63.4259
CiPaw.06G012800	76.1679	76.5996	102.663	82.1217	59.6693	88.9386	34.2042	50.7875	44.5289	40.8681	41.0299	44.0928	160.733	149.301	110.236
CiPaw.06G013500	13.145	14.9259	12.2444	10.9956	15.1241	12.4638	18.8588	15.0549	18.5373	35.3866	21.9479	28.9995	16.2906	13.3757	16.8396
CiPaw.06G013700	4.1329	3.31957	4.07552	5.14564	7.17387	7.68326	9.47389	8.60843	7.22949	11.4413	10.6335	14.694	4.82772	3.97577	4.48436
CiPaw.06G014600	13.5862	15.9899	13.6598	10.5186	11.4574	13.6788	6.78227	6.10621	7.62753	11.6279	9.66374	8.38389	8.21646	9.73819	10.1742
CiPaw.06G016700	12.3234	12.6478	11.9528	20.8458	29.6073	13.2767	30.687	24.8491	17.2195	14.4646	14.3436	24.521	61.9374	31.7989	28.2284
CiPaw.06G020000	22.3455	25.9579	28.4081	43.2535	62.2164	51.8005	44.9016	42.902	36.4949	46.0277	52.2321	48.9794	55.9178	53.4106	48.7403
CiPaw.06G020400	188.656	202.581	201.321	96.901	107.537	164.813	102.649	111.648	105.365	102.254	107.854	80.546	230.282	227.531	210.666
CiPaw.06G020500	7.10557	6.73772	5.04286	2.15735	4.45463	5.16424	3.19936	3.02091	1.32973	2.31671	5.81989	3.5794	3.47669	4.52716	4.62056
CiPaw.06G021900	3.37564	2.61132	2.00297	1.87936	10.2735	4.2798	4.67999	7.62272	4.47376	2.19217	2.44757	3.76331	0.467882	1.13045	1.25367
CiPaw.06G022400	22.827	22.0685	17.0547	35.0728	37.5648	42.1784	66.9005	50.4188	41.3637	42.0531	42.665	50.5036	26.7746	29.0227	31.2728
CiPaw.06G022600	7.85743	8.76547	10.4094	5.41877	1.90683	7.75982	2.49191	2.57701	8.9206	4.80346	15.0392	12.3692	24.0824	24.3113	13.9439
CiPaw.06G023100	2.08396	2.19693	1.66387	19.0358	2.2758	6.13412	10.1339	6.49303	4.32888	12.4977	7.88313	11.1015	3.63408	2.68869	2.59662
CiPaw.06G023400	56.3421	65.3264	62.493	32.8753	36.5304	48.6825	29.3298	26.8179	33.583	22.5185	29.4682	20.221	52.8221	46.684	45.6179
CiPaw.06G025400	50.9828	50.6917	52.9608	39.847	47.7888	43.7297	24.4463	23.9079	29.2899	30.5309	44.4856	28.7782	64.265	73.8413	59.7316
CiPaw.06G027800	4.90809	2.56799	5.81367	8.58118	24.4593	18.9913	11.6924	19.12	16.7657	12.4751	18.4254	37.6871	5.33333	3.34455	11.4323
CiPaw.06G028000	4.37631	3.76616	4.74203	5.67412	2.64562	4.87121	5.78293	2.13587	5.61584	13.845	7.73153	12.2234	2.72556	1.76445	0.619649
CiPaw.06G028100	24.9788	38.0779	22.4147	159.585	353.76	269.312	594.064	414.048	431.718	406.396	430.471	715.498	112.508	88.3015	98.9559
CiPaw.06G028200	128.806	144.73	138.009	788.422	1148.79	501.041	783.32	903.994	814.338	596.126	680.994	907.68	302.867	216.427	446.435
CiPaw.06G028300	41.0047	61.4663	49.5397	121.724	159.331	92.2426	195.366	183.273	216.073	169.571	189.796	228.056	78.2074	54.3389	100.024
CiPaw.06G028500	7.00275	6.36753	9.28336	5.72507	36.6498	1.37264	115.931	95.9123	61.2713	17.0108	29.9884	47.3231	9.4956	11.9328	3.74162
CiPaw.06G029700	2.82022	0.629228	1.66794	15.7796	5.13307	3.97884	2.48446	7.02277	4.92588	6.20668	2.37072	4.26202	3.47737	1.34763	6.21164
CiPaw.06G029900	25.5467	29.5804	20.8418	53.5715	37.1806	36.5993	45.3807	45.521	37.7458	37.6745	47.6865	52.6608	50.8197	50.2101	52.845
CiPaw.06G030200	88.1411	106.654	29.2802	20.0388	25.459	25.651	53.3567	25.5492	23.8554	20.6616	20.1838	24.471	18.1452	7.96398	11.1873
CiPaw.06G030800	11.6685	10.4649	10.1161	7.5774	8.42608	11.6565	52.9465	37.618	39.2747	21.8367	17.3941	25.1619	27.7828	34.085	27.7225
CiPaw.06G031000	39.0063	44.4376	39.0668	16.9667	10.6927	29.5881	16.4939	17.3183	16.8933	16.7308	12.6936	8.39101	48.9646	54.7758	46.2576
CiPaw.06G031400	5.24421	6.90259	10.2124	15.5033	14.2127	15.7242	15.685	17.584	21.5069	28.8534	25.1599	25.153	47.0094	51.3295	47.1239
CiPaw.06G033600	6.43178	4.73949	3.26645	2.28037	1.09546	3.8143	8.73297	5.35422	3.11399	4.28543	4.05212	6.7549	2.1827	1.58604	1.20311
CiPaw.06G034000	3.61178	5.27456	6.93255	3.33248	5.25902	4.04278	1.85122	2.15374	3.56386	2.0474	2.03823	1.73671	6.47763	10.2376	6.81863
CiPaw.06G034600	78.1779	71.508	101.39	42.2466	49.5233	71.6152	42.8418	44.2035	44.8795	22.4504	35.0805	25.8574	108.499	82.6573	85.6133
CiPaw.06G034900	8.04143	8.52499	10.4747	11.1134	8.99987	15.3936	6.28325	9.44642	11.9454	9.28839	8.83644	9.39742	32.9392	23.843	19.7451
CiPaw.06G035100	4.19318	4.80434	6.30195	8.95454	7.91931	7.68744	10.065	8.19752	14.734	11.3996	8.38309	11.2387	5.00515	5.94037	6.31438
CiPaw.06G035200	55.6657	60.4759	49.6601	65.893	63.416	47.81	50.7754	45.2804	43.1313	41.3431	37.4332	46.945	24.2695	25.7235	22.8112
CiPaw.06G035700	6.75488	6.96201	5.85459	8.75056	7.18087	10.3503	8.46786	9.34521	7.71884	11.6428	9.39289	14.2283	16.6156	15.6177	15.9801
CiPaw.06G036700	173.125	165.385	155.898	135.38	165.298	194.114	257.482	174.922	201.801	158.064	148.102	144.72	73.2641	58.4899	69.6423
CiPaw.06G037500	0.238933	0.959561	0.406972	2.3504	4.22703	4.08188	3.3341	3.8659	11.5361	18.7198	23.3048	21.9358	3.38377	2.7744	6.65791
CiPaw.06G037600	6.32237	11.1085	12.163	32.4718	45.5196	57.9147	29.1213	33.0781	59.2763	76.3289	118.214	115.832	24.389	21.3151	45.4758
CiPaw.06G038100	21.1875	23.9836	17.4693	34.056	16.3326	26.8547	97.8265	35.8798	66.9385	44.3432	60.5638	72.5142	25.9049	21.1048	39.0584
CiPaw.06G038900	7.88698	7.25871	7.1717	9.81355	13.4579	12.3284	11.2905	9.70012	15.8666	16.9959	13.1961	17.6924	16.671	9.71634	10.2367
CiPaw.06G039200	34.0153	35.94	35.8228	42.197	43.4978	28.2652	35.8906	26.4647	41.7356	33.4154	28.8005	29.7484	15.1737	15.2747	18.5237
CiPaw.06G041100	10.4005	7.72885	8.41291	22.3456	18.1995	17.5827	36.3604	34.2001	24.7353	24.9618	24.0679	22.1841	9.73696	11.1381	11.4563
CiPaw.06G041300	5.02152	5.65586	6.6482	4.47761	3.8971	4.11926	2.77547	3.70625	2.94796	2.10366	2.61082	2.36906	2.99029	3.72716	3.7824
CiPaw.06G041500	7.74321	6.16578	4.40579	3.28321	4.66539	2.77388	2.68149	2.04331	1.94873	6.02314	2.64161	2.57238	3.66849	7.17684	4.68794
CiPaw.06G042000	5.99138	4.96924	4.43699	20.439	13.6548	13.3808	9.36284	11.1065	6.28858	13.4723	9.70231	21.4057	3.16605	3.92101	4.27853
CiPaw.06G042100	12.0321	10.8016	14.5571	4.82767	5.63653	8.20172	1.34636	4.61669	3.34928	1.99153	2.22355	2.24126	22.8469	16.792	13.7051
CiPaw.06G042500	13.1231	2.22447	5.9268	59.0113	30.8338	29.5094	179.807	86.6389	151.88	245.739	67.3791	126.011	5.88399	5.13068	4.95499
CiPaw.06G044900	11.2906	0.459561	5.36004	49.1365	7.99781	9.51046	14.5163	16.1797	12.1635	6.04413	5.15002	3.80453	2.09628	60.8596	43.034
CiPaw.06G045300	2.55285	2.61539	3.05043	7.19942	5.86018	3.78872	5.94816	7.46129	6.84431	8.82868	7.39801	7.55844	3.08346	5.99354	5.13423
CiPaw.06G046300	132.417	131.329	151.531	88.2631	104.926	119.347	63.9811	86.6815	79.757	52.1595	62.8727	48.6208	113.327	109.25	118.722
CiPaw.06G047800	104.638	124.352	111.679	62.6687	66.8935	110.45	45.9684	65.8251	55.2496	27.3689	38.8602	24.643	125.848	129.545	124.359
CiPaw.06G048000	17.2636	16.2966	17.7788	21.8652	16.5987	25.8842	33.2268	32.5152	27.1799	37.2706	32.8705	35.9438	35.2016	37.6264	39.2163
CiPaw.06G049900	121.284	122.943	119.44	188.144	203.847	151.736	159.134	183.821	178.255	280.44	227.889	259.827	75.18	70.2933	106.357
CiPaw.06G050200	41.6452	40.4308	43.038	19.8302	13.9846	19.7295	14.0968	13.3634	16.0424	8.21023	11.9486	8.81659	14.4847	17.6938	16.6034
CiPaw.06G050900	4.85199	7.24774	3.77943	7.83016	8.4649	9.97198	7.19338	6.1453	6.77674	6.31573	9.22862	4.76165	9.5054	9.479	14.6113
CiPaw.06G051300	8.24409	7.33789	8.02939	8.35353	8.68375	9.44875	17.0593	11.6335	16.347	41.1765	20.8924	35.587	7.60063	6.22342	6.42425
CiPaw.06G052600	142.606	130.608	140.533	163.881	162.699	181.517	112.941	127.754	115.716	63.0512	76.1576	62.5346	82.3482	82.5756	87.1508
CiPaw.06G052900	19.7367	18.5616	25.0002	6.58288	7.22999	13.6982	9.90394	8.60342	11.361	2.88657	4.21639	3.82273	23.2354	19.7426	12.1687
CiPaw.06G054800	4.04817	6.91813	2.01722	3.42947	2.72775	13.5214	22.0347	15.2542	19.5356	16.207	17.9449	36.7064	1.27441	1.01865	2.92691
CiPaw.06G056200	8.98864	10.536	11.2629	10.6775	12.4463	10.7728	23.2781	18.7601	24.4833	55.8439	36.5924	40.9468	67.8623	66.8169	61.8698
CiPaw.06G056700	4.65109	3.01707	4.01406	4.57262	2.80091	3.49083	2.34713	3.3689	2.83686	3.49625	2.36146	1.88739	8.27357	11.0096	6.74274
CiPaw.06G057400	2.91636	3.58163	2.79971	11.3436	18.2843	18.2145	13.2953	14.4611	17.4254	24.355	38.1267	46.7193	3.93532	5.17922	14.1871
CiPaw.06G059200	83.9229	82.7787	72.1434	108.328	154.602	130.222	159.862	143.704	149.626	147.373	184.828	218.807	62.1294	60.4656	132.039
CiPaw.06G060100	152.405	140.513	158.233	66.5854	80.9184	113.718	58.3732	68.1185	68.0717	50.3259	58.6995	37.9233	137.185	139.225	144.321
CiPaw.06G060300	4.79492	5.23343	3.70485	8.53153	8.17541	7.98086	10.0233	10.6023	8.28423	9.49729	7.38124	10.922	4.29928	3.50891	4.32756
CiPaw.06G060400	9.84906	11.7821	7.45096	16.4421	24.6695	14.2232	24.368	26.1623	17.8824	14.1583	17.171	23.5614	7.13138	8.15597	11.2988
CiPaw.06G061100	18.8504	16.1203	10.3362	14.1437	28.4475	15.8	16.6228	14.8087	19.464	36.2216	30.6505	43.8583	23.1259	22.2021	24.3031
CiPaw.06G063500	12.1443	10.3616	16.6075	9.55627	5.55653	14.2954	2.13124	9.60324	7.22225	9.19069	11.7886	10.6636	65.4938	59.5049	33.2217
CiPaw.06G064700	23.8018	17.5174	21.937	42.3782	27.5219	22.4604	61.9743	51.3355	45.1873	43.7705	30.1271	36.8653	9.33366	11.0391	8.90569
CiPaw.06G064900	12.6857	15.6014	3.11083	1.4091	2.55295	2.77785	20.7881	8.04296	3.16531	6.96069	5.16184	10.4817	3.5607	0.628359	0.506243
CiPaw.06G065800	9.62766	6.80504	4.01768	8.74922	4.33175	8.89065	2.64621	4.25222	2.03233	1.90695	3.18248	4.103	0.691912	0.869502	0.654334
CiPaw.06G066200	152	152.943	124.95	255.862	208.813	149.476	165.451	167.061	106.851	163.925	150.808	155.442	54.9541	55.0307	68.6943
CiPaw.06G067300	1.29406	0.753562	1.10208	10.2747	2.99595	3.10699	2.87278	3.81972	3.74876	3.446	3.55461	2.40542	1.64118	3.14436	2.4919
CiPaw.06G067400	3.16858	2.52308	3.31497	10.94	7.15917	5.86465	4.33139	6.39048	4.66192	3.78724	4.5782	4.7059	4.09936	5.345	3.46538
CiPaw.06G068700	18.5379	12.9596	15.4954	27.7666	21.4441	30.275	27.823	28.8232	32.3275	37.7758	49.2804	60.492	11.6102	17.6181	21.2059
CiPaw.06G069600	24.9574	21.5936	30.8664	15.2153	12.906	19.1492	9.93252	14.8459	12.7752	9.45044	10.8505	6.32305	38.4789	36.3035	30.3487
CiPaw.06G069900	7.35999	7.38949	7.01038	10.7577	13.2952	10.3482	9.41849	8.28819	13.8562	37.8149	22.2214	20.3219	19.4171	15.7072	12.7874
CiPaw.06G070000	22.9566	22.1472	13.9714	10.1628	17.927	10.5601	54.3209	21.8254	27.5044	26.8605	31.1482	42.7845	5.28615	3.63103	5.71402
CiPaw.06G070300	135.837	142.037	184.668	106.019	98.5081	115.431	54.4532	101.559	85.0604	37.3684	48.9326	51.9989	198.347	149.03	113.551
CiPaw.06G070500	19.3328	20.9631	19.8125	36.3451	40.4234	37.967	54.9355	51.6828	59.0443	60.3035	64.8657	77.1312	20.7046	19.1783	25.1691
CiPaw.06G071200	13.5931	9.5858	12.2311	7.76979	6.18518	4.10946	4.7899	8.13787	4.72419	5.87623	5.27379	4.21852	8.55126	24.5318	15.5806
CiPaw.06G071500	6.23849	5.91274	4.78168	9.29293	9.70139	7.5468	14.5088	12.6036	13.5052	16.5303	12.7215	15.3862	6.0658	6.54635	6.16202
CiPaw.06G071600	7.01392	5.1855	3.937	5.60036	16.5029	8.46425	32.0852	13.0354	19.4738	14.103	17.8859	27.246	5.05418	4.59318	5.41697
CiPaw.06G072300	37.7767	37.6067	34.8761	26.8687	27.736	28.7628	19.9675	26.016	22.5864	18.436	19.6869	15.1795	35.5829	41.0747	35.236
CiPaw.06G072400	155.366	125.049	76.8649	142.49	112.334	102.051	123.572	69.929	82.5562	444.213	108.465	168.256	27.4354	15.2502	24.0344
CiPaw.06G072500	33.8614	30.5243	43.8964	28.888	23.2607	24.9019	21.747	29.4555	25.8581	20.1328	15.6801	16.8168	42.8097	42.2781	30.9321
CiPaw.06G074600	12.0315	7.93215	12.0386	5.80524	8.23304	7.74869	3.00231	4.96774	6.14587	4.6025	4.92836	3.10193	9.87784	7.27284	5.96609
CiPaw.06G074700	21.305	16.5366	20.7637	13.3534	11.3236	16.5875	10.9615	11.4817	10.5197	7.00745	8.1106	6.42426	10.6769	10.2522	13.105
CiPaw.06G075100	16.3796	18.0802	15.2447	20.1914	47.1246	37.0957	40.504	39.5311	36.4605	37.9979	47.8848	46.847	18.5766	20.7517	30.0006
CiPaw.06G075900	9.67717	8.88654	6.61666	8.9372	22.4678	18.4812	28.6525	18.8365	27.2529	21.9466	27.2431	41.9562	7.73298	6.38646	9.22382
CiPaw.06G076000	4.1177	2.84227	5.20544	5.42493	14.6145	9.80328	14.4192	12.0981	9.82491	16.7083	22.7654	23.3355	3.2639	1.66019	2.91516
CiPaw.06G076800	1.738	3.37735	2.2083	4.26764	5.87766	4.85369	10.4311	5.57754	8.12068	5.61404	6.72127	10.9933	3.19965	2.53167	2.60375
CiPaw.06G078300	7.1458	5.75278	7.537	6.17018	4.67498	4.37131	2.19312	5.29203	3.80841	2.57274	2.95126	3.24716	6.05566	7.01014	5.66973
CiPaw.06G079200	33.645	42.7823	31.1757	24.9507	50.6665	44.8189	39.2196	43.2569	56.1584	65.5362	91.3422	84.0069	80.8539	48.025	89.8258
CiPaw.06G079600	4.96171	6.92357	3.76008	2.75755	3.76537	5.72735	8.53454	8.73407	5.19346	8.60614	12.2353	13.1538	3.46629	11.0309	9.62117
CiPaw.06G080400	4.6543	8.20616	2.71908	4.98526	4.52489	5.83113	6.9003	5.70876	3.8239	6.43315	3.96385	4.63197	1.79963	0.915381	0.964403
CiPaw.06G080500	170.922	131.39	166.074	172.113	217.705	197.638	275.12	268.651	285.027	358.236	326.397	284.695	292.071	293.86	317.481
CiPaw.06G081500	7.30757	7.02332	5.38568	16.1646	12.6184	15.5727	14.1956	11.7443	9.74802	13.0583	12.4311	18.335	5.08275	2.61892	3.32516
CiPaw.06G081900	9.48642	7.53208	8.55309	15.4171	15.0639	14.4141	11.2052	15.9267	12.6081	16.457	19.379	15.1956	16.42	20.763	15.6798
CiPaw.06G082300	13.8739	14.3863	11.9852	22.5734	24.0307	26.9758	22.2404	26.6674	28.4109	27.7179	31.2377	34.2214	16.1052	16.445	20.546
CiPaw.06G083000	18.6962	22.4221	14.5348	21.5734	42.3706	39.8362	64.1527	35.7033	48.9958	59.5299	61.2903	71.6598	10.0791	12.2452	15.7765
CiPaw.06G085800	9.17353	4.00448	2.19375	10.0423	13.7203	13.8886	22.5575	13.4444	24.0341	66.5648	30.794	91.1666	1.4051	1.00059	2.71073
CiPaw.06G086300	8.29941	8.62764	10.2817	18.9655	15.9211	15.5994	13.1992	13.6098	15.2565	15.9618	16.0714	15.8167	18.7847	26.493	22.2546
CiPaw.06G086500	31.8273	23.5908	29.1066	23.7642	29.1587	24.9033	8.80658	17.2806	14.3906	23.2699	16.409	19.1264	33.863	53.5105	41.3748
CiPaw.06G086800	3.07387	1.58596	3.68135	3.89973	2.70412	2.71043	2.07607	0.793444	0.383494	25.0396	3.08086	3.62918	26.9821	26.3932	30.9984
CiPaw.06G087200	24.5533	4.96086	9.38715	61.7807	32.0434	22.7263	82.4487	46.5381	63.503	229.947	67.5968	98.2211	9.39969	6.70179	13.1742
CiPaw.06G088700	48.9237	45.7612	54.382	26.7288	26.5235	46.4979	28.8064	27.9997	32.4356	15.9511	20.0763	14.4553	69.1991	66.6498	57.47
CiPaw.06G091200	9.11507	8.92975	6.3808	20.8961	22.5628	21.4577	23.564	21.5907	24.2841	28.2059	24.3692	26.9865	16.9899	19.4814	21.4321
CiPaw.06G092900	5.75461	7.88241	3.3256	8.18321	6.64347	5.26664	9.86379	8.35824	8.90759	9.76985	11.7214	16.8185	4.60485	3.66806	4.3301
CiPaw.06G093100	3.02342	0.814412	2.19807	9.24027	2.6575	1.53218	11.6933	8.94852	5.29919	15.9044	4.549	12.4536	0.233807	2.06138	1.16942
CiPaw.06G094700	11.6025	10.0003	9.34919	11.2463	11.2281	11.2089	20.9078	15.026	20.4836	9.93886	13.7954	18.6132	3.32027	3.91508	5.86361
CiPaw.06G094800	23.8359	31.0223	28.6364	19.8255	16.2759	16.4844	14.4379	15.1013	14.0524	13.8287	13.6601	13.773	22.6119	22.1656	20.2351
CiPaw.06G097600	1.2565	0.504616	1.20386	9.41739	11.5263	16.2444	56.8509	26.9236	89.5885	117.663	116.852	254.354	5.17905	9.32145	19.499
CiPaw.06G098800	10.2026	11.8088	6.95611	6.22912	4.0311	7.67491	1.91474	2.38117	1.05548	0.832554	0.880628	0.649659	6.27586	12.6949	11.8945
CiPaw.06G099000	14.39	17.2234	10.8667	29.055	8.20572	10.6373	5.32052	9.60951	6.44712	9.04836	7.09562	8.11485	9.28985	17.9866	9.31432
CiPaw.06G099200	15.6166	13.7328	6.30593	22.072	21.0531	28.7178	32.9037	25.3145	21.7673	34.8426	36.7292	61.0352	7.85394	4.0528	6.58777
CiPaw.06G102300	12.3234	4.5367	6.29711	61.2385	21.084	12.3284	13.0709	16.5261	10.055	12.3401	10.423	4.60933	1.17218	7.24309	13.773
CiPaw.06G102400	1.94468	1.4876	2.10308	4.08481	2.93272	2.52981	3.39367	2.63218	3.11935	4.6874	3.8443	5.21298	2.18576	2.52227	3.07692
CiPaw.06G102700	376.985	391.466	404.703	154.991	107.572	277.555	156.083	143.111	168.295	135.947	167.568	103.958	495.818	492.37	447.296
CiPaw.06G104900	43.2954	50.5023	19.4386	21.9217	11.9143	18.4263	61.43	25.4865	24.3712	43.5979	26.1988	73.0224	3.76255	2.96334	1.69111
CiPaw.06G105800	1.92005	2.16872	1.7885	3.18542	5.15464	3.60155	5.92011	5.16021	6.10837	8.71531	5.12142	7.88886	3.97393	3.09653	3.80608
CiPaw.06G105900	34.5413	37.9103	42.3839	45.9894	54.9093	54.2806	37.2115	45.899	39.8288	40.995	38.2634	34.9319	72.069	77.8173	76.1004
CiPaw.06G106200	52.5311	47.2764	59.7855	208.55	118.117	142.474	88.4681	88.78	84.4255	127.881	86.2793	112.158	58.2312	52.1967	54.0897
CiPaw.06G107700	9.91593	8.71122	18.0773	5.51587	9.61052	8.8707	5.89639	6.36876	5.56696	5.86487	7.93474	7.30534	13.0998	20.9225	14.3209
CiPaw.06G107800	29.7753	30.9159	22.6411	76.7775	127.743	146.233	204.402	169.025	295.288	231.386	309.109	491.654	27.5595	30.7206	69.7594
CiPaw.06G108700	279.26	238.944	310.699	131.948	152.577	149.4	115.664	112.489	134.949	112.636	97.2597	78.9166	183.901	197.202	201.647
CiPaw.06G109300	26.4786	23.5598	17.2089	37.9974	33.9148	35.915	56.9016	57.5147	47.4916	122.349	50.3762	123.33	20.3913	28.0325	22.1175
CiPaw.06G109600	8.65584	11.6231	9.29048	4.67205	6.02948	6.66102	7.83242	5.29609	5.67945	5.17396	4.3533	5.08706	9.93867	10.8	7.94871
CiPaw.06G110200	9.19504	8.7032	6.85636	7.92192	9.99726	10.7074	11.733	16.0749	13.4173	17.5618	17.5858	16.6199	25.6862	26.479	25.6488
CiPaw.06G111100	15.759	17.2469	17.492	11.8078	9.37972	11.0352	7.42172	7.83848	7.54752	5.09548	5.47663	5.84103	6.23584	7.30733	6.09125
CiPaw.06G111500	0.984707	1.74916	1.12891	3.01599	3.63967	2.9728	10.5698	8.44652	11.737	10.5022	7.93474	14.5092	1.60109	0.570075	1.88762
CiPaw.06G111800	1067.46	1073.45	1073.94	576.027	579.87	920.719	606.667	631.062	592.591	519.609	632.564	437.619	1409.88	1699.36	1458.9
CiPaw.06G112000	62.2666	68.1022	68.9328	64.6014	72.5663	91.5063	68.744	96.2844	72.8391	76.2897	87.4463	76.1204	154.469	181.153	159.388
CiPaw.06G112700	22.7783	24.9166	25.8125	12.1694	15.9929	20.5993	12.8162	15.8664	13.1943	12.2792	9.26271	8.92058	20.7603	27.0122	25.8762
CiPaw.06G112900	42.3912	41.7439	50.7015	47.2991	59.8188	63.7114	32.7203	48.5561	48.7097	62.8654	62.4499	42.2626	90.7895	115.515	105.505
CiPaw.06G113700	33.3212	34.4765	26.91	58.8979	83.3174	82.6481	86.1362	59.469	80.726	66.3244	104.62	106.715	20.4011	17.2244	26.8856
CiPaw.06G113800	215.63	244.412	106.637	264.954	364.152	358.277	407.807	240.057	243.095	256.122	350.245	349.854	68.0222	58.8878	88.6709
CiPaw.06G115300	5.2732	5.85272	6.07411	5.95824	6.18603	2.3777	1.24119	3.24273	2.79856	2.28929	3.78806	3.89892	3.83149	3.72061	5.15648
CiPaw.06G115900	15.6764	18.3224	16.561	37.3472	30.9719	32.185	17.0148	23.0905	19.6174	4.08209	9.26238	5.08627	6.26038	7.39798	2.57546
CiPaw.06G117300	11.7633	16.2346	18.5653	9.92726	14.0696	10.7765	12.7906	8.81829	19.372	4.89001	7.30218	5.54474	15.9053	9.99739	10.6174
CiPaw.06G117400	15.3408	20.6663	16.7446	6.82226	11.8755	7.17287	13.5486	9.55315	19.8416	4.05994	8.81477	5.94261	13.7504	12.9444	13.6376
CiPaw.06G119500	5.34416	1.86103	4.40782	34.3086	6.59849	4.05697	7.96526	15.8956	3.7301	3.60256	3.05407	1.33695	0.763253	11.181	12.816
CiPaw.06G122800	4.11926	4.76004	4.21971	4.27787	3.39507	3.49889	9.28435	10.791	8.11599	5.34527	4.4779	7.13546	4.06602	2.50689	4.93014
CiPaw.06G124600	26.1797	24.3885	22.7049	41.7551	32.7502	29.6182	20.137	22.3554	22.8875	56.72	28.0836	28.4918	9.70464	11.728	12.2823
CiPaw.06G124700	8.30033	8.13613	8.75242	15.7092	10.2673	11.0342	18.0481	9.33225	14.0019	38.6554	14.1939	19.9749	6.94306	5.96352	7.97615
CiPaw.06G124900	23.862	12.4444	16.7854	7.9982	10.2209	11.5822	94.3944	48.0255	111.243	127.019	85.8726	63.6485	13.2779	6.6178	14.7085
CiPaw.06G125800	61.2529	52.4562	49.9041	65.3769	82.2117	95.2283	224.711	164.033	185.522	181.75	194.328	229.216	35.5104	39.6627	49.1764
CiPaw.06G126200	0.879438	0.235457	1.18587	16.341	2.56106	3.31614	3.16092	8.39651	3.55486	6.70955	3.68497	3.05679	2.47854	2.83659	1.7931
CiPaw.06G127000	13.2463	9.46975	14.8398	11.6953	10.3759	18.3324	4.83878	8.34005	6.2297	3.58679	4.19751	3.85169	42.2921	42.8746	26.6311
CiPaw.06G127300	69.5503	70.7135	82.7923	48.0528	65.4116	86.6375	29.332	32.1393	33.4627	16.7604	24.9049	18.8028	52.7146	56.7439	65.8109
CiPaw.06G128100	15.9154	16.768	15.056	20.3928	21.1718	20.1641	32.1813	30.5236	36.4381	36.0918	37.9632	38.7494	15.3141	18.1527	21.7535
CiPaw.06G128200	10.1916	6.16753	6.61379	17.9846	10.1388	10.5557	28.7797	27.6257	36.0549	46.9331	38.0245	45.0191	28.256	36.7004	31.7867
CiPaw.06G128300	4543	4746.35	4748.49	1884.67	1939.19	3890.04	2660.89	2460.4	2730.37	2039.92	2595.79	1587.23	8115.83	8295.39	7925.05
CiPaw.06G130900	28.2731	30.0286	33.332	11.3559	10.1431	16.3179	9.38644	13.0278	12.3966	7.00648	7.95499	6.55475	25.621	26.3783	27.791
CiPaw.06G133200	3.08989	2.42787	3.28937	25.1723	10.7099	8.06384	8.09507	7.49031	4.22366	10.9394	11.5711	7.46114	1.7038	2.59991	4.41307
CiPaw.06G133300	1.52576	2.55312	0.541418	29.7797	11.6635	8.80598	5.37642	10.5641	3.99739	16.2296	14.7989	8.64665	2.15003	5.46807	2.88045
CiPaw.06G133900	15.73	10.2296	9.32417	28.2596	11.6147	9.59446	6.23575	7.03495	3.31164	5.0157	5.40934	2.22859	4.62841	16.0473	15.7931
CiPaw.06G134100	28.2151	30.283	26.7638	25.5216	11.4148	38.2863	44.6684	50.4137	40.0037	23.3421	21.9466	22.8814	35.1626	75.6552	56.027
CiPaw.06G134600	19.1073	12.8123	11.6757	26.092	40.3765	47.2167	105.807	62.0629	108.201	129.644	109.351	170.048	18.0797	14.3877	17.9711
CiPaw.06G134700	7.10095	7.52066	9.54139	5.88189	10.7808	7.74688	4.85186	7.05298	8.75104	6.09858	6.04756	4.07328	19.8144	24.6263	14.4194
CiPaw.06G134900	356.262	427.892	314.151	143.44	126.851	285.956	22.2951	68.2828	30.0563	30.5267	61.3687	30.7077	324.227	362.28	357.424
CiPaw.06G135200	5.97432	5.92686	6.13286	12.91	16.8544	7.99086	6.06503	6.84236	5.11098	4.40881	6.37421	4.0575	1.65369	2.85481	3.59849
CiPaw.06G135400	18.0639	15.0999	16.8806	27.4239	29.1884	26.1349	36.118	39.8535	36.6648	60.1265	49.8512	49.2859	50.1898	54.7491	56.9404
CiPaw.06G135800	15.3066	20.7256	16.3446	21.5432	20.524	24.1254	19.4965	14.8915	22.9682	19.2126	25.1437	21.2219	35.2977	38.4247	27.8102
CiPaw.06G136700	2.41818	2.02323	2.35976	2.83188	4.18125	2.79133	4.68662	2.86394	2.94148	6.20885	1.64184	6.39526	0.638924	1.73328	2.51089
CiPaw.06G137900	114.012	126.409	133.254	70.7265	92.4371	124.741	64.4418	77.4289	75.5339	54.2843	66.5053	48.1577	158.062	158.725	169.295
CiPaw.06G138400	19.3943	12.9216	17.3163	26.8989	6.63696	11.9673	9.35362	8.59828	8.12858	2.45868	6.4496	2.83639	12.7518	29.8845	30.5738
CiPaw.06G139100	740.981	785.684	682.801	428.296	375.123	804.01	351.226	280.857	309.203	191.533	272.812	268.28	439.609	333.937	352.801
CiPaw.06G139300	10.8289	11.8004	11.4225	8.11922	8.47269	10.442	8.82996	7.94045	6.74675	5.1224	6.26358	5.87491	7.99034	8.62552	8.37691
CiPaw.06G140700	6.96197	6.77806	6.28847	12.106	9.79156	14.8549	31.1116	19.6619	22.3854	21.5317	19.1531	30.3081	10.5352	7.42847	7.70681
CiPaw.06G142200	0.811161	2.71471	4.60548	5.69961	8.85833	3.12111	4.00169	6.20753	3.03599	4.46296	8.81191	11.6456	5.14375	7.5584	6.12552
CiPaw.06G142700	10.7896	21.6658	13.9697	15.8798	27.3077	32.4829	41.1544	41.7629	63.1124	65.6213	121.765	68.7483	59.0195	62.7839	102.812
CiPaw.06G145400	32.9848	0.930446	2.63082	107.362	181.53	157.053	270.681	198.087	702.38	2025.97	1778.57	1691.97	15.8886	23.7286	42.7671
CiPaw.06G145800	20.9903	17.9044	16.5567	30.6068	45.8451	33.948	36.2202	39.183	33.0879	48.0607	37.9057	49.6362	15.3249	13.3269	16.2262
CiPaw.06G146100	31.2398	34.0871	38.2855	35.4298	43.4689	41.9165	51.8928	72.953	65.7263	62.5141	79.1765	73.2837	93.5791	108.713	118.908
CiPaw.06G146800	0.481415	0.42964	0.284719	4.00907	2.33659	2.84026	31.553	10.5845	16.0963	9.71197	18.8645	42.985	0.282663	0.230042	0.242362
CiPaw.06G147100	9.27204	7.10702	7.48256	8.05615	4.84504	8.02711	5.63866	5.85847	2.71468	2.71527	3.56832	3.53131	5.00503	4.79684	4.88434
CiPaw.06G152200	33.5618	26.8756	22.1279	17.0988	24.0282	34.2932	73.8526	65.955	73.5469	43.9602	50.1571	70.4483	18.2174	21.9121	17.3429
CiPaw.06G152400	553.988	569.651	658.109	277.803	321.94	549.075	330.333	305.875	391.801	240.294	398.879	210.308	1063.35	1017.46	918.754
CiPaw.06G154100	15.9998	14.3665	11.4576	66.7387	32.0633	20.2299	19.8782	27.0037	15.3259	30.4021	25.1502	25.6128	9.02141	10.3746	17.3294
CiPaw.06G154200	1.28736	3.15948	1.06592	4.52279	1.24966	2.64179	3.32666	3.28389	3.21219	8.49955	8.65736	5.83649	0.75587	2.76821	2.10633
CiPaw.06G154900	3.09166	2.04585	3.29125	8.06403	10.5892	6.3264	8.98782	10.9079	18.6983	13.6081	26.6614	17.9191	7.20331	8.38557	7.16323
CiPaw.06G155100	7.85268	7.13792	4.33462	26.3395	16.9041	45.061	67.6404	61.5069	52.7583	60.8426	85.6447	80.9097	6.31836	5.976	19.9863
CiPaw.06G155700	7.76748	6.34593	8.18786	3.0767	4.07494	7.38384	2.05282	2.16455	2.90719	3.05857	2.61474	1.98519	9.93958	13.4275	9.31603
CiPaw.06G155900	8.76331	8.06524	6.21936	10.0487	8.77253	6.74372	26.827	9.38077	35.259	39.7776	13.3873	34.3501	5.78855	3.14064	2.27482
CiPaw.06G156200	28.4272	28.1649	22.2266	54.2931	50.6294	47.0888	44.4828	39.6811	40.575	55.1394	47.6058	60.4962	24.2161	25.2682	31.5334
CiPaw.06G156300	21.5115	23.7575	27.6611	59.8635	79.6248	62.6656	40.3346	50.2525	43.0955	35.382	42.8279	52.0999	14.3589	17.0418	20.6477
CiPaw.06G159000	81.6351	80.3931	94.3926	36.1848	40.9644	67.2393	44.9925	45.3461	45.0888	40.8801	22.32	34.8851	29.4792	34.3842	32.2081
CiPaw.06G159600	11.3665	12.3437	7.31576	4.31253	7.97972	5.89084	6.22254	4.31116	6.54414	6.73241	6.68241	5.81712	3.80001	2.68109	4.237
CiPaw.06G159700	3.16692	2.69294	3.9218	3.44381	4.79949	5.03579	1.4348	2.68497	2.10453	2.70253	4.02459	2.23426	10.3143	9.10297	7.13795
CiPaw.06G160100	10.5689	9.23689	12.5389	12.6752	8.34347	13.1919	3.19701	6.19475	6.11225	5.95505	6.70649	5.30397	21.7006	21.9733	15.9743
CiPaw.06G161100	4.17199	4.35626	5.32958	2.14972	4.73829	3.08209	5.82166	6.56779	3.56017	2.93812	4.07895	2.83718	2.29281	2.69132	0.945149
CiPaw.06G161700	16.9677	16.2623	12.7217	42.8375	50.6781	44.1466	48.0451	37.327	45.8648	51.2481	58.6902	65.6	11.7937	12.8036	23.6062
CiPaw.06G162000	11.2346	9.31314	14.5958	19.0858	16.6275	17.3194	18.0882	21.7765	22.532	34.1594	21.378	19.9801	13.3187	14.4232	11.8049
CiPaw.06G164100	124.706	124.511	85.6414	219.196	242.919	222.177	420.835	325.838	311.883	300.322	327.59	578.443	111.821	59.7278	72.8485
CiPaw.06G165600	2.90547	3.16021	2.06202	2.45739	3.34921	2.70168	5.9723	3.61752	7.34029	7.81524	4.60295	9.42202	1.19416	1.04127	1.00562
CiPaw.06G166400	12.8842	10.7231	9.2041	13.0038	6.75741	5.38143	87.098	60.419	86.7053	47.8493	14.0096	32.9534	1.25418	1.45815	2.88045
CiPaw.06G167300	2.00255	2.72865	2.0557	5.10908	4.84242	4.04525	4.23393	5.16041	4.49706	4.17108	3.99571	4.45843	3.93053	5.07505	4.4557
CiPaw.06G167600	98.1566	93.8509	102.444	60.9579	44.9979	63.7709	45.4086	51.7891	56.0399	31.2864	35.9441	29.2511	89.5462	89.6375	85.6185
CiPaw.06G168700	9.23328	8.16339	8.21558	8.39211	4.3644	4.93135	3.78778	4.06779	5.10634	5.7625	2.56642	7.80988	6.40848	7.40835	8.58561
CiPaw.06G170800	5.32938	4.79945	5.53589	18.6099	13.8269	8.20234	8.22885	10.6638	10.8075	13.7547	18.4211	12.5202	5.80313	14.0643	8.41487
CiPaw.06G171100	37.5101	49.323	38.4374	26.7531	34.7261	35.8119	52.6491	33.917	38.7481	37.8138	40.3353	58.6431	18.2103	12.489	13.9254
CiPaw.06G171500	451.189	626.983	288.916	222.627	254.547	309.43	327.983	240.255	269.468	236.504	345.24	383.565	129.585	106.075	139.066
CiPaw.06G171800	6.53406	6.19913	6.98779	6.80949	3.96056	7.19635	2.18628	4.12868	2.726	0.824542	2.30248	1.18902	1.93231	2.12687	3.29326
CiPaw.06G171900	30.3989	24.3036	35.0582	19.338	24.0783	28.7	13.8858	18.2577	15.5916	2.06486	5.46021	4.2537	10.0151	6.55688	10.3089
CiPaw.06G172000	149.374	126.834	170.946	64.6439	59.9134	63.7182	21.1548	48.1382	45.6123	7.79374	7.50227	9.7692	25.4666	23.0062	24.493
CiPaw.06G172200	20.8041	15.6113	24.9115	11.6929	14.9549	19.8396	6.20895	5.98166	9.54514	7.07529	6.4764	3.60882	17.0213	20.1076	14.6365
CiPaw.06G173400	20.6084	26.0526	7.12613	7.48687	15.8525	13.0229	17.4923	15.3762	14.8635	26.981	22.8487	60.1003	5.80281	3.63896	8.86044
CiPaw.06G174300	2.11178	2.48581	2.09307	4.09335	9.86094	2.52171	4.00299	6.6872	3.76118	2.64431	4.91593	7.5108	1.07746	1.56586	0.659886
CiPaw.06G174400	1.70128	2.02442	1.27449	3.0992	11.9731	4.50949	7.12733	7.23296	6.43827	6.37892	10.0475	10.9983	1.33188	2.30336	1.78435
CiPaw.06G174800	32.1069	29.1845	33.3357	11.6049	12.0482	22.8393	15.3644	14.5168	13.1296	8.50539	9.68856	7.07599	26.5318	31.9984	32.4773
CiPaw.06G175500	2.05885	1.80872	3.56162	2.71246	6.74514	2.97069	4.0809	4.22027	2.60071	8.49576	3.29499	3.79203	2.17594	3.32037	1.74909
CiPaw.06G175700	2.90338	4.58074	6.62317	8.50022	9.96491	7.66035	16.2232	10.2024	14.2043	14.1486	13.7587	9.16713	4.82191	3.79049	7.04732
CiPaw.07G000900	22.9912	22.0192	22.1609	55.3448	65.3214	60.7635	68.2313	72.5521	71.0681	76.1369	87.0492	108.424	29.4398	26.2676	35.3086
CiPaw.07G001000	17.2605	14.7964	15.8109	40.6283	47.468	47.3939	70.4102	75.291	79.0034	113.139	112.197	162.097	34.6963	39.674	53.5231
CiPaw.07G001500	0.947739	1.06133	1.84322	1.04585	1.21412	1.34644	0.52021	0.916551	1.41205	1.42393	1.48494	1.34274	13.7918	12.5411	10.4876
CiPaw.07G002000	15.8041	9.46559	12.3152	18.0278	25.4657	16.4553	31.5845	22.4061	31.2461	53.5752	33.2909	26.2239	6.49823	6.21891	8.71875
CiPaw.07G002700	1.65491	0.461539	1.37025	3.23005	2.30927	0.955139	5.44276	6.73426	8.05213	5.36196	3.42435	5.62715	1.26318	2.96547	3.12428
CiPaw.07G002800	1.81919	0.90038	0.900126	3.96078	2.54628	1.68585	7.44874	8.20733	8.31444	5.41337	3.45943	6.41809	1.57061	2.64461	3.1055
CiPaw.07G004400	57.9474	62.3039	41.281	56.5081	48.3287	59.4923	31.3239	22.5139	26.1368	25.0117	27.2846	35.0744	25.2959	19.4916	16.875
CiPaw.07G005700	7.14203	8.81531	5.02223	0.997528	2.0751	4.38678	4.77941	0.716323	2.64858	0.576808	2.66925	1.70811	3.87797	3.52238	3.33991
CiPaw.07G005800	382.837	374.658	423.572	207.027	179.241	219.429	184.96	239.005	214.095	314.178	173.041	174.879	332.425	307.95	271.618
CiPaw.07G007100	4.99588	3.27963	2.55692	0.900088	3.3574	2.4398	6.09382	4.72644	6.25678	5.18025	3.91384	5.44467	2.03076	1.23954	0.544134
CiPaw.07G007400	505.594	503.665	526.233	349.654	351.697	357.723	310.599	282.379	280.131	249	255.734	235.759	310.059	289.594	275.287
CiPaw.07G007500	4.4872	3.76053	5.09271	4.95087	5.87224	5.17963	11.6825	9.0003	10.0351	19.3426	9.97077	11.0965	5.87899	6.49903	7.81323
CiPaw.07G007600	156.023	42.3429	48.3921	65.852	39.6689	62.4216	110.536	80.6574	57.6085	69.3857	49.7442	59.5477	27.1121	18.2036	18.5391
[truncated: 2,557 more rows]
