# Supplementary material for: Weighted Gene Co-Expression Network Analysis Uncovers Core Drought Responsive Genes in Pecan (Carya illinoinensis)
Source: Plants (Basel). 2025 Mar 7;14(6):833. doi: 10.3390/plants14060833 (PMC11944766; doi:10.3390/plants14060833)
Supplement: Supplementary file 1 [file plants-14-00833-s001.zip › Table S2 Genes used for WGCNA in project 2.xlsx]

## Sheet: Sheet1
Table S2. Genes used for WGCNA in project 2
ID	CK-1	CK-2	CK-3	T3-1	T3-2	T3-3	T6-1	T6-2	T6-3	T9-1	T9-2	T9-3	T12-1	T12-2	T12-3	T15-1	T15-2	T15-3
CiPaw.01G000200	121.988	118.479	122.487	114.841	107.425	128.778	80.8101	82.8346	90.2111	47.829	91.3689	102.734	49.0905	113.732	41.9017	19.7323	25.253	31.8287
CiPaw.01G001300	4.33145	2.37064	6.4176	2.57643	1.23641	5.63967	6.0719	9.14279	3.46928	8.60891	33.1621	8.7442	17.7808	15.0185	4.28082	18.9597	14.8134	19.8686
CiPaw.01G001900	14.8619	13.9282	29.7741	24.3457	48.2346	30.312	34.0886	45.7214	63.6402	63.4097	39.0989	61.2642	54.3677	53.0504	52.7165	37.168	40.1608	34.211
CiPaw.01G003200	4.60428	4.881	2.96693	14.444	1.24325	37.0555	8.12986	7.12662	1.75346	42.8803	6.7592	5.33833	25.5415	5.52496	6.96917	16.8084	16.6215	14.0819
CiPaw.01G003300	13.9764	13.9225	10.6064	23.7692	11.2676	32.5714	44.8593	44.2792	13.6612	30.9706	31.6126	24.7178	30.717	16.2582	72.2439	140.406	114.033	121.374
CiPaw.01G003500	15.1356	15.9891	7.53388	12.5501	2.22376	11.5387	23.546	45.0705	2.47608	26.4355	78.4412	29.769	49.247	24	19.4683	19.7753	25.9091	57.6208
CiPaw.01G003900	21.2046	20.2235	33.1663	23.6603	40.5232	27.9469	31.0218	33.7409	68.3171	74.3719	34.6274	43.8728	69.504	52.7621	52.0366	42.8826	51.6457	38.7663
CiPaw.01G004500	15.8848	16.3873	14.9753	22.0279	12.4154	33.3613	15.0545	12.8412	12.2714	5.50028	9.13032	10.4188	6.88637	8.86244	3.11491	0.819558	1.16879	3.29224
CiPaw.01G004600	17.2145	18.6771	20.2286	19.7764	26.4772	25.3926	25.7614	32.0118	26.3144	27.6858	29.3871	30.5615	32.3608	27.9602	31.8249	30.4129	29.4991	31.8708
CiPaw.01G006100	13.9965	14.2476	8.37727	10.3062	4.72873	12.9611	4.73926	5.14468	2.40698	23.1084	13.2042	3.66847	17.0121	10.3642	8.55368	12.3809	17.0647	11.5158
CiPaw.01G006200	80.3305	66.4952	123.839	72.01	224.74	126.139	90.2613	136.445	48.9937	9.59005	107.61	94.0943	20.0223	19.5185	15.3253	17.0608	13.915	54.9971
CiPaw.01G006300	7.63505	6.93373	5.69586	8.12174	11.1864	12.5444	33.5015	30.5969	3.53269	10.1537	13.8937	8.35462	9.3946	4.78552	4.54084	4.3192	6.4033	8.36205
CiPaw.01G006500	75.0239	83.3351	41.0439	83.7846	23.665	51.9503	152.995	182.517	35.56	202.258	136.715	77.1103	145.144	50.561	121.656	207.129	223.77	101.492
CiPaw.01G006600	53.7502	55.4691	29.5885	77.9459	24.5725	48.6992	167.024	207.103	22.3247	87.0767	132.97	102.122	84.9524	35.7997	65.4645	99.6107	102.424	95.9955
CiPaw.01G006800	18.6337	18.6813	24.7324	16.2807	31.4359	20.1869	17.2201	18.2833	18.7705	11.6554	18.9898	19.0686	11.1814	12.8898	9.88686	2.55852	4.77656	5.21609
CiPaw.01G007000	71.7662	64.8903	77.8538	69.1771	83.9092	101.193	50.5248	41.0426	62.8274	26.0252	50.6664	59.9011	26.6386	75.1205	19.0366	6.53875	8.96241	18.3867
CiPaw.01G007500	6.91609	5.08018	13.576	8.66067	16.9365	11.5853	18.5208	15.6348	25.0247	24.7921	14.2167	21.4941	23.6992	26.089	21.3691	20.1138	24.4476	19.4248
CiPaw.01G007600	170.711	140.188	242.099	174.763	402.672	182.282	190.679	157.631	246.389	32.229	130.555	175.564	42.1486	295.776	61.8722	10.3663	7.52757	15.14
CiPaw.01G007700	39.7234	57.569	10.9328	76.7888	2.32287	79.5741	37.9073	37.0609	3.3863	2.00893	13.3694	7.68156	2.62744	6.18092	0.834032	0.261239	0.558838	1.71101
CiPaw.01G007900	6.31836	6.74518	2.57183	4.73226	2.97292	4.93869	23.7922	32.9755	20.3138	20.6999	17.7793	23.8286	14.7875	8.36735	22.7135	17.5282	15.8066	14.8209
CiPaw.01G008000	17.7543	15.0662	44.8089	28.242	70.781	49.6004	37.5585	47.2427	127.903	24.4132	23.4026	53.4183	26.7506	46.2891	23.3676	4.90156	8.44102	6.49335
CiPaw.01G008400	21.8805	33.9736	5.95397	89.1239	1.90089	173.526	25.3134	27.669	2.75154	7.49399	16.1171	11.6431	7.87343	6.53676	5.17113	6.59669	7.83973	14.3659
CiPaw.01G008500	12.7072	11.5604	16.0578	14.3648	20.3551	15.6862	25.7055	22.9767	8.94771	7.29042	17.1767	14.6259	8.01814	8.68136	6.81374	4.57708	3.09838	6.06277
CiPaw.01G008600	29.1676	29.9514	31.1672	33.0324	37.0673	36.1273	45.8234	47.0024	40.0984	59.1103	43.1101	41.663	54.3267	41.8453	58.1329	61.2874	62.4141	63.0588
CiPaw.01G009900	3.81332	7.97534	5.97033	4.05948	8.48191	6.39184	9.44452	11.7566	19.9495	21.6041	10.9809	16.5776	22.6962	17.1633	14.7179	6.77228	9.22488	7.58548
CiPaw.01G010400	7.88226	5.68621	7.70407	6.95614	7.74935	3.74072	10.1274	12.5824	14.6979	20.2222	10.1391	17.5227	22.8469	13.1721	14.4238	7.39365	8.90072	5.24927
CiPaw.01G011000	4.4485	5.67662	6.13867	6.07606	8.09445	5.67613	16.113	18.633	28.4248	24.5606	15.4193	25.1038	23.9974	18.141	23.7984	13.0565	13.9477	10.0838
CiPaw.01G011100	16.4134	22.777	25.8012	23.4855	32.6203	23.5979	60.716	68.4384	87.0211	55.7902	66.209	76.7354	63.8787	54.3321	48.6257	40.3772	39.9285	35.6421
CiPaw.01G011700	18.9897	18.1166	20.949	13.9695	15.8748	12.322	16.583	16.0477	15.1171	13.2957	20.9936	16.137	12.0334	23.5285	4.90213	6.37405	5.8836	11.1048
CiPaw.01G012100	11.0655	12.5324	18.6401	14.3295	18.9476	17.8045	28.1059	24.5715	31.9841	5.98746	23.7737	24.3135	13.5151	18.7622	7.20056	4.40236	4.18327	7.19012
CiPaw.01G012700	59.8798	60.8524	60.6679	57.0083	73.0221	58.9787	57.2645	53.4871	58.2213	39.8418	55.722	56.1591	35.8853	60.5163	23.3836	10.7166	11.9847	17.4111
CiPaw.01G012800	23.3568	34.478	29.8329	36.8704	35.8258	25.8217	80.0057	82.6606	79.1345	50.6226	71.944	93.179	56.1474	64.4417	53.3513	46.4126	50.9154	55.46
CiPaw.01G013400	42.1461	35.498	44.0558	27.592	29.7927	12.9423	21.6755	15.9801	21.2308	9.63724	20.5683	26.0869	10.6399	32.1539	8.44859	9.04666	11.1609	10.8347
CiPaw.01G013500	25.215	21.7006	21.5642	17.7517	16.6901	22.5567	20.5857	15.4271	15.2852	7.61743	21.8342	17.6132	11.6945	24.0281	6.50093	6.49337	6.55	9.29416
CiPaw.01G013600	20.7889	22.2707	26.8274	23.9644	27.6008	23.7027	39.6037	49.1785	52.527	63.7343	52.7983	52.3921	74.5125	39.1254	106.233	170.59	164.899	131.926
CiPaw.01G013800	52.3347	52.4587	48.8437	55.0828	47.6864	60.4798	60.6375	70.6359	62.4948	93.8835	71.2515	69.8874	93.3162	68.5554	84.7439	104.33	116.451	111.345
CiPaw.01G014400	11.8477	10.7755	9.43569	13.4727	12.0357	13.8633	15.8304	18.4738	14.2652	17.7369	22.4426	19.3453	23.8409	15.5449	20.9389	26.655	23.1884	25.3215
CiPaw.01G014500	5.88966	6.42356	5.8873	11.2122	9.50244	13.5835	29.2491	32.4728	7.50139	12.6204	23.1818	16.2624	11.0205	4.51161	14.0037	13.4099	13.9804	17.6386
CiPaw.01G014600	60.0319	54.9874	10.5717	26.5686	0.853958	5.5302	30.9351	17.3777	0.221865	0.241706	15.0889	4.15209	2.20085	22.0319	0.295666	0.108045	0	0.792568
CiPaw.01G015400	61.3238	50.244	30.5749	24.9934	8.22619	18.0388	19.611	9.68906	3.12095	2.49983	18.4966	4.26991	4.56945	18.6515	0.536476	1.17626	1.96826	3.18591
CiPaw.01G015500	31.3761	35.0532	29.2348	28.9789	30.7948	32.0612	24.5744	21.4782	20.1321	13.183	21.8549	22.7737	13.0056	30.8664	12.826	9.4291	11.2727	12.8538
CiPaw.01G015800	31.4931	32.326	28.5467	28.9081	25.2552	35.599	22.0197	19.902	19.4871	13.8878	20.2084	20.0379	12.3428	27.7999	11.0578	8.98965	8.77384	13.9433
CiPaw.01G016600	36.0993	35.5813	35.4132	36.6062	38.1773	31.7993	48.9695	52.5792	43.1596	69.7958	53.6046	58.6368	76.5401	53.3074	56.5505	59.4249	58.99	52.9247
CiPaw.01G016800	60.7837	44.3566	66.1122	41.9133	20.7437	25.8596	37.5895	26.7875	36.0027	3.79781	27.7403	35.9944	8.46636	43.465	5.39324	0.936638	1.78101	4.84635
CiPaw.01G016900	1.60947	1.69399	2.76731	2.83827	1.94371	2.91052	6.50821	11.547	17.7038	264.747	26.4186	25.0715	217.293	20.2203	264.972	371.365	390.314	297.867
CiPaw.01G017800	31.6401	39.9116	10.5978	29.0637	3.21055	7.82456	34.5107	15.3415	7.0559	0.580985	25.8009	12.7488	2.15675	26.3132	1.85872	0.479456	0.303895	1.29797
CiPaw.01G017900	458.62	388.303	423.141	360.726	352.662	246.428	348.689	246.673	301.215	68.5001	354.344	301.462	77.4902	370.874	144.093	42.6618	38.4578	56.4502
CiPaw.01G018400	24.0732	21.4928	32.2912	44.6898	22.5518	43.029	82.2783	109.958	177.015	389.407	116.358	212.148	347.087	219.894	252.156	145.015	189.862	169.38
CiPaw.01G018500	48.7688	43.9461	60.5773	62.3904	61.0453	74.873	120.661	166.377	81.9048	101.471	172.986	140.69	121.131	122.795	144.908	146.805	148.923	191.295
CiPaw.01G019300	6.8856	6.549	12.2268	11.03	15.2805	8.90855	10.7357	11.3354	16.8608	5.64796	12.5429	12.1311	16.1695	10.652	41.2456	63.8679	64.9607	62.0671
CiPaw.01G019400	65.0092	69.2714	64.0405	58.7076	100.861	66.6337	48.8519	41.6663	45.8212	9.56908	43.3985	55.4577	10.8914	48.5505	17.1679	12.975	8.67582	16.8842
CiPaw.01G019600	22.2597	25.7402	26.8007	24.0506	28.9758	24.3729	32.5387	27.8918	27.8873	30.9485	34.6772	33.2948	33.957	31.7645	38.6989	41.8717	41.3439	46.8751
CiPaw.01G019900	4.37537	4.05994	1.67013	5.67128	1.72269	4.60793	8.74718	14.1952	4.30785	14.2621	9.30076	9.58164	16.5936	4.9974	21.8697	28.716	30.0992	24.2682
CiPaw.01G021700	65.5809	59.5784	55.0483	23.3453	49.9708	19.2837	19.4928	16.7942	7.51291	1.50772	31.6039	9.5303	3.72631	21.4179	1.58084	0.962805	0.823846	4.13673
CiPaw.01G022000	4.84021	5.64157	5.38083	10.3299	12.2812	11.1302	13.9611	15.1798	18.3469	8.79886	12.7512	13.345	8.80307	3.9796	21.2606	10.974	12.7418	14.655
CiPaw.01G022500	18.0465	16.4616	17.8639	16.2134	15.9549	19.883	13.0133	16.61	15.8931	16.0993	23.0147	19.1013	20.7994	29.1456	7.2333	5.15977	6.55807	7.6838
CiPaw.01G022900	12.1356	15.2102	15.1342	13.8544	10.9106	15.1297	34.7696	41.1606	48.7206	20.7677	26.1575	35.1248	32.0908	37.4759	26.317	22.3629	28.0534	22.8563
CiPaw.01G023200	11.6184	10.3458	11.9543	9.99834	14.8057	13.4511	9.09615	11.7687	9.23193	6.81675	12.7003	10.82	6.91926	10.9173	3.78197	3.74649	3.79944	5.65357
CiPaw.01G023500	43.414	42.4036	65.1099	50.2011	86.7282	75.5376	68.9701	74.4895	85.8496	145.813	79.6342	88.8525	136.421	90.2165	107.099	86.6139	103.004	92.0692
CiPaw.01G023700	14.8569	14.1481	19.1141	10.654	10.2304	15.5416	11.7517	11.6572	11.2233	5.94801	27.3878	12.0513	5.84821	16.3438	3.82333	1.08738	2.05609	3.16975
CiPaw.01G024000	5.09858	5.87473	6.75707	10.074	8.14361	10.1315	28.1408	33.9064	47.8852	3.67025	17.7477	21.9768	14.5523	13.6973	13.1631	4.77654	6.00239	4.4832
CiPaw.01G024200	3.52259	4.76951	4.27101	8.8058	5.34645	8.81175	23.9714	31.0093	40.7243	7.94978	19.9011	24.6701	23.0779	20.1298	14.5402	8.74707	14.3057	13.1877
CiPaw.01G024400	5.18584	6.59734	6.31697	8.7202	7.03256	6.47863	22.4373	30.9328	54.9095	6.37322	19.6183	25.0122	15.137	24.3032	5.65782	1.79214	3.51996	2.53197
CiPaw.01G026000	68.1239	53.9421	148.109	82.5956	264.981	101.774	142.733	255.063	337.75	203.98	184.09	259.056	260.676	243.049	157.513	163.339	187.35	213.425
CiPaw.01G026100	17.3566	10.7106	46.4204	28.0672	46.764	26.2042	94.0561	127.881	273.284	264.207	58.3444	214.324	211.905	183.703	228.638	167.875	170.208	148.303
CiPaw.01G026400	0.217891	1.19254	0.279697	1.89008	1.55803	1.70746	28.8446	129.935	9.2932	356.885	158.648	106.224	293.801	32.5924	243.261	208.936	226.634	241.807
CiPaw.01G027500	18.0517	21.1095	47.5861	36.2897	75.8614	51.3639	48.2229	81.7404	60.4148	62.7673	73.4068	113.37	81.0887	85.4207	47.7653	21.9498	18.0011	37.7026
CiPaw.01G028400	24.1027	24.9729	29.0038	31.0687	30.142	30.6929	31.5363	36.3793	52.1596	16.2958	22.8521	40.6297	14.8809	18.6793	10.9531	8.22904	7.9834	8.09554
CiPaw.01G029100	320.56	300.289	284.491	245.346	318.897	209.416	194.555	152.286	152.588	71.162	172.259	156.276	71.1086	167.336	50.4179	17.8339	21.1643	28.7622
CiPaw.01G029600	1972.79	2081.34	1989.72	1686.63	2183.64	1680.51	1196.55	938.451	1387.8	416.962	1124.85	1018.97	436.219	1342.38	437.612	116.031	128.481	199.075
CiPaw.01G030500	16.6608	15.8945	15.898	17.7925	17.8284	24.9871	17.2472	12.1686	15.483	5.27385	14.7417	17.1526	4.72272	17.8032	6.36236	1.51968	2.25987	3.3484
CiPaw.01G030600	97.1354	102.677	94.1297	86.175	111.754	92.5592	64.2623	58.0799	55.9739	33.7687	63.6034	49.7931	32.6946	54.6422	18.2899	13.2486	15.3678	25.1875
CiPaw.01G031500	1.52311	2.43876	2.69048	2.24888	3.14516	1.67996	8.11819	14.0784	20.6928	50.4671	20.8713	20.3216	50.4229	14.3196	41.5722	82.6178	83.6562	60.9691
CiPaw.01G031700	5.90007	7.4519	5.41043	4.12438	1.29552	2.91816	17.6727	24.1353	19.6903	9.71716	25.4345	17.1792	30.2166	17.5916	11.3632	14.7521	24.9342	17.864
CiPaw.01G031800	154.721	129.699	164.582	172.696	305.225	155.441	223.758	170.535	72.2465	13.793	244.56	149.425	23.3602	91.6223	21.7098	15.3494	12.6257	102.746
CiPaw.01G032000	12.2348	15.3663	11.0789	12.5591	9.12202	12.2184	15.762	13.558	13.1026	21.9094	14.4059	15.3219	22.3677	20.4621	19.6718	25.7208	28.4983	23.5327
CiPaw.01G032200	8.44467	10.237	7.85304	13.3104	4.01755	17.593	23.2681	23.4539	3.13138	11.2217	19.639	9.53334	10.6266	4.38517	28.6252	99.04	81.0373	77.8828
CiPaw.01G032400	13.0591	12.1993	16.8139	11.9585	15.4199	14.6689	19.4011	24.9725	37.6311	24.2164	25.5028	25.7413	33.3936	28.8295	23.2213	40.8564	37.9797	30.7863
CiPaw.01G032900	130.569	143.319	91.8117	118.336	61.7737	100.48	107.554	96.6544	56.3814	54.9398	116.111	75.926	57.4825	81.9396	33.9105	23.0114	25.3172	38.9121
CiPaw.01G033000	17.0147	18.6534	31.7834	38.9864	58.2113	34.8052	59.1684	70.2785	69.3925	230.019	58.1337	86.166	208.256	39.1698	289.049	227.224	297.922	234.535
CiPaw.01G033400	1.65307	2.18414	6.37265	80.6802	133.36	21.726	205.097	142.973	202.891	20.3043	56.4038	152.708	37.0076	6.69027	208.965	44.66	51.4	46.0487
CiPaw.01G033600	43.2828	42.1393	50.6261	50.7451	77.8718	51.5952	59.9567	78.7165	54.637	122.752	83.116	78.5042	107.035	51.3399	135.856	188.383	187.469	200.127
CiPaw.01G033800	9.86304	9.59827	13.1367	8.95433	15.8084	14.6249	9.31055	16.2465	21.9439	73.7642	17.3939	25.0221	46.795	23.1386	46.9143	59.0319	67.6427	50.4236
CiPaw.01G033900	31.5983	52.1757	27.1555	66.1074	32.4321	68.7815	63.6729	60.4405	50.3397	53.7776	45.91	55.127	42.4023	34.1246	57.1568	85.2727	79.4654	81.1663
CiPaw.01G034500	62.4883	65.4574	88.4108	65.0886	176.583	91.5631	65.7775	63.8105	72.2299	30.9478	48.6418	56.4475	28.5436	43.4567	25.4988	17.8019	17.129	22.8508
CiPaw.01G034900	35.0834	39.0386	34.2358	31.3703	40.2112	38.6336	40.976	41.2271	31.5404	12.8492	38.4391	30.4375	16.9582	28.5866	13.834	12.9718	14.9099	22.7913
CiPaw.01G036100	72.8647	78.526	89.8986	81.5562	121.515	109.254	114.323	131.406	121.222	144.248	144.981	132.878	133.795	120.37	121.957	124.928	127.989	153.75
CiPaw.01G036700	122.401	96.5053	87.1915	76.9506	19.2603	38.0033	67.5317	29.9517	21.3451	0.383306	27.4054	8.84589	4.76992	16.0485	0.41678	0.399796	0.977413	2.33421
CiPaw.01G037100	87.7162	94.0914	82.3533	96.4403	77.3383	98.3734	138.811	158.397	76.9402	186.899	160.398	124.408	186.226	110.952	172.793	249.905	228.225	205.367
CiPaw.01G037200	23.03	25.4292	24.7657	27.2093	35.0571	27.7183	17.9056	18.4341	28.2196	16.0682	14.7184	20.3065	12.1783	26.5326	8.82406	5.3143	4.42099	7.9185
CiPaw.01G037400	1.9749	1.80146	3.64357	1.90346	2.81867	5.02634	131.587	166.959	12.2052	19.1472	221.352	68.6626	91.773	43.8413	55.5182	127.671	120.027	210.778
CiPaw.01G037500	8.79036	8.37877	9.33534	4.039	5.9206	6.42994	0.769193	5.09077	1.86784	14.9623	12.3901	7.22789	16.4576	14.9305	6.14966	16.1589	19.3309	16.3728
CiPaw.01G037700	5.98111	3.29625	11.8836	10.706	13.1605	11.7174	14.0172	17.3307	31.4197	102.487	11.4953	49.8911	100.011	32.9307	63.4633	31.1418	44.7542	38.0108
CiPaw.01G038700	1.26872	1.38876	3.57769	3.6	4.66256	4.36533	10.3633	16.058	20.6276	70.1159	21.5698	44.0828	52.8897	44.3826	17.1075	14.4235	13.0686	11.3571
CiPaw.01G039400	61.381	60.3016	63.7091	43.3239	56.5619	42.9721	47.3002	29.0687	47.1262	14.4912	34.4626	48.1346	18.9756	55.8578	13.2807	4.44187	6.68656	14.3523
CiPaw.01G039600	13.5256	14.3941	10.4702	19.6391	10.5296	17.9533	14.8959	17.437	13.2225	9.93442	16.432	16.5485	9.64883	9.24317	6.75125	1.33223	2.81471	4.80878
CiPaw.01G040700	13.8786	12.3628	17.1029	14.7271	16.6714	12.2667	9.24479	9.63975	14.9863	4.53785	10.4744	9.14067	6.46737	7.91643	2.1721	2.42533	2.72513	3.74308
CiPaw.01G040800	5.20071	8.7293	4.97168	8.04164	3.68972	7.54063	25.4242	31.6876	16.3757	7.05798	21.3461	21.8753	12.8354	7.42618	4.64901	3.87249	3.81589	3.56299
CiPaw.01G041500	21.847	33.849	25.5973	20.6112	16.7832	17.2404	43.738	62.5654	55.0119	29.1231	69.0195	63.4841	51.9169	52.3224	16.5736	14.633	16.511	16.2642
CiPaw.01G043200	9.1585	10.025	6.46822	19.7611	7.5353	30.6559	15.6636	13.1567	6.35265	3.72153	8.70907	7.20523	4.39927	3.98652	7.66711	7.88	6.71496	8.68593
CiPaw.01G043800	173.87	138.248	140.972	120.773	108.756	78.7536	107.74	81.9744	99.5194	32.9934	141.468	90.7434	37.7849	165.85	39.1108	14.9004	12.3596	21.032
CiPaw.01G044000	5.2156	4.68083	13.2518	21.6135	42.8227	16.4971	40.6184	56.2978	110.176	69.4613	7.97812	104.371	34.842	29.2273	158.705	22.3	20.7395	26.1071
CiPaw.01G044200	23.5988	23.9992	11.5997	16.9483	7.1193	9.52699	19.1596	17.3164	6.15211	2.57906	19.0198	9.74837	6.02795	10.2021	2.71944	3.80371	4.3564	8.54154
CiPaw.01G044300	12.4653	10.7653	17.8587	11.5119	13.6646	15.028	10.8275	13.3199	20.2466	60.1402	24.212	18.2395	60.3569	37.1267	68.4371	136.804	132.263	108.759
CiPaw.01G044400	30.0487	45.683	5.30357	70.8872	3.57391	47.7648	23.6182	14.4089	2.9094	0.472063	8.56377	2.59777	2.3948	8.35295	0.549952	1.2661	0.745173	2.71677
CiPaw.01G044600	20.4656	18.6401	23.0705	15.9226	25.2324	21.0149	15.1909	14.0586	19.4257	11.2193	17.6583	16.0558	12.4365	20.1288	8.07832	5.70282	6.98473	8.54245
CiPaw.01G046000	6.71181	1.58337	4.43419	5.44927	1.98195	2.23218	27.9378	57.0893	10.556	17.6707	46.0945	38.2543	14.813	9.0524	35.2254	40.8739	29.5628	49.6657
CiPaw.01G046900	17.5425	18.8959	21.6696	19.0897	24.4079	21.0671	29.7724	31.1056	23.2139	24.0973	31.4195	26.201	28.382	21.1986	33.5682	40.9914	47.3611	39.5276
CiPaw.01G047000	58.8049	73.8867	55.9312	76.1192	40.2112	65.5623	69.9492	65.5991	59.5248	91.3824	67.0117	58.2821	116.769	31.6877	182.231	373.052	378.976	292.86
CiPaw.01G047600	27.5446	28.1617	25.9954	24.1779	34.3989	32.4693	28.4032	33.4273	33.961	55.3579	37.6014	34.947	58.8492	29.9265	58.1506	50.9831	54.3045	50.6472
CiPaw.01G047700	10.0973	9.75444	14.9543	31.8139	33.8907	22.8198	88.9613	104.855	181.634	307.078	62.6454	126.659	306.618	102.097	243.732	196.393	238.036	142.081
CiPaw.01G047800	5.92609	5.03375	17.2426	40.0434	96.0304	31.5496	126.108	125.351	197.184	83.3301	45.3003	167.239	81.1835	56.1064	191.004	75.5208	74.8986	63.9857
CiPaw.01G048100	15.8263	28.6104	4.04288	16.1651	0.821385	10.4072	13.6948	14.1252	8.3227	8.71822	11.4122	12.7073	11.9605	6.59067	23.5094	37.7242	34.2853	29.5133
CiPaw.01G048300	28.3681	22.4613	55.9975	29.3769	26.2608	29.7756	13.3252	8.64252	16.6064	8.3545	18.023	16.3321	5.63697	34.497	2.69582	1.18216	1.32828	4.3922
CiPaw.01G048600	10.4367	13.4095	17.5572	18.0592	29.3374	26.0086	20.733	16.1662	12.2473	9.64054	9.54695	6.82505	9.90178	6.39093	3.96237	1.86166	2.94995	3.107
CiPaw.01G049600	41.7177	42.0922	45.522	37.7499	54.9367	45.6808	70.4128	70.5329	67.1082	105.754	85.4886	78.8602	110.039	82.7276	120.65	171.614	177.151	156.327
CiPaw.01G050100	11.4666	14.3074	10.0169	13.9886	15.6025	18.6228	24.2915	23.6961	9.64945	15.5525	17.9027	11.919	16.9149	18.5276	13.3877	19.0539	19.7679	17.6063
CiPaw.01G050200	65.6779	48.0064	65.5115	12.9496	41.2133	18.9278	44.4262	32.4012	18.6446	0.489444	52.4257	37.8989	6.07215	36.7156	1.19742	0.16409	0.676034	4.24157
CiPaw.01G050900	121.963	101.798	42.4215	54.9901	6.20003	15.3798	71.0877	37.3847	20.6756	33.0537	53.9043	22.5485	51.8202	73.2998	34.6179	36.3425	45.0316	30.655
CiPaw.01G051100	48.7731	51.0208	47.6274	47.8295	85.7951	24.5365	115.197	67.1691	37.1954	9.86612	55.1801	51.7254	25.7476	38.6497	21.8386	11.1044	11.1565	23.686
CiPaw.01G051700	290.119	312.268	334.559	294.952	396.731	301.201	391.557	455.304	397.806	528.028	444.422	435.037	514.133	396.768	504.925	558.641	565.009	569.016
CiPaw.01G052200	16.4655	15.8729	21.0309	13.738	13.5528	17.3692	14.1467	12.5717	14.31	11.3946	15.4867	18.1192	13.3692	20.3233	7.21193	4.4093	4.67398	7.01067
CiPaw.01G052500	13.481	13.2793	17.7036	10.4524	11.5314	7.54472	9.62898	14.9305	24.8859	76.1708	27.6898	26.7109	51.6894	48.1109	16.4665	9.01142	8.81646	10.5835
CiPaw.01G052600	7.84915	4.99862	10.506	8.55281	8.49859	7.91286	6.85058	10.4629	15.5807	51.7741	13.9603	15.026	33.9534	20.8544	11.8668	7.7712	8.7128	8.6047
CiPaw.01G053400	26.932	22.7595	23.7244	24.8083	19.3617	23.9201	18.348	15.8237	25.5322	9.29912	26.2759	18.4192	8.15424	22.489	6.71282	1.22374	2.50293	5.36409
CiPaw.01G053600	89.8871	83.6883	73.3613	64.5797	41.6952	70.3561	54.4121	35.4558	42.6477	7.00226	39.2417	32.0034	12.6839	58.4853	11.0521	3.27442	2.82674	5.67404
CiPaw.01G054100	39.315	43.3878	34.4239	24.3046	29.1987	30.1864	21.3587	19.2117	21.1255	14.8221	24.9622	20.7623	14.8704	25.3875	7.25243	7.46887	7.37589	9.89726
CiPaw.01G054200	70.8647	69.8603	97.4679	99.8443	153.514	132.336	207.111	273.293	181.367	423.001	298.311	258.379	441.07	195.538	408.286	431.951	452.378	435.275
CiPaw.01G054800	41.6755	29.844	25.0607	18.2807	10.4926	8.863	24.3296	17.4464	7.14915	32.6879	19.9596	14.4973	22.2424	20.5353	24.0105	16.7746	19.6596	21.4482
CiPaw.01G055000	63.5864	60.7258	41.7937	63.4973	36.4512	42.9989	58.2345	46.5924	35.278	22.1013	46.6479	42.6598	23.7306	38.983	19.5388	7.16918	8.47854	13.8805
CiPaw.01G055100	38.7174	42.2586	40.2773	35.4561	28.2379	35.9129	34.2404	27.9906	25.3728	12.7142	29.5497	27.2931	15.0478	32.2838	9.70661	5.07876	5.71554	6.7507
CiPaw.01G055200	14.3349	17.2496	18.7108	17.6666	20.0671	20.1701	34.1033	43.7628	31.5001	34.1742	34.6904	35.3808	37.7047	28.9371	36.6411	41.8286	41.8722	37.7693
CiPaw.01G055300	9.44668	11.2246	9.54098	15.4553	11.4228	13.5887	16.4481	12.1954	19.5129	25.1377	12.2481	14.9789	18.5468	17.4145	18.8518	21.2451	21.4354	19.4616
CiPaw.01G055400	1.24575	4.42462	3.34032	2.84136	1.91228	1.50606	7.70715	14.1676	16.4534	28.3494	17.9585	14.9289	38.1935	14.3459	28.5809	47.7468	58.4629	50.5104
CiPaw.01G055500	2.76331	5.44973	7.51517	5.41283	3.18797	6.03264	14.1139	28.4463	31.0249	24.7704	18.4565	14.1704	31.3834	10.4026	33.5849	86.5268	92.7125	64.9674
CiPaw.01G055600	0.522694	5.08021	5.16515	8.21532	2.85226	5.88561	14.9055	26.0515	42.0358	141.637	23.603	21.1414	139.035	30.6773	93.0644	200.598	240.648	208.882
CiPaw.01G055700	0.695183	1.25635	0.89016	1.88488	0.253645	1.27921	3.30177	3.60496	1.77734	19.3543	6.00271	2.51929	17.8749	6.45741	11.4527	50.9862	56.6896	44.3838
CiPaw.01G055800	31.8005	46.1681	40.3911	32.1441	19.7423	17.2757	52.3063	45.3603	56.6647	224.898	50.3732	55.5142	152.155	60.049	106.991	152.91	156.854	119.339
CiPaw.01G056100	64.252	72.4131	57.8104	84.0298	67.2545	68.9496	123.25	138.693	70.3193	118.46	112.114	103.442	109.132	84.1787	148.692	157.909	159.039	150.068
CiPaw.01G056600	11.2021	11.0699	15.1029	26.5603	29.3101	18.3018	38.9041	36.9254	42.1155	10.182	29.3635	42.6599	9.58364	17.5435	48.465	13.1486	14.9232	10.7593
CiPaw.01G057000	21.7569	17.1043	22.0609	68.6284	53.6623	33.0127	94.6004	81.2612	93.2033	13.8776	68.7516	101.502	13.823	27.9424	107.94	12.8204	14.2532	13.0016
CiPaw.01G057500	69.848	62.4494	79.1778	74.8159	96.9463	65.8387	75.1923	56.0121	78.3899	23.3137	34.6516	69.8284	21.0029	66.5226	30.9551	9.50997	6.66222	13.113
CiPaw.01G057600	85.8359	77.0708	31.9262	64.8535	19.2001	58.2807	43.2585	40.3672	27.2267	21.4572	35.581	27.7051	25.7632	24.4048	20.7578	12.1305	14.9304	14.0916
CiPaw.01G057800	98.9768	92.2523	108.555	71.2052	100.101	76.4311	48.721	52.5593	61.8676	41.1785	56.8838	54.6552	41.3476	71.6022	33.3612	25.6833	25.6553	30.2472
CiPaw.01G058700	5.51633	6.31691	12.4487	6.91294	13.0869	8.1663	12.3285	20.091	17.6878	3.96316	23.5582	15.2908	8.91548	6.84608	10.0818	7.781	7.34031	10.7021
CiPaw.01G058800	37.2672	36.925	50.6722	60.6879	56.7786	48.1512	55.4544	54.877	136.016	15.4151	40.0142	75.2995	15.1679	21.8442	56.4377	7.29254	5.03032	8.03024
CiPaw.01G059400	61.5972	63.6855	46.9906	57.2488	46.2894	62.7991	47.1742	34.4541	39.99	30.9043	32.9147	33.1743	23.1676	34.3372	14.0448	7.02796	8.82408	7.08377
CiPaw.01G059900	35.4185	26.6722	52.9193	31.7717	50.3623	29.396	32.5924	28.2203	40.3563	11.4518	49.0528	32.5993	16.7713	43.3089	13.3226	7.80385	7.55563	11.7792
CiPaw.01G060900	34.3051	40.3191	26.096	38.696	15.8641	91.3434	41.9324	30.6177	17.6133	16.281	28.7497	36.8265	14.6923	29.2481	10.274	3.249	4.07745	8.26219
CiPaw.01G061200	34.7304	30.9892	38.9001	34.9952	44.1392	36.8429	48.1995	53.8571	55.9241	50.6653	54.0257	52.9195	52.4996	51.1211	56.2744	69.3818	67.3103	62.0395
CiPaw.01G061600	4.67823	4.96411	5.24367	11.2397	13.8309	3.91346	23.9172	23.3747	48.8028	9.54576	13.582	25.2369	14.8552	22.2543	19.3906	4.96529	5.65505	3.63148
CiPaw.01G062500	7.45315	9.70999	5.37474	22.1399	5.1915	65.1333	37.3075	35.0982	3.17364	4.92685	19.9234	13.0934	6.68985	5.12688	2.11465	2.27962	3.41632	7.65258
CiPaw.01G062600	29.5275	47.2623	10.0414	49.7081	8.65833	37.6128	55.9224	64.8759	7.09283	5.47649	51.8764	22.1035	15.1648	15.247	7.15794	9.79217	9.50118	22.8426
CiPaw.01G063000	96.7279	98.0324	96.2233	70.1598	87.1232	73.5921	67.6227	60.2012	62.4694	43.0237	74.7705	60.3824	50.4699	93.8692	34.9946	29.0728	29.5406	32.7698
CiPaw.01G063100	227.708	199.748	437.867	240.808	537.738	317.887	135.452	165.465	224.355	301.237	192.77	196.535	298.464	254.812	104.415	58.3289	86.5148	81.5001
CiPaw.01G063300	49.3914	46.3636	46.0307	37.5421	45.2881	35.4849	34.1045	31.8925	34.0209	21.0547	25.439	27.8985	21.0726	27.6239	16.4606	14.3119	15.2339	18.2584
CiPaw.01G063700	23.9207	29.6197	42.6393	29.8064	37.6114	36.6135	52.0792	72.4969	89.416	79.1212	58.5557	67.2997	84.294	80.8619	46.0805	32.4468	40.9229	35.2027
CiPaw.01G063800	16.3496	14.244	18.2569	14.4776	19.1896	15.4618	21.2215	25.9115	24.1416	30.1367	26.6731	26.064	31.7624	23.2515	29.3498	27.0135	29.6498	26.4188
CiPaw.01G065000	11.4618	19.9236	2.01671	70.9453	0.751172	96.2336	7.96993	7.10477	2.08171	0.779581	3.55453	3.02516	1.0325	1.42182	0.751337	5.51232	1.80718	2.58949
CiPaw.01G065200	138.105	151.919	79.8562	91.1619	46.1843	36.4345	27.8981	32.7161	34.0157	12.1606	32.7111	26.0702	11.597	51.0909	10.7972	3.6025	4.40366	7.68522
CiPaw.01G065400	48.6004	40.1784	49.7408	34.8318	44.1514	30.3844	24.1527	24.7628	39.2165	24.6445	31.3758	34.1771	20.8805	50.629	18.856	10.2082	11.7273	12.4804
CiPaw.01G065600	159.901	155.701	128.175	148.32	133.295	155.527	138.518	101.878	86.5781	41.3009	87.689	90.1634	43.9826	98.6024	39.1583	15.5872	19.6783	30.9283
CiPaw.01G065800	20.1189	18.0899	23.9141	19.2328	33.7543	24.354	32.7223	39.9071	39.3721	45.4805	45.7722	52.9451	43.7682	49.3067	60.4627	61.213	69.9561	70.2078
CiPaw.01G066100	37.8526	36.1419	26.3579	30.2485	21.2061	26.158	20.3568	21.4175	6.16541	26.867	20.5878	10.4149	13.0126	7.47932	8.27452	15.715	12.8759	17.5394
CiPaw.01G066400	3.90807	3.65868	7.61883	6.03239	3.81638	6.282	9.70023	11.8638	5.94917	14.458	9.39897	9.94838	13.8456	10.0745	19.583	49.4	45.2719	47.5644
CiPaw.01G068400	2.03588	1.5321	10.4014	8.45162	11.3322	9.94038	5.94568	11.243	24.1199	44.6582	3.02786	17.8527	45.3813	19.7997	21.5293	14.3378	15.9385	13.9849
CiPaw.01G068800	22.2145	21.4109	18.7351	22.1846	17.7645	19.6528	23.6184	25.4176	21.4051	32.1876	26.997	27.3692	38.0685	26.0042	36.0641	39.4657	44.959	39.6143
CiPaw.01G069000	10.8396	17.5094	9.4223	23.8799	8.80973	9.61948	16.0236	14.9652	5.19176	3.4666	10.5138	9.6876	7.30981	13.3684	1.93427	1.63116	2.01607	4.44432
CiPaw.01G069400	34.4052	34.1465	46.962	34.1532	42.6209	36.8047	41.591	46.3851	65.2267	11.2315	43.2416	46.3908	30.2127	57.5647	9.87766	3.60958	6.30203	9.0095
CiPaw.01G069600	17.2496	18.5445	17.1192	17.8007	16.8562	20.8682	13.6912	14.4936	10.798	6.19137	14.5742	11.0718	7.26248	11.0552	5.82125	6.21896	7.64621	8.76905
CiPaw.01G070000	3.69448	7.37752	6.79454	12.1513	9.61764	11.3365	83.0528	177.488	71.3055	746.635	158.687	247.114	721.182	147.453	633.176	412.227	575.989	478.559
CiPaw.01G070100	0.848622	0.939856	2.10594	4.09763	3.6258	3.54099	36.0718	65.6215	26.5105	278.337	54.9741	107.53	271.677	50.5455	314.183	174.034	250.698	217.969
CiPaw.01G070700	353.837	382.499	221.168	420.08	255.335	300.323	250.659	119.465	163.875	10.2663	150.406	102.355	22.9739	123.093	24.1232	3.11129	3.99336	10.1073
CiPaw.01G070900	16.6142	19.1604	14.2482	29.5101	13.8888	17.4545	33.785	34.273	13.2016	5.08168	20.0541	21.4618	6.37319	12.9632	5.23876	2.48585	1.71144	6.37781
CiPaw.01G071000	21.6169	20.5855	18.3145	23.2206	26.3566	24.7513	92.4231	82.1846	35.0439	40.9422	82.3236	61.1283	45.3113	59.3104	41.4938	56.7289	50.2423	72.5221
CiPaw.01G071700	184.814	187.618	203.983	200.143	212.723	224.987	212.215	213.946	221.269	118.667	163.782	186.914	121.011	172.834	89.8095	52.4581	56.574	75.6902
CiPaw.01G072000	22.1245	18.6427	19.5574	20.1003	22.78	14.7053	26.1907	23.0109	22.3023	37.9784	34.0668	27.3421	35.0107	30.1095	43.9882	54.2692	54.537	53.3347
CiPaw.01G073800	64.8463	87.1076	70.4029	54.8177	35.6951	29.3103	85.3619	82.6562	101.994	327.868	97.4124	89.1714	252.499	72.2452	207.76	270.914	291.054	238.113
CiPaw.01G073900	60.3941	99.8154	101.115	115.373	82.8821	81.8924	319.184	323.891	552.211	152.7	281.975	413.086	180.33	187.747	96.2953	44.213	46.8857	42.6972
CiPaw.01G074300	498.199	509.155	450.241	482.027	469.851	396.775	405.125	294.874	368.791	156.495	356.312	356.613	170.011	431.973	142.806	45.6601	42.9692	66.706
CiPaw.01G074500	84.7096	90.8307	128.003	101.479	114.317	127.308	114.775	96.2497	67.2894	44.8848	67.2889	65.8101	44.6881	42.6739	39.3899	29.7141	31.2869	34.3396
CiPaw.01G074900	32.0052	28.0039	33.677	37.2671	23.8457	35.9412	44.3883	45.1076	34.9647	23.3484	42.8091	43.7416	21.6632	35.9303	19.505	8.99445	9.51954	14.2273
CiPaw.01G075200	34.9569	30.0499	58.423	40.4359	49.9579	38.7102	47.51	50.5009	105.681	16.6056	30.9332	58.6743	18.3963	48.2807	8.92391	2.49744	3.41055	6.32306
CiPaw.01G075300	43.1345	36.5707	91.8064	53.6157	110.871	67.0169	53.3164	50.5055	106.339	35.5039	43.8005	77.8799	41.6585	71.5389	29.4806	10.5299	12.1243	16.2061
CiPaw.01G075400	222.795	198.5	325.729	138.691	319.49	236.532	126.224	126.633	206.62	97.1619	141.517	149.823	128.272	285.583	64.52	37.7778	40.2919	49.2819
CiPaw.01G075500	30.3285	24.995	65.7257	42.3459	72.4866	44.7728	30.8057	31.5161	75.3918	21.1361	32.5143	43.4086	23.1556	43.831	18.1936	6.21828	6.33223	9.44403
CiPaw.01G075700	29.7818	30.1694	44.4642	17.5325	41.3019	27.375	9.85938	12.9596	21.8367	10.1762	27.5103	18.5866	15.2043	35.0349	6.47644	4.32416	4.80914	7.05574
CiPaw.01G076700	19.2452	25.4025	8.46505	61.0696	2.72857	95.4186	50.6214	55.0038	3.49727	12.1508	38.0753	14.1512	11.9547	12.7545	8.94328	13.9931	12.9101	19.9699
CiPaw.01G077300	17.8042	16.579	15.7922	19.152	13.1467	22.7315	23.8317	18.5872	13.6854	2.99683	17.8288	14.5861	4.84355	12.7434	3.91025	2.47828	2.80199	4.14129
CiPaw.01G077400	19.3787	17.024	14.9073	20.0573	14.9291	18.8493	21.0085	19.863	15.4332	2.00158	18.2267	17.0877	3.88808	8.84596	2.93811	1.55086	2.83553	3.50043
CiPaw.01G077500	14.4852	12.832	13.2831	6.9039	8.08405	6.04492	37.844	65.0659	9.8129	24.9818	41.6693	36.4357	27.0507	11.288	34.4132	49.4974	46.7726	55.6656
CiPaw.01G078200	14.8095	13.612	16.0277	15.8303	11.1331	11.1758	16.8746	16.7869	8.80318	9.45339	11.4038	9.98465	7.48502	11.114	8.49132	3.67457	5.35683	5.00593
CiPaw.01G078300	38.32	32.659	26.7537	68.5131	5.21429	112.363	99.8985	83.6911	10.1152	137.845	100.27	30.6282	80.0034	34.1575	31.4531	63.1575	58.7087	61.7605
CiPaw.01G079000	22.0486	23.1664	13.2813	27.4914	11.0724	15.2925	19.8564	16.6691	8.50894	4.18958	15.1374	13.6006	6.18781	12.1431	3.30898	2.56586	2.804	5.37771
CiPaw.01G079300	33.3182	33.6417	40.7719	26.6598	62.6069	27.7891	19.0393	18.8583	30.9257	17.2689	17.4344	21.0634	18.4219	23.333	22.6428	16.4982	17.1247	16.8133
CiPaw.01G079400	151.982	154.329	79.1357	157.162	51.4841	91.6133	111.723	53.9637	54.9303	10.7086	64.2627	62.9583	14.6835	69.7812	19.1096	3.37896	4.28339	7.9081
CiPaw.01G079900	3.24594	1.14331	8.45605	5.33663	9.35726	5.4243	41.5893	43.305	12.9777	13.3204	33.5412	26.5599	20.2857	20.486	12.3238	8.73997	10.0641	21.7479
CiPaw.01G080600	18.544	36.9223	10.4543	41.5221	9.85661	37.3889	90.3858	38.6088	14.3691	7.90452	27.2074	38.3235	9.45548	9.39593	6.9517	2.56344	4.74264	10.4549
CiPaw.01G081500	9.70407	10.2573	11.1611	12.8802	12.2091	13.6951	12.1778	11.7396	12.33	8.63922	17.4866	10.5031	9.43971	12.6892	5.81802	2.54132	3.79004	3.91639
CiPaw.01G081700	14.9379	19.105	9.07283	29.2553	3.67758	43.9516	16.9936	14.3578	3.17628	8.14441	13.6896	7.77627	14.947	11.2267	2.6154	1.92406	3.44338	2.41165
CiPaw.01G082200	80.6842	87.806	52.0297	60.3618	25.5962	34.1691	35.6701	14.795	15.9519	2.17798	85.1229	19.2266	4.17289	70.2126	2.22017	0.405657	0.424245	2.50811
CiPaw.01G082800	69.6625	60.5632	74.7089	52.0625	40.8484	45.4329	50.9142	55.299	40.3388	15.9396	50.2548	41.3118	24.0627	39.47	10.756	4.41558	5.19992	18.8965
CiPaw.01G083200	14.1103	13.8767	6.38299	32.2389	3.98581	12.5811	31.4786	29.0407	2.45261	3.20632	26.8021	7.60352	7.13659	8.39031	1.01685	0.637003	1.51407	6.67539
CiPaw.01G083300	9.08302	15.3671	2.82197	39.0908	2.365	37.0683	50.5039	30.8802	1.97989	3.79323	13.6516	8.67268	5.14702	4.99551	1.94094	1.99484	1.89658	5.08679
CiPaw.01G083400	11.3764	17.362	1.27016	39.4833	0.113545	76.2485	20.8587	13.6194	0.265499	0.241034	5.76159	3.01131	0.658419	3.32189	0.0393125	0.0861955	0.1639	0.993603
CiPaw.01G083600	1874.79	1488.31	1567.18	1066.83	1198.12	802.194	885.384	593.85	940.322	170.86	940.005	621.343	208.483	1209.57	235.206	63.7586	58.8317	108.029
CiPaw.01G083800	11.9341	10.4633	6.65957	26.1317	3.14199	15.505	33.6874	38.5335	2.83562	7.58258	41.3569	24.1214	19.69	11.8808	19.0088	21.7178	18.4998	29.205
CiPaw.01G084400	8.97879	8.62274	5.40969	29.8304	2.63859	18.315	34.2465	27.8479	1.66589	6.04263	27.241	16.7296	11.2915	8.95315	17.3228	17.5374	12.8073	21.0598
CiPaw.01G085200	26.0138	32.9273	10.9312	63.0028	3.02346	63.2343	22.107	11.0227	2.54509	0.616151	10.301	0.962221	0.561036	1.88107	0.50247	0	0.174573	0.0962095
CiPaw.01G085500	30.4216	25.5532	38.2089	41.9922	27.4989	27.405	73.16	109.616	142.607	550.567	101.199	116.325	465.976	146.681	380.336	276.781	336.357	228.834
CiPaw.01G085600	0.0770195	0.210767	0.983744	1.04987	0.329778	0.649973	1.59951	2.07941	2.22765	110.609	0.697245	5.7335	107.684	3.74523	113.951	115.91	154.313	128.987
CiPaw.01G085700	227.079	228.44	237.858	192.063	254.994	185.873	154.687	119.655	162.229	115.424	194.52	136.804	92.5017	201.607	74.541	50.4813	58.6208	62.6393
CiPaw.01G085900	5.46673	6.76074	3.62551	11.2038	2.70082	12.294	9.27899	9.80517	6.54917	6.7526	9.92507	7.29548	8.35278	5.44554	14.8578	29.843	19.0599	21.0082
CiPaw.01G086100	25.3482	31.793	23.8531	22.0715	19.5965	20.0257	16.8869	16.7321	16.8228	8.31995	19.0607	16.5971	10.8073	18.4222	4.93448	3.27696	4.05518	4.79677
CiPaw.01G087100	10.9458	11.3534	13.6425	9.73555	9.07108	9.36497	10.4264	9.53294	10.5071	7.48852	10.5027	17.0406	7.2083	13.7172	4.97274	2.19974	2.54605	3.90881
CiPaw.01G087700	100.309	67.0738	115.003	45.2089	98.1412	47.6809	53.1532	40.2694	83.097	17.7823	61.3267	67.9942	30.7641	126.202	20.302	14.886	25.901	19.083
CiPaw.01G088400	21.6753	22.5913	23.3875	22.2542	20.7729	25.0465	23.8175	24.8235	27.5072	32.0533	28.5379	27.8914	32.6833	31.6401	27.8022	35.0149	37.5625	32.5177
CiPaw.01G088700	13.6823	16.705	12.3676	11.2165	5.55797	7.61313	34.5624	55.5394	81.9572	47.0666	32.1228	54.5788	50.5218	33.3777	35.3662	29.5347	38.7049	20.6735
CiPaw.01G089300	39.7657	41.5345	47.0434	47.0836	42.6027	50.6245	58.7728	75.0015	78.9056	96.6302	64.6442	81.4523	103.284	79.6879	65.3015	63.86	73.7437	59.7984
CiPaw.01G089500	48.9391	60.5305	31.8721	53.9643	22.9868	44.0001	35.26	33.2526	23.2991	24.126	32.7183	30.1763	24.5614	31.2012	19.1965	16.3266	14.312	19.6992
CiPaw.01G089600	20.5337	20.2384	19.6332	15.5979	17.3853	11.888	14.2296	11.1758	14.5184	7.52173	10.9522	15.4423	6.27283	18.7631	6.24861	1.31978	2.27054	3.75397
CiPaw.01G090000	27.9622	28.7637	14.1319	30.4753	10.695	32.8618	22.4555	16.7256	10.7416	10.9099	17.1056	12.7544	12.8753	14.4074	5.2686	3.70529	3.93724	5.08205
CiPaw.01G090900	46.1278	43.984	46.3161	24.6945	32.2651	26.23	19.1661	14.5931	18.8975	9.66025	27.3772	18.3835	11.2475	30.5972	6.78017	4.74296	4.84588	7.86351
CiPaw.01G091700	30.1455	31.1616	25.1797	32.4662	18.0016	28.7182	24.092	19.576	15.428	1.95438	24.5837	13.3748	4.9755	27.7998	4.70331	0.962771	1.38998	2.00103
CiPaw.01G092100	325.867	285.025	366.436	269.187	419.905	250.86	300.425	262.372	278.141	118.574	326.162	277.253	132.247	326.112	122.904	57.8332	53.984	75.7895
CiPaw.01G092200	31.5188	26.0603	35.0912	29.4504	32.2354	23.7745	25.3778	17.5819	15	2.24694	17.0024	15.3119	4.0919	16.5704	6.16345	2.19143	1.389	6.12395
CiPaw.01G092500	36.1535	24.3822	36.3293	14.4384	37.9052	18.7978	10.2304	5.04657	18.1078	0.830613	13.0739	7.35044	1.51263	9.9621	1.52407	0.371292	0.353005	1.36182
CiPaw.01G092700	17.7637	15.6964	24.1197	18.272	16.8603	21.3107	15.1094	18.4125	19.0885	10.659	21.2993	16.8634	9.4201	16.2251	4.17577	2.70933	4.70766	7.34278
CiPaw.01G092900	11.4385	10.6901	11.7401	15.63	18.5848	13.8516	20.6796	26.508	21.359	34.099	19.3497	24.29	36.0639	18.7853	34.0657	43.9296	46.8157	38.3822
CiPaw.01G093100	45.081	37.2723	49.9031	35.6583	61.2388	38.0827	45.3174	35.313	43.6764	20.5363	41.0178	46.3916	25.8967	45.6277	25.0893	17.3206	16.0064	14.4481
CiPaw.01G093400	56.3195	53.8358	55.1831	57.6018	66.012	39.9841	47.426	41.3717	50.8116	25.3561	43.3661	44.4951	21.8135	47.1379	21.2743	7.25708	7.53578	10.4003
CiPaw.01G093500	112.227	100.17	121.955	94.4401	138.047	81.5264	85.3135	71.4272	89.292	76.9227	100.948	96.2886	67.8281	90.3776	63.6029	32.7781	33.6988	42.8686
CiPaw.01G093700	94.3449	108.305	70.1043	117.501	71.3918	54.0804	89.1092	59.0554	59.341	15.6765	51.5677	64.6099	19.9053	55.3863	19.0589	2.82873	4.09524	6.33289
CiPaw.01G094000	2.00779	2.60003	1.78369	3.58504	1.49268	0.561915	6.71993	14.7051	13.3976	4.82308	26.6814	34.8011	6.72594	4.85133	42.462	8.73921	7.9775	7.24608
CiPaw.01G094300	14.9886	15.3415	22.995	9.65262	19.5952	19.3823	7.81005	8.99766	15.3285	10.8741	12.2614	10.3091	11.074	19.0901	5.22202	4.2624	4.54727	4.60073
CiPaw.01G095400	0.807577	1.0129	0.816597	1.79302	0.720382	1.4604	4.54227	6.35931	5.27795	13.4981	4.78687	8.06665	22.7618	5.54903	35.3176	56.8741	55.4247	48.7119
CiPaw.01G096000	18.9502	19.5117	15.8664	23.9544	9.4075	30.6396	15.8769	13.9223	10.3641	4.68535	15.4094	9.75592	6.36439	10.9877	3.00661	1.51071	2.28503	4.10175
CiPaw.01G097500	7.93051	5.30228	5.93427	7.9572	4.10597	5.44098	14.4993	20.65	3.92644	12.5821	26.8075	17.6571	18.0568	12.0771	7.14891	10.8006	9.08509	16.5667
CiPaw.01G097600	7.93051	5.30228	5.93427	7.9572	4.10597	5.44098	14.4993	20.65	3.92644	12.5821	26.8075	17.6571	18.0568	12.0771	7.14891	10.8006	9.08509	16.5667
CiPaw.01G098200	21.9833	25.4607	27.6364	27.1346	25.8169	29.5286	29.8819	39.8297	28.6912	36.9209	43.8765	36.1455	45.6521	39.3412	39.4325	60.5772	57.7719	48.8392
CiPaw.01G098500	104.093	106.197	108.054	109.952	94.3055	109.092	66.4514	71.697	94.5824	232.43	79.6404	91.3381	174.847	80.1205	210.193	233.524	230.468	188.314
CiPaw.01G098600	9.99428	6.62598	11.1861	8.17153	16.7642	9.44039	15.9146	19.7252	20.6313	23.4752	21.32	18.7201	22.0575	18.9518	34.3165	43.3141	44.1525	40.828
CiPaw.01G099800	28.2021	24.7264	23.9211	25.312	26.1829	22.1165	22.1056	27.6878	29.7281	26.3473	31.232	33.3725	31.6046	35.0806	38.1014	41.8293	37.8512	37.1194
CiPaw.01G100500	448.302	481.663	333.747	369.117	294.65	253.77	220.648	128.664	156.924	56.5181	201.888	141.774	61.5506	220.438	50.6651	15.2964	14.7814	23.7817
CiPaw.01G100700	34.5711	38.337	42.6796	38.8726	48.9607	52.7591	51.4918	61.0917	80.1154	116.277	61.1592	79.5325	108.755	76.0998	81.491	75.2348	80.417	73.4551
CiPaw.01G100800	17.1666	15.213	19.1322	20.3162	22.6276	27.3048	24.9878	27.5103	29.2606	32.8754	30.0562	30.6223	30.7867	27.5606	24.5969	28.5825	27.0687	32.5242
CiPaw.01G101500	9.71638	12.1469	7.41053	9.00879	9.37814	7.75308	19.8702	25.5637	29.4715	38.037	21.154	18.3451	40.4199	19.4342	39.862	57.4842	68.9103	45.8744
CiPaw.01G101700	11.0976	12.8107	12.4765	13.364	14.2646	9.87384	24.0156	24.6042	45.3232	22.6084	11.7243	29.1839	21.3652	21.1079	15.002	6.63992	8.82528	6.04838
CiPaw.01G101900	49.4116	45.3008	53.2815	50.2265	49.0733	44.9106	62.953	59.241	48.9384	66.6158	65.7279	63.1486	73.0195	69.4682	73.1386	88.5195	87.1621	85.0585
CiPaw.01G102000	40.8894	43.0028	52.8161	51.757	95.2456	66.8216	125.496	121.371	66.9466	137.701	87.7963	85.4229	137.708	43.2246	213.095	284.416	281.675	273.37
CiPaw.01G102200	57.6509	67.1001	72.5626	43.4634	65.3461	46.2087	47.1604	54.2542	57.1237	154.116	85.5581	64.5253	151.455	86.8082	83.9607	105.926	126.994	92.7612
CiPaw.01G102600	24.6721	24.4945	35.757	20.7428	33.7312	28.5424	17.8989	18.9618	33.4528	16.6617	23.3129	27.6707	17.5547	32.9307	16.5021	8.14546	9.66965	12.5445
CiPaw.01G104400	6.89207	5.16171	18.3333	22.6333	11.1626	23.174	11.2457	11.9148	35.2966	2.11077	5.02152	12.802	1.65201	8.67793	2.79886	0.397068	0.707834	2.13097
CiPaw.01G104800	8.59708	9.51507	16.5444	7.14972	10.6887	11.5622	0.0991896	2.4852	0.127516	114.932	19.4703	9.49733	91.9177	71.412	5.85321	19.5816	28.9293	20.8673
CiPaw.01G105100	29.6008	27.7797	27.0595	27.1283	24.7775	26.1793	21.3112	18.7048	17.9374	19.3275	25.9523	22.2753	17.7285	29.6117	12.9117	8.79898	10.1842	11.6262
CiPaw.01G105300	62.5041	66.8918	57.0303	74.9843	61.6369	71.8228	106.689	112.42	105.961	170.606	111.056	111.179	173.053	109.816	191.264	266.835	248.332	233.67
CiPaw.01G105500	91.7198	133.643	31.1804	270.654	16.8406	355.426	383.245	290.906	39.5054	38.2446	206.111	111.204	59.496	52.4949	26.6446	51.52	34.6808	66.469
CiPaw.01G105600	86.09	121.561	30.7734	299.636	15.4265	394.576	406.484	306.185	45.3648	40.6278	203.636	115.408	57.2281	47.5799	26.1214	46.4572	30.2762	68.1026
CiPaw.01G107000	43.9519	55.2356	24.5605	47.6573	27.1036	32.9733	24.4937	18.4679	13.2863	9.8426	20.6977	12.809	10.4119	14.3931	7.79055	4.78795	4.92122	5.5599
CiPaw.01G107800	21.1947	22.4922	30.0555	24.4033	11.7904	34.6057	13.6468	7.16816	4.54844	1.21351	11.331	10.423	2.39409	7.93881	0.577277	0.361635	0.171912	1.51588
CiPaw.01G108100	22.555	18.324	27.1883	19.0412	19.5162	11.8965	7.86792	6.74692	21.1705	8.20042	6.38085	10.1383	6.2224	12.3686	5.15489	2.29104	1.74256	2.56092
CiPaw.01G108200	524.225	474.181	382.506	232.914	151.215	4.84313	63.406	28.4625	10.5467	1.10354	34.1508	16.8281	4.19663	13.193	1.37637	1.27676	0.717288	1.15551
CiPaw.01G108700	14.7382	17.3943	17.5756	13.3299	18.3434	12.7998	18.4046	24.9444	24.0879	31.6596	27.9131	26.9682	34.4544	24.3668	31.5481	33.9803	36.2641	28.6301
CiPaw.01G109500	50.1114	40.4843	52.5734	31.0845	37.3473	28.9352	33.7427	29.9439	36.2124	15.8908	44.3844	39.2022	19.4393	48.9355	18.2552	6.48566	6.92966	13.0106
CiPaw.01G109900	65.5402	55.8128	70.7498	68.1548	67.7503	63.9374	49.2912	36.9614	54.8456	21.8211	46.2331	46.0972	24.0598	58.6935	17.0833	9.71877	9.77967	13.4557
CiPaw.01G110300	12.149	15.571	13.0949	12.0695	9.58433	12.6072	23.0216	22.7099	25.4901	26.1544	21.4794	21.6025	36.7121	26.2817	26.3444	32.6577	36.5409	29.9744
CiPaw.01G110700	145.666	136.16	135.156	111.738	117.929	94.2527	117.184	78.5366	87.659	26.603	96.3761	79.3969	30.745	106.207	32.2083	11.5259	11.7699	16.8075
CiPaw.01G111000	44.8935	59.7968	38.5004	76.0687	43.3482	53.0735	64.8115	60.2094	53.7121	16.8218	53.6158	34.4485	15.4687	22.0338	9.96034	5.85676	6.18175	10.4026
CiPaw.01G111500	103.796	92.4954	99.2365	74.547	65.0492	61.7686	63.3925	53.6796	63.7448	32.0659	82.3481	67.0897	31.5603	107.137	30.7347	9.0587	9.92543	15.5708
CiPaw.01G112200	50.3295	53.198	27.9862	49.7622	18.4578	36.2966	44.3708	37.6552	19.518	15.3735	19.2285	20.2147	11.7713	14.9772	7.24545	7.58608	7.2973	9.49293
CiPaw.01G112500	72.0678	70.4522	71.534	93.5506	77.8576	93.0217	176.464	199.087	113.311	161.164	181.741	158.803	186.009	136.221	195.406	239.274	228.988	231.131
CiPaw.01G112800	7.26162	6.28754	4.99982	6.46778	6.7205	6.15549	10.0145	13.9242	7.06831	32.5204	16.6547	10.737	19.655	6.53688	32.0711	44.6846	48.3879	43.9944
CiPaw.01G113000	8.13352	10.3146	7.2214	10.4479	7.85701	12.556	11.8446	15.094	13.8478	16.5287	13.9181	13.4536	16.3089	11.6912	14.2143	17.0338	16.1948	17.0057
CiPaw.01G113300	53.302	59.1139	61.5171	65.0155	70.489	72.7607	79.8884	83.8923	84.4886	111.812	90.8423	82.6501	109.987	84.0685	94.964	100.773	103.289	102.008
CiPaw.01G113900	13.5593	8.58557	17.0424	19.6627	16.0584	24.3463	16.3826	16.817	20.2186	8.65335	18.9348	18.4731	10.1874	21.1192	6.70038	3.2039	3.49187	4.34017
CiPaw.01G114000	98.0277	112.466	61.9112	83.7167	10.9885	110.075	163.129	168.473	7.35841	5.91376	117.239	57.7377	23.334	45.623	3.42945	6.57939	4.91491	35.0896
CiPaw.01G114200	0.0668388	0.457268	0.341484	1.57371	1.43093	0.725216	52.2267	90.0526	7.84505	151.07	72.0046	41.9613	103.85	8.26674	105.097	43.9692	64.9665	49.1133
CiPaw.01G114500	0.728942	1.71279	2.03139	2.87499	4.66375	3.03985	10.2133	21.9826	5.63501	129.999	38.8878	25.5409	84.2015	9.09976	156.719	230.516	266.383	238.104
CiPaw.01G114600	6.68388	3.9325	7.42727	5.91302	10.0823	8.90888	8.14545	13.8893	2.02688	17.8303	18.2388	15.039	11.1115	3.5328	9.54333	19.4956	21.0202	21.4054
CiPaw.01G114800	65.9268	65.7018	54.2236	53.3152	48.2689	49.288	38.2479	31.0839	41.9874	17.2938	36.6325	35.1993	15.5107	47.8943	10.1542	1.93262	2.35192	5.2657
CiPaw.01G115300	83.512	89.3917	167.824	113.789	229.504	154.127	105.936	114.715	162.118	52.3719	55.0073	131.62	44.8442	104.571	56.4491	15.9583	15.5228	28.5896
CiPaw.01G115800	20.1654	27.0309	24.3955	42.4611	20.7083	39.5301	43.943	76.9574	74.046	64.5738	99.228	70.0208	71.0093	76.1695	153.199	253.124	286.087	255.765
CiPaw.01G116000	0.560479	2.41022	1.32949	2.18287	1.71416	4.53687	19.2265	38.3216	74.9085	17.1754	24.7483	37.3792	25.3034	5.84024	244.476	253.865	215.106	225.258
CiPaw.01G116100	3.75917	7.84394	5.76176	5.24069	7.10899	7.93099	39.1566	70.5831	145.946	75.1705	51.8976	120.474	106.467	42.9177	495.292	567.431	502.244	518.181
CiPaw.01G116300	107.252	131.225	477.176	179.825	835.609	592.079	1265.46	1583.7	488.803	797.685	1185.95	1081.68	1244.82	263.874	5325.19	12037.7	8650.03	9307.81
CiPaw.01G116400	11.0782	13.9383	16.6978	14.2015	17.6287	15.5048	18.401	18.4394	21.0117	13.6829	15.8091	17.0303	15.5972	13.9543	25.4211	32.6515	29.6005	29.8794
CiPaw.01G116600	361.955	329.743	171.037	342.826	126.057	305.483	283.039	305.778	334.545	856.97	325.642	267.936	774.562	416.841	532.788	411.782	547.807	377.332
CiPaw.01G117100	57.8637	65.5751	30.4816	84.2635	18.8501	36.8897	32.164	29.9288	6.54604	2.2979	19.1944	10.9719	5.77201	8.77782	2.39088	3.32949	1.27967	4.00875
CiPaw.01G117400	84.806	104.302	30.7607	79.1592	15.9623	52.6919	34.2875	21.3874	1.22124	0.166306	20.6752	1.47172	1.96859	5.58495	0.0678112	0.148681	0.282716	2.41503
CiPaw.01G117600	62.2519	46.4464	137.994	77.2827	272.985	118.557	63.3825	53.8369	102.747	32.9383	69.2778	101.312	40.0722	93.5844	58.6264	27.6146	22.3048	34.5725
CiPaw.01G118100	11.7513	9.67581	13.4598	15.9798	12.9624	22.1492	13.8581	15.5273	18.4326	7.93995	16.8114	18.5009	9.06583	22.5728	6.61205	2.5915	3.24944	6.17928
CiPaw.01G118800	123.53	115.992	91.418	84.0405	105.992	26.2511	141.861	105.65	78.4669	12.702	138.011	85.957	31.0173	96.1312	41.6277	21.8007	19.5434	27.555
CiPaw.01G119700	19.8519	22.1274	19.464	21.8386	18.9384	28.8072	19.0396	19.1464	17.2404	11.998	19.5067	15.6303	12.6407	17.8077	8.91346	6.34598	5.65968	8.06263
CiPaw.01G120200	11.072	14.5624	15.2382	12.4442	17.8851	14.1761	16.9336	16.3263	17.8547	16.7469	17.0941	18.5183	19.0374	19.6888	23.0728	20.0867	21.3962	21.6344
CiPaw.01G120300	21.1915	24.5272	28.6431	24.5519	28.174	37.0098	31.4625	33.933	34.9576	44.944	34.2578	37.4515	49.7331	38.973	44.3981	56.2216	55.5458	48.287
CiPaw.01G120900	15.7009	14.2512	19.1607	13.2922	13.3123	9.83919	4.94353	6.86789	4.66918	13.753	5.22713	10.9839	10.4642	5.17648	18.9742	12.3796	16.8142	11.6493
CiPaw.01G121700	75.5739	78.7151	68.8278	66.8794	40.0498	40.1166	55.2245	36.5697	35.5437	10.132	38.7522	43.9694	17.9032	37.1887	18.1613	6.4573	10.9142	12.3119
CiPaw.01G122800	61.7633	51.4317	59.7388	45.8692	44.9461	43.9327	40.1303	32.8363	41.6554	11.1278	42.0255	41.6344	19.5523	61.5749	18.7874	8.394	11.5275	12.7873
CiPaw.01G123600	35.0223	43.3165	41.0784	37.9174	69.4957	52.666	59.2126	66.485	39.6083	141.33	67.0487	49.6037	120.151	46.264	111.013	148.74	149.465	127.656
CiPaw.01G123900	2.54168	5.14827	3.9631	6.30757	4.96184	4.22731	28.1513	35.7247	53.9139	34.9476	25.0043	47.3411	41.4007	17.5043	47.5729	56.8981	61.4866	44.0922
CiPaw.01G124000	7.52232	9.6005	11.8075	15.4496	15.4536	16.0268	54.4022	59.8081	87.3405	47.9966	48.6603	73.8486	66.2111	42.8363	70.5775	69.8901	70.5557	64.2501
CiPaw.01G124100	12.0271	16.219	19.0923	28.4093	22.9985	27.9546	62.2314	70.0177	95.0189	63.0406	40.2964	71.8221	62.5936	55.0084	58.6016	46.9785	54.0735	48.488
CiPaw.01G125000	11.5946	12.898	11.3177	8.64422	21.5263	10.3416	16.7625	23.4835	24.9575	68.0875	9.99657	43.8878	7.90566	10.8617	59.8108	15.0136	9.71031	18.6231
CiPaw.01G125100	268.469	230.235	258.584	224.579	235.832	176.68	240.051	199.15	264.674	137.741	268.292	257.16	131.526	347.06	112.814	42.6217	44.6216	61.6186
CiPaw.01G125400	18.2404	21.5121	25.7319	180.323	10.7826	279.72	126.682	108.332	29.3768	1402.23	194.614	305.371	690.372	67.2715	195.81	162.675	196.519	242.651
CiPaw.01G125500	1.18414	1.50449	2.32271	4.76903	6.27737	2.90614	7.68494	6.69502	9.45616	16.0421	4.97706	10.9921	12.7404	3.93412	18.5158	26.2095	24.875	26.7456
CiPaw.01G125600	68.0065	73.5603	94.9617	83.9786	131.344	100.454	142.425	162.308	90.7036	123.229	153.547	129.423	140.094	75.0407	219.954	276.457	248.474	263.182
CiPaw.01G126600	11.8943	10.9703	14.8545	13.7568	11.4431	14.1271	12.9226	13.2992	12.6435	10.1437	18.117	17.7865	13.8059	19.2794	7.66267	4.10478	3.72109	4.60166
CiPaw.01G127400	27.442	28.2896	27.3684	64.7516	31.9234	95.8516	35.8631	42.9035	36.3819	112.983	28.4403	38.8932	70.7279	33.3804	49.2269	36.0457	42.5959	33.0786
CiPaw.01G127600	93.1764	92.8565	87.7292	96.3054	92.3675	110.187	97.3211	93.6936	83.1046	125.026	95.1979	83.0368	139.057	78.2485	149.828	189.752	194.923	157.525
CiPaw.01G127700	5.5996	6.48304	4.55854	5.5665	8.25549	6.37986	42.3311	49.4623	57.9108	145.195	37.0046	87.1892	114.009	46.0542	102.108	77.3377	87.1568	77.3421
CiPaw.01G127800	57.1588	46.3829	30.4418	36.2559	5.35926	23.6405	21.2554	8.8322	8.47031	1.26408	8.49826	4.60615	1.84161	7.16698	0.97931	0.62156	0.590946	0.71057
CiPaw.01G128500	14.6434	16.2634	15.848	14.7755	12.4441	16.98	15.041	14.9068	13.9271	9.7538	13.4925	13.5397	11.1016	14.6525	7.18088	3.87559	4.33721	5.58439
CiPaw.01G128900	30.2791	35.1026	28.6895	32.5419	32.9226	28.6059	23.8668	19.6603	20.8838	7.20569	22.5697	18.8937	10.0847	24.3264	7.07323	2.80347	4.93381	5.6882
CiPaw.01G129000	2.3055	3.01434	5.03876	3.36489	4.5336	4.81774	8.04646	11.6945	2.73569	14.0945	20.4737	11.4417	23.9148	4.87433	69.0653	100.695	101.013	107.325
CiPaw.01G129100	66.5111	64.9507	91.3966	56.9417	111.033	74.429	68.2331	58.1212	71.6354	25.1153	65.3892	60.4409	28.0171	73.0623	26.1112	16.8695	13.6357	22.1748
CiPaw.01G129500	106.642	116.609	93.6868	115.854	102.65	157.287	63.6007	59.8562	61.866	24.5913	56.0802	53.1957	28.2797	55.1349	26.219	12.7839	17.1863	19.7111
CiPaw.01G129700	61.9459	66.2539	78.5816	78.1104	100.218	68.421	57.9915	51.2729	64.2077	35.2682	43.1794	61.8569	33.1128	42.3793	34.0121	12.429	13.6205	14.67
CiPaw.01G130600	120.811	143.288	32.4343	139.655	12.5802	143.793	103.875	136.843	125.212	400.495	113.539	59.9312	275.046	101.015	292.587	198.125	275.344	149.323
CiPaw.01G130700	14.1236	12.3197	11.0493	15.3144	6.29936	13.8346	17.4156	15.3827	18.4611	28.0285	17.124	22.0526	36.0415	14.9303	38.5605	42.6559	38.5545	31.4709
CiPaw.01G130800	13.3102	15.3455	13.9105	12.5668	13.2179	15.5687	13.4746	16.3719	12.3911	20.5	10.0416	12.1156	21.0743	19.4813	18.764	24.142	23.6433	20.7089
CiPaw.01G131500	45.8888	43.4809	25.6429	57.0079	16.5374	104.975	27.8456	24.9194	13.9106	24.8869	24.9254	17.2251	26.8384	25.4675	20.4086	28.5885	29.0713	23.7067
CiPaw.01G132900	8.74931	8.23036	6.28605	8.80929	6.5782	7.72265	12.8774	16.7769	9.99372	22.1535	13.3357	14.3905	27.6716	11.0658	40.4558	53.3229	49.8919	46.5659
CiPaw.01G133000	357.274	335.121	275.086	268.395	165.245	156.793	176.188	129.942	134.299	162.086	197.211	131.079	141.314	225.561	157.013	164.938	167.14	143.823
CiPaw.01G133300	0.184358	1.93393	2.04078	2.8938	2.98209	4.29701	3.42987	45.6262	2.39267	554.171	104.906	274.558	543.457	30.3374	749.342	1184.43	1454.77	978.792
CiPaw.01G133400	46.7034	39.3867	43.9891	50.0492	42.4468	67.1938	37.3633	33.8841	33.3292	11.6582	32.4791	27.3325	12.8033	29.731	16.6922	8.43362	8.85033	11.6727
CiPaw.01G133600	0.783041	0.779209	0.454615	1.58784	1.72719	1.63058	12.1965	20.4421	5.30567	43.6529	19.7932	16.8856	36.606	6.62209	74.0119	81.7552	73.2555	84.1387
CiPaw.01G133700	21.9845	25.095	41.2152	34.6688	98.3505	69.1158	104.367	117.657	96.0237	248.769	93.1494	121.018	222.451	52.2153	541.029	673.047	629.763	566.667
CiPaw.01G134200	34.4985	42.2345	20.3125	32.5868	8.4893	44.9875	21.6171	10.1424	4.31831	1.0623	1.94333	7.89979	3.1782	9.59704	0.928184	0.135674	0.257983	1.13742
CiPaw.01G134600	54.8482	54.1448	55.2454	62.2662	44.9202	62.6847	41.5684	30.2669	43.3042	13.495	37.7279	39.5948	15.8422	47.2795	15.1889	5.98253	5.78268	10.6578
CiPaw.01G135200	57.5082	63.8617	33.0568	53.2717	15.8397	36.437	38.831	32.8916	12.1019	16.5333	29.8968	21.4746	18.83	27.0807	14.2198	10.6937	10.9352	15.8382
CiPaw.01G135800	1.63565	2.89625	3.31808	1.66922	2.74644	1.39194	5.37004	42.507	1.49845	11.5438	64.9528	33.2628	21.2347	7.93334	72.934	120.193	72.5496	93.8398
CiPaw.01G136100	26.1589	35.7003	13.6059	13.9524	6.35085	10.4852	6.47572	4.71607	2.47501	3.4317	8.63198	4.59356	6.10065	7.1983	4.86413	6.06295	6.04213	6.58324
CiPaw.01G136200	9.83164	8.51222	9.15217	13.1471	10.2269	16.0047	14.4916	28.0845	6.36449	19.1853	19.4674	13.8066	19.1241	9.45364	28.4365	34.7253	33.6444	38.0928
CiPaw.01G136600	7.20258	9.44869	14.8901	12.6061	25.9646	20.9474	81.8261	152.086	99.6179	229.381	129.735	151.119	209.846	57.5362	255.382	269.191	286.222	249.858
CiPaw.01G136800	139.248	116.221	140.057	98.8244	139.904	63.5946	82.3509	63.0786	93.9126	53.861	77.6201	95.6422	62.5643	117.453	54.2887	25.3139	26.9552	34.3088
CiPaw.01G137000	7.23468	11.9214	8.34636	12.9177	5.99556	10.6915	41.2978	44.6786	68.0194	66.7484	33.6023	57.2232	68.6753	85.6066	46.2067	48.6328	61.7035	50.2576
CiPaw.01G138300	19.9156	20.4945	17.2566	18.52	16.2358	16.2881	14.289	12.6092	11.9124	14.6352	9.14622	11.3645	13.7678	12.5895	8.04457	7.66253	9.41569	7.00719
CiPaw.01G138400	63.4895	74.1441	52.6938	63.4593	51.013	54.4297	53.5483	41.7469	40.6037	18.7135	36.5603	40.4819	22.0851	40.435	20.1928	7.75646	9.28533	13.4977
CiPaw.01G138500	76.6268	80.8548	52.9946	110.326	48.3051	116.304	140.17	167.723	195.509	601.995	144.143	181.403	603.418	205.866	562.795	734.799	791.789	587.607
CiPaw.01G138600	71.1593	64.6733	66.3427	58.7338	56.4336	53.6178	42.9793	28.0467	62.1868	15.0288	41.5636	49.6433	18.1982	70.3502	22.9078	8.08978	8.56079	15.1859
CiPaw.01G139000	102.299	87.4833	152.253	118.574	152.929	132.722	120.763	127.526	169.557	326.511	114.432	170.616	302.656	152.113	218.186	229.002	234.076	193.253
CiPaw.01G139100	70.5567	75.8433	49.4931	74.21	41.7004	57.957	69.9298	68.024	63.9673	114.89	76.1073	56.4731	120.963	80.0625	88.1634	117.42	130.847	113.284
CiPaw.01G140900	20.0348	22.3316	22.0946	21.5573	19.6675	21.0902	29.6834	32.9823	37.508	50.4558	37.2854	33.9102	52.0897	33.5764	48.4873	58.9798	58.189	50.0449
CiPaw.01G141000	28.3635	27.4794	31.0743	34.9244	31.6291	39.3491	63.7037	75.9343	31.2175	51.5611	73.0514	61.3168	48.5438	46.1846	41.3635	42.4428	46.8038	52.6481
CiPaw.01G141200	21.4393	18.5008	10.7826	23.9367	5.28405	30.0793	19.0129	14.4205	7.34171	4.38928	21.8572	9.95182	7.10516	11.8262	2.3863	3.74969	3.23338	6.39677
CiPaw.01G141500	0.0714315	0.0977377	0.228093	0.221296	1.98803	0.775049	22.6228	61.7573	0.437045	4.93441	83.0955	25.6412	10.6808	0.679599	79.8094	86.4104	33.6638	79.847
CiPaw.01G141600	11.8947	14.2687	5.61923	20.5956	6.74418	7.66113	17.554	13.7974	1.99387	42.6536	12.0114	12.1297	32.3652	8.44011	44.2851	40.0751	51.5291	36.261
CiPaw.01G142500	41.1027	41.5884	47.1684	45.2404	50.541	52.2462	52.639	67.1517	64.0135	65.0887	70.1121	63.2964	71.8268	65.5539	55.3296	72.4412	71.088	72.9463
CiPaw.01G143200	1.34561	0.78907	0.491059	2.85856	5.48721	3.01274	14.9707	16.9852	15.6106	81.5382	9.44697	55.7849	71.0626	29.4653	15.1987	3.74897	6.5346	3.71043
CiPaw.01G143300	0.770514	2.89925	7.38114	5.25154	7.42307	9.05695	55.7562	91.2483	116.572	422.309	36.3714	168.673	460.631	183.063	107.563	39.6544	57.1473	32.8069
CiPaw.01G143400	12.3282	11.8606	52.4061	36.2834	42.8889	34.8344	37.7542	52.2432	151.715	49.4911	24.9119	114.474	44.2138	93.466	27.4143	1.04354	1.58742	4.59296
CiPaw.01G143500	66.1432	62.7128	68.3572	70.6282	76.2533	85.2556	96.5394	110.361	103.398	169.632	108.375	111.735	156.478	108.411	142.494	120.332	137.306	124.543
CiPaw.01G143600	23.0259	19.2108	2.39107	51.2681	0.534368	41.9779	10.6913	9.6489	0	0.453745	24.2102	4.72398	4.13157	10.0926	1.11009	2.02828	1.54271	4.46358
CiPaw.01G143800	10.2396	10.8703	38.7853	23.1903	64.7574	36.6085	17.1864	32.4987	84.8427	29.3122	9.81775	35.195	40.7171	50.5762	33.8495	17.598	19.8228	18.8425
CiPaw.01G143900	1.54103	1.31784	2.46038	3.10318	1.9245	0.696688	6.75075	11.3469	12.6429	66.2994	3.23855	7.77745	82.9009	8.55244	76.5315	44.6634	67.8624	29.9636
CiPaw.01G144700	24.1993	23.0339	45.5635	20.9853	41.6177	31.8923	11.5106	12.789	27.9233	11.1723	11.9871	16.0567	11.8316	18.5372	7.17989	2.3885	2.83858	5.68864
CiPaw.01G144800	14.7186	19.1626	13.6724	16.0286	9.29406	10.4316	21.7675	19.267	14.9842	18.5944	19.6119	15.7572	16.5374	15.182	23.8917	34.3107	39.053	26.9412
CiPaw.01G144900	19.4605	20.1606	28.2887	27.4458	35.7106	37.3145	37.6483	82.2222	45.6679	80.5237	97.9135	64.8924	113.1	39.7723	129.411	222.495	193.877	198.44
CiPaw.01G145000	26.4287	28.6108	23.569	30.7739	27.8749	27.4959	31.6738	39.735	35.6352	51.8843	41.2605	35.0867	58.6139	38.7852	58.3329	71.2833	68.9716	60.5045
CiPaw.01G145300	23.2063	30.0428	32.0575	37.3847	44.1786	46.7864	36.9334	46.2673	34.3942	36.2584	41.2317	34.8659	38.373	28.3058	45.9055	44.0976	43.3233	49.2113
CiPaw.01G145500	5.76258	8.73423	7.57681	8.33037	6.85318	10.2837	26.323	29.4674	26.1428	19.5799	39.8159	38.7027	30.67	15.168	13.9017	26.6857	24.673	18.4081
CiPaw.01G145700	30.2787	27.1357	22.2036	35.9033	12.2307	33.9452	34.4282	32.9515	18.2487	10.3854	16.3599	24.8169	11.7079	16.2196	7.50135	5.65927	7.90266	7.87652
CiPaw.01G145800	23.7094	25.9834	35.737	31.191	36.0844	33.4604	43.9007	56.5377	67.1251	142.034	61.1795	59.2626	132.305	59.7483	115.606	115.537	125.588	102.193
CiPaw.01G145900	13.4223	16.0051	19.829	18.3029	27.1582	19.7559	31.4852	39.2282	20.0884	23.7793	31.6497	29.1777	27.898	15.8413	37.6652	41.5254	34.4827	37.7629
CiPaw.01G146400	90.2901	87.1762	107.177	70.1856	106.055	59.3096	83.7445	93.3948	178.046	321.518	85.4788	135.106	327.75	171.362	212.526	172.14	192.172	130.82
CiPaw.01G146500	105.415	113	132.853	113.856	147.31	139.4	207.216	252.491	132.06	194.398	234.433	185.915	219.217	133.664	252.383	310.011	283.892	318.688
CiPaw.01G147800	60.5042	66.268	61.3137	66.8783	65.214	79.2393	76.3476	86.8349	64.64	80.5892	77.362	74.1075	87.962	65.8905	87.4391	94.9305	100.721	89.922
CiPaw.01G148000	15.3383	15.5459	17.4143	16.6216	21.4411	19.2525	21.7522	21.8442	22.0833	32.3962	22.4078	23.733	32.18	21.5189	34.7471	44.282	43.0113	38.4138
CiPaw.01G148500	72.5356	67.3722	62.2342	59.8636	43.2146	50.856	35.9301	27.8081	44.038	14.5769	42.6743	33.6904	15.6518	52.9056	15.398	8.59954	9.36201	14.0739
CiPaw.01G148800	79.6355	104.648	49.683	95.4279	33.0101	39.9238	64.1342	62.2499	39.1781	22.6148	48.9456	47.089	21.172	43.8977	20.2606	16.8009	18.4101	22.0825
CiPaw.01G149600	15.664	17.8785	14.0754	15.4117	19.5478	15.3731	20.6381	23.0869	23.5546	33.5787	22.7008	24.233	22.1495	20.303	23.2603	22.6855	28.3792	23.9518
CiPaw.01G150400	7.98441	7.90359	9.00241	8.16501	11.3201	10.3286	9.90503	10.2971	9.70744	12.0741	12.5191	11.5675	12.3975	13.3328	12.8667	13.1294	13.9749	12.1543
CiPaw.01G150500	25.4379	24.7972	29.919	22.509	31.614	27.249	27.7905	32.4784	32.1838	38.8469	36.4056	38.7846	37.3674	38.4029	39.1933	40.9634	45.7614	44.8868
CiPaw.01G151100	69.907	62.7559	70.3355	54.8982	69.0428	62.2223	53.1585	50.5278	59.0736	28.211	58.9863	63.2846	32.3501	72.7843	36.7736	23.2901	22.6301	30.023
CiPaw.01G151500	9.7089	9.61284	12.6501	12.4545	10.7931	18.9395	9.75226	12.3339	11.5061	6.85876	12.3038	12.1269	8.07574	12.739	5.25578	3.54168	3.11596	5.4287
CiPaw.01G151600	22.509	27.4314	8.6897	33.0504	5.52648	34.5531	19.0234	14.5221	6.68263	4.03482	10.5302	8.40137	3.15476	9.06639	3.96993	1.29389	1.08105	2.58856
CiPaw.01G152100	58.1564	56.2554	61.5269	69.5599	62.9368	86.0673	85.3708	94.016	97.9016	100.686	97.6647	102.339	109.061	94.3421	111.848	102.479	103.658	109.901
CiPaw.01G152400	12.9866	11.55	17.5352	13.3342	25.0223	16.7747	15.8931	23.4504	23.7338	28.4419	19.1943	19.7797	33.1654	20.2982	56.9314	63.5186	61.4413	63.1933
CiPaw.01G152600	22.5726	16.8286	55.9991	11.1171	50.1837	23.5498	6.57343	14.5609	23.8228	8.24186	13.4734	17.709	10.5384	27.6857	7.57925	3.91935	6.70736	18.2361
CiPaw.01G152900	40.3129	42.201	38.0047	37.3488	35.3438	36.6802	31.3952	22.3017	35.3068	7.05693	23.7504	24.8669	9.95626	32.9422	7.71537	2.70387	3.95623	6.97473
CiPaw.01G153000	18.9897	19.889	11.7524	23.5928	10.1287	16.4621	18.2956	16.0367	10.1268	6.58384	16.7733	11.3007	7.83119	13.8139	4.20822	1.74991	1.96622	4.05659
CiPaw.01G153400	286.526	202.402	470.717	363.715	570.33	277.783	653.893	657.868	360.117	296.549	531.881	542.714	328.296	344.123	673.525	872.61	668.69	864.889
CiPaw.01G153500	38.5698	38.4969	41.5689	41.3308	36.5218	37.7384	48.0474	46.8757	24.8041	21.1511	42.4108	39.1042	22.4118	25.2777	16.0824	12.7858	14.3313	17.7709
CiPaw.01G154800	27.0816	25.1541	30.8873	23.8429	34.2321	29.2333	32.9277	34.1242	32.6187	9.66249	26.5873	27.103	14.3243	25.0759	8.07511	4.21214	5.36219	11.2222
CiPaw.01G155100	89.3048	108.566	54.1568	80.4026	23.3076	91.5521	92.7706	70.5023	10.5903	9.05241	62.2695	19.0801	21.4551	32.7844	5.86235	8.33105	7.84529	15.4237
CiPaw.01G156100	169.295	176.326	176.039	184.192	272.376	193.495	198.689	154.681	179.712	76.4744	134.308	146.102	74.9764	107.224	95.8598	60.2386	50.2063	68.8067
CiPaw.01G156200	36.8805	50.4626	52.1916	47.3472	29.4093	55.4097	96.8283	109.464	63.5609	88.7147	77.7773	72.9727	108.605	55.9697	75.177	65.9929	75.5501	58.4499
CiPaw.01G156300	36.8003	41.0132	6.25454	42.2933	0.211787	26.4764	53.3516	56.2698	1.32058	0.359667	39.7244	8.61241	18.6672	29.6471	0.146654	0.643098	0	2.35874
CiPaw.01G156600	229.949	204.868	288.867	157.371	263.004	132.045	124.836	106.114	200.81	35.0142	161.441	139.017	43.0866	189.728	61.4964	31.2392	26.0719	40.8705
CiPaw.01G156800	13.7427	15.3456	20.983	18.9875	38.7775	14.2827	18.8629	31.7917	41.6461	22.7809	27.5786	56.2041	9.0642	11.8558	29.5058	6.1613	4.39338	6.99471
CiPaw.01G157700	19.7398	17.8489	15.692	17.8759	13.1017	13.3968	14.1548	14.0606	14.1276	14.8055	12.9429	16.4591	14.7759	18.6783	28.7862	26.9214	26.2353	30.9548
CiPaw.01G157900	760.501	743.159	584.103	663.894	550.418	535.623	634.934	479.894	489.447	126.528	538.647	500.444	169.78	529.999	188.725	69.1528	68.954	95.2687
CiPaw.01G158400	15.5658	20.0025	18.1429	16.5755	21.8783	23.1183	23.0464	27.1646	27.3235	26.8261	29.775	24.8672	28.4105	24.338	38.1379	61.0477	61.8819	50.467
CiPaw.01G158600	3.8859	5.31696	12.1956	19.6745	12.2015	19.4083	1.5852	2.58878	17.4147	20.3176	1.57944	5.4633	15.6822	10.4456	9.65606	15.2772	12.5805	17.7744
CiPaw.01G158800	122.822	116.506	115.748	128.859	91.5546	118.458	127.702	134.172	146.118	234.304	150.447	174.561	214.749	198.59	168.558	268.907	253.303	212.432
CiPaw.01G159000	26.4828	21.8781	58.3332	20.0621	19.6832	36.0235	1.42685	4.53771	6.11441	13.5646	30.7597	7.69156	18.3063	76.4851	3.55561	4.6559	5.25014	5.33296
CiPaw.01G159100	24.1661	23.6972	25.0791	25.2052	28.5988	24.8855	31.1057	27.309	47.1576	11.1047	16.7986	35.3189	12.4448	27.9944	13.2355	2.61833	1.97075	6.05933
CiPaw.01G160200	24.5091	19.535	23.5039	19.7565	22.9808	20.2723	32.3271	44.7759	35.6471	52.1964	40.9288	37.5291	50.6783	31.1913	60.3607	86.2821	88.0787	79.4312
CiPaw.01G160500	15.7466	12.6121	17.9052	13.9211	25.4892	14.9324	28.9134	30.2827	26.3824	33.2798	28.9325	31.6192	41.1102	27.2019	30.0813	24.8633	27.2983	28.7806
CiPaw.01G161500	50.5693	59.7326	27.7537	40.39	23.9643	42.39	40.2545	23.2721	5.49364	1.19698	10.985	4.48628	1.96184	7.93507	0.976136	0.856099	0.203484	1.56999
CiPaw.01G162000	20.4202	17.55	20.3766	25.2258	25.957	26.7723	17.8909	17.072	21.5093	8.50695	17.9084	22.9468	12.3232	22.8681	9.27089	4.0101	3.94406	8.54958
CiPaw.01G162200	415.349	386.586	417.094	313.612	454.044	306.239	202.904	156.336	249.279	49.6297	196.756	192.851	58.2596	261.984	64.8731	12.3214	14.5673	19.2677
CiPaw.01G162400	23.6107	27.5617	34.1641	24.9619	43.8315	18.4125	16.9304	14.7915	36.1838	5.90292	16.4419	17.8118	7.10579	26.53	7.91424	1.78892	3.40162	3.18695
CiPaw.01G162500	7.97482	10.4267	14.2604	9.55303	28.3286	15.1692	56.1262	77.6415	17.94	75.2779	90.7591	41.4781	82.1356	30.8173	98.5201	163.689	159.004	148.899
CiPaw.01G162800	10.7233	13.5657	17.9288	16.0366	30.4606	27.9631	21.4028	20.9722	23.7708	21.4065	19.7729	21.7269	22.7451	14.9764	27.7971	28.4947	29.967	27.8759
CiPaw.01G163500	28.3365	28.5772	33.1854	30.2351	36.2006	43.9359	45.7999	45.5767	34.271	35.9789	46.0828	42.8647	42.0903	32.1586	50.4019	64.1225	67.8441	61.1912
CiPaw.01G163600	8.47536	14.1232	9.07147	8.33176	7.43357	8.21986	15.9789	24.3465	12.0619	14.8046	18.2477	14.4573	18.9142	11.1617	28.1238	39.5015	36.8731	35.8578
CiPaw.01G163700	0.114581	0.470332	1.1708	0.993924	0.490605	1.79577	5.35404	27.2791	1.65702	11.8032	40.4539	28.4803	11.1267	3.14924	10.6447	9.55916	8.73426	30.0522
CiPaw.01G163800	3.8021	4.28425	5.80851	6.09734	3.72409	5.30276	115.635	185.266	11.9423	150.07	151.081	103.564	136.728	30.3413	103.299	78.2698	85.243	128.746
CiPaw.01G163900	32.507	31.3911	36.2233	27.4354	40.2858	30.7229	38.5036	39.3592	36.3851	40.0846	49.7388	42.3232	49.3788	46.0301	50.7686	49.8955	56.1195	50.5787
CiPaw.01G164100	15.5527	13.0046	18.055	19.6584	31.3232	20.25	38.8937	42.6261	61.2466	59.5612	36.5175	54.1603	64.1494	45.6326	66.2998	42.6889	47.2083	42.2238
CiPaw.01G164300	0.40673	7.93037	6.03922	8.50538	9.50577	9.99081	11.5484	9.73326	13.1779	302.037	16.4378	15.9729	428.912	20.1543	2372.36	5079.17	4682.58	4420.4
CiPaw.01G164400	82.5662	78.219	101.962	87.151	135.432	100.435	90.6635	94.1199	106.069	108.898	106.097	108.651	102.67	94.3952	118.653	131.292	128.767	140.227
CiPaw.01G164500	13.0301	12.2768	14.0881	15.9345	16.1502	13.573	23.2922	32.9631	25.1122	28.0504	23.2815	26.1029	31.9739	17.6407	35.1316	32.8795	34.498	34.7801
CiPaw.01G164600	45.127	42.2034	56.3777	52.5952	73.8408	29.9803	47.1352	39.9035	100.092	13.3195	26.2657	68.4408	15.2859	41.8951	31.7853	6.47527	7.22588	7.36074
CiPaw.01G164700	3171.03	3325.93	3025.79	2808	3298.94	2289.79	1848.29	1340.15	2144.23	647.748	1484.81	1420.26	619.933	1888.4	589.409	212.397	220.312	296.771
CiPaw.01G164800	8.14423	8.25751	6.29511	5.30856	2.44191	3.83792	10.5906	23.3295	6.26596	42.5412	37.073	25.0011	46.2346	11.8024	124.264	206.188	211.159	208.193
CiPaw.01G165000	0.873611	0.597668	0.557917	5.95421	0.374058	31.491	9.86518	24.8727	0.0971833	3.81146	13.1058	5.07041	5.39859	0.738802	30.737	45.1496	34.6467	41.8585
CiPaw.01G165200	30.9358	35.0223	20.6833	24.8859	7.12413	27.1495	21.5461	12.3225	9.10389	1.19579	11.7847	11.4242	1.92145	11.9643	1.60615	0.440199	1.61429	1.0544
CiPaw.01G165500	37.9561	45.0825	37.1248	39.391	38.791	43.4406	65.7981	68.9347	19.1742	9.19109	75.8833	37.6805	18.1394	35.9042	8.57119	7.07684	7.92443	21.0123
CiPaw.01G165700	40.3575	37.1135	38.8488	32.6743	31.1452	31.3206	29.5658	34.1886	35.4406	31.1061	39.4778	34.7507	25.5561	47.5364	16.1178	11.2644	13.2818	16.9584
CiPaw.01G165800	38.935	33.2148	35.8241	26.6318	30.3936	30.8778	31.1837	22.8714	17.3433	6.10346	23.962	16.3765	8.667	20.0558	8.13613	4.92607	5.92459	7.64577
CiPaw.01G165900	17.2197	23.5612	27.2795	31.2637	26.8629	50.8532	27.3753	37.8411	43.8057	43.8405	34.1811	32.8425	37.2674	36.9706	24.5381	30.3719	35.0637	38.0418
CiPaw.01G166300	49.0296	46.9601	48.7572	33.2721	29.3239	31.9471	27.7286	20.1997	20.1287	5.94196	22.6458	20.9153	7.60038	20.2383	5.76864	1.3913	1.32277	2.3858
CiPaw.01G166400	10.1138	9.22565	14.6009	14.1178	22.8968	14.5756	19.1632	28.6279	41.2966	89.9322	25.1574	43.5632	78.6805	28.1828	62.9226	55.7979	55.0056	48.2653
CiPaw.01G166700	28.6878	30.1367	26.4303	34.9674	22.7097	30.0497	21.365	16.5448	22.845	11.4941	17.8409	23.6364	9.68744	34.9663	11.9298	3.14222	3.79487	6.4967
CiPaw.01G167000	90.996	75.1649	113.309	88.7803	116.32	94.7766	97.8277	95.4439	97.8839	58.8544	95.9176	87.8157	58.7631	90.7288	41.818	24.6153	23.2791	33.9843
CiPaw.01G167900	31.0489	35.0035	35.1398	24.042	28.4551	26.5772	33.1125	55.1162	50.5577	21.9103	47.7324	54.4578	35.5637	42.3779	18.1856	7.74237	10.3055	20.4461
CiPaw.01G168000	22.0992	20.8361	18.0271	21.4021	19.8788	18.5825	19.7657	19.1437	20.4521	12.8285	22.816	14.5274	13.5253	20.1182	7.34148	5.23143	5.93027	5.69307
CiPaw.01G168700	31.98	33.1742	38.5672	29.6763	46.1742	33.5335	43.247	55.127	55.1008	102.931	58.7676	58.8362	90.6053	63.446	78.942	90.4108	96.911	85.4562
CiPaw.01G169400	293.38	290.19	237.162	206.135	195.679	144.435	143.06	105.599	123.143	46.913	129.159	114.518	56.0296	146.833	61.8278	43.5858	42.2621	48.2152
CiPaw.01G169500	27.9422	27.6999	27.5607	29.4435	30.8835	30.8367	29.4238	40.2414	35.7362	45.6165	41.5453	41.9854	55.1807	33.7027	77.0361	93.3191	93.4057	82.4459
CiPaw.01G169900	88.1242	94.3966	65.4721	64.6088	40.0877	79.9982	30.7605	16.3728	24.4104	4.46768	25.8811	15.5045	9.49209	28.9492	6.2458	2.47259	2.16998	3.18907
CiPaw.01G170600	26.1029	37.3993	16.7764	86.3272	11.2478	47.5446	29.8671	11.4668	4.36491	0.644779	18.0616	11.0762	1.98147	11.3538	0.788724	0.288222	0.376786	1.20816
CiPaw.01G170800	52.9351	63.6996	46.6569	32.5815	46.932	24.5127	30.3956	46.2909	66.9203	23.7917	31.5546	42.197	25.6867	45.5819	19.2635	5.39352	6.78902	9.31398
CiPaw.01G171100	42.1979	41.2298	32.7375	31.2413	33.4118	36.3276	25.9446	26.2242	25.2407	18.5501	23.7544	24.0083	21.395	33.9477	15.5429	11.4463	13.9124	15.1301
CiPaw.01G171300	77.5658	71.743	58.1593	50.3195	52.3285	57.6281	42.216	31.2056	30.2607	15.2889	60.4172	35.6898	19.033	48.7598	17.6306	5.55286	6.70073	7.27381
CiPaw.01G171600	4.83642	3.70133	5.54918	13.9167	9.35968	14.2309	25.7487	34.4045	49.4248	283.628	9.85919	34.6484	225.33	31.7156	145.908	56.7532	59.1933	49.9803
CiPaw.01G171800	0.170091	1.16365	1.41213	7.58798	2.91314	9.33014	9.27251	26.2183	10.4068	230.379	22.7671	15.2372	242.244	7.46189	764.685	1138.22	765.139	852.182
CiPaw.01G171900	0.405107	1.66289	1.37981	2.17538	1.54183	1.46517	18.9295	30.1604	20.5799	168.561	35.2766	50.0913	147.82	23.2679	111.303	139.723	169.982	134.769
CiPaw.01G172600	0.255603	0.349734	0.652947	0.316745	0.182405	0.616301	0.497651	0.470516	0.853024	24.6266	0.661124	0.483754	29.4752	1.351	94.1725	94.1592	104.199	61.2352
CiPaw.01G172800	79.3496	70.8261	77.0454	66.3285	78.5488	57.8534	70.1277	52.4048	56.3493	23.2832	66.2924	56.101	30.4019	59.5085	26.9472	13.7256	14.0866	18.0985
CiPaw.01G172900	82.5626	77.4415	51.4909	74.2292	50.3856	49.6994	51.8824	26.9724	27.997	15.8714	52.1357	30.605	23.8766	38.2819	22.2846	17.3973	22.4059	21.0759
CiPaw.01G173000	17.1093	17.0877	17.0678	19.4996	22.6368	18.5188	20.9107	24.2151	17.088	9.9891	16.9585	21.7449	11.9896	13.5978	17.0327	6.22424	5.78904	5.10466
CiPaw.01G173800	10.6632	9.59785	13.3244	11.7492	18.6295	14.2803	16.9089	18.3203	19.6939	26.4996	19.9046	25.7086	28.042	23.4407	34.2059	38.8913	36.7376	38.4218
CiPaw.01G174900	114.171	118.118	106.579	76.3237	123.788	82.6178	211.292	193.357	68.5658	124.495	237.852	169.066	129.717	189.228	140.845	295.387	274.156	277.626
CiPaw.01G175100	48.0305	45.1336	43.0866	46.8206	41.4776	38.0398	51.4265	45.4115	33.3682	9.32396	51.2396	36.9033	15.7424	44.5503	12.3444	6.14216	7.05891	14.5354
CiPaw.01G175300	45.1152	40.2991	53.7101	42.7215	58.6805	38.7914	35.3562	35.0997	39.2979	25.3778	39.0807	37.5909	21.6987	51.0212	21.7892	9.59176	10.9607	13.3377
CiPaw.01G175400	46.7182	41.0381	45.4055	38.3615	44.9918	33.3561	22.3718	18.16	29.8959	7.28343	22.8771	22.0332	9.07196	29.3081	9.07753	2.70289	4.67231	5.08556
CiPaw.01G175500	19.6307	22.4963	22.5452	32.5034	19.6988	30.7597	88.2886	98.3879	123.197	207.985	66.9892	84.0885	208.555	82.3678	277.704	333.517	332.837	290.005
CiPaw.01G176400	5.02549	5.76117	6.93935	4.7128	12.4067	7.20487	102.957	75.5079	12.5409	8.39495	59.1962	33.2465	23.6814	16.0811	10.8732	19.7197	17.9089	39.6335
CiPaw.01G176600	80.7155	84.313	116.242	59.0741	251.278	120.33	72.5986	74.9557	86.7775	64.338	67.6059	84.4121	75.9187	99.7847	51.9322	24.7979	26.3667	43.6699
CiPaw.01G176700	191.659	178.041	184.042	135.941	139.004	123.713	118.606	96.5977	129.606	44.8433	114.439	127.677	57.0775	178.048	49.5939	16.2078	18.3854	29.1617
CiPaw.01G177000	15.9866	14.6068	13.4328	14.8335	10.4845	12.4559	19.104	12.4199	14.8151	5.18785	19.6839	16.0033	6.85241	19.8047	6.18933	5.15337	4.51848	7.20055
CiPaw.01G177100	152.454	57.9006	502.461	123.77	501.472	243.057	28.6651	38.8172	129.177	5.1802	23.7701	33.4375	6.2891	43.9802	3.52037	2.00685	2.9354	1.94128
CiPaw.01G177200	4.62378	5.40075	8.35455	10.9006	10.0599	11.9645	23.7135	30.3784	36.9464	234.371	24.4295	36.071	181.01	27.7773	173.316	230.204	238.208	179.393
CiPaw.01G177800	172.834	159.571	180.455	131.442	175.056	147.608	138.375	126.733	112.485	32.7566	137.036	126.087	45.7497	136.715	34.3756	7.11707	6.54468	21.3966
CiPaw.01G179200	242.121	202.916	310.051	178.553	327.743	161.851	191.276	157.858	208.216	156.269	322.211	244.63	149.353	348.361	117.1	53.6164	84.2627	68.0621
CiPaw.01G180200	49.3648	40.7917	52.2277	45.458	46.3514	50.2817	45.0211	29.4175	31.6157	7.00597	31.1576	29.3668	7.54825	35.8346	4.87579	1.34451	1.27829	2.47428
CiPaw.01G181100	4.34004	5.69092	6.81374	9.97208	5.29097	9.7015	19.5991	26.0758	37.2158	30.0244	17.7739	28.8629	38.0147	27.7186	19.3912	7.54328	12.015	6.05699
CiPaw.01G181700	134.525	127.414	135.607	96.1292	109.337	77.3028	90.3373	72.5603	100.185	53.5956	119.595	100.519	46.668	164.688	41.9556	15.1863	16.9277	21.0361
CiPaw.01G182500	48.1672	49.366	46.4245	42.7189	36.8275	39.8219	51.0264	50.8724	37.5927	27.3529	53.4243	44.3789	31.6326	39.228	24.3822	14.8821	14.3401	22.3294
CiPaw.01G183100	15.5297	12.9011	19.8356	24.3993	32.6534	39.2835	29.156	22.121	23.2914	9.07423	21.1599	21.5188	10.2517	14.6577	10.1408	3.60557	5.28481	9.13116
CiPaw.01G183500	23.4189	25.9498	14.0854	26.8058	11.4154	30.4249	18.6395	19.1103	7.27973	10.611	19.5121	11.353	12.4033	12.4903	3.95235	4.39855	4.08829	7.01731
CiPaw.01G183700	52.1249	57.9288	53.2765	53.4518	55.9588	48.5713	78.7362	90.1557	103.753	93.3079	98.2466	97.1437	108.886	92.097	148.248	171.77	177.203	159.975
CiPaw.01G184000	146.642	126.092	130.041	124.97	103.384	107.315	95.378	76.0532	81.7437	26.0431	96.0723	83.2704	30.1969	107.542	51.7827	23.1958	17.2447	29.151
CiPaw.01G184500	24.9276	30.0244	45.8461	54.6891	51.9612	51.7459	92.1424	104.356	149.199	230.714	97.1484	158.112	219.749	132.868	173.115	131.11	169.437	126.657
CiPaw.01G184900	0.786471	1.29133	2.31043	4.48316	3.25522	3.41336	22.7644	42.9497	119.336	134.392	39.7691	47.0358	135.128	80.2288	94.828	75.4125	118.12	63.2221
CiPaw.01G185100	22.0656	20.8541	16.9974	21.1421	9.74013	16.729	20.3733	23.3103	14.8038	40.1124	32.3611	26.8363	48.95	29.5781	23.1926	36.4774	40.4218	33.3186
CiPaw.01G185300	26.8727	21.2172	46.3524	29.8802	67.7857	38.2698	44.1534	51.0117	82.9989	94.3567	64.4671	57.0565	87.081	105.219	46.3772	44.2454	45.4951	61.6683
CiPaw.01G185400	79.2599	85.2099	68.9005	77.7018	51.4544	65.4199	125.061	132.138	153.646	37.2184	101.882	116.65	51.5705	111.903	42.8089	17.3025	20.4115	24.378
CiPaw.01G185500	33.9711	25.8163	121.87	65.1451	157.481	125.134	96.3896	131.558	275.751	130.353	126.642	199.214	128.337	137.391	113.213	84.5874	78.667	86.6578
CiPaw.01G185600	144.123	160.423	156.258	99.1726	159.708	84.3835	157.091	184.357	435.655	108.233	111.977	243.053	93.4321	186.258	68.1791	12.6758	23.0122	14.4286
CiPaw.01G186100	3.23804	4.52897	66.8167	16.1395	10.3727	51.6158	42.963	926.145	14.3283	40.3758	240.556	71.5422	40.9725	13.7679	18.2055	73.1289	38.4697	114.053
CiPaw.01G186200	14.2901	5.064	15.8886	14.396	7.33649	31.605	28.8231	243.118	34.9957	44.2301	61.8242	94.5613	37.8913	23.8004	40.1338	78.0826	44.7963	65.1337
CiPaw.01G186300	1.21224	6.08181	1.93544	6.63479	2.16271	2.92291	21.2418	41.9027	61.6956	113.123	12.9339	29.6982	100.663	39.6189	88.9569	80.9948	105.518	48.4031
CiPaw.01G186700	8.27018	9.23135	8.2004	8.63028	12.1142	9.44562	11.4407	16.6928	11.6211	20.1773	18.4357	14.4164	18.6126	12.5386	15.5942	19.2179	19.3923	17.1739
CiPaw.01G187100	8.18622	5.49278	17.8958	11.1198	26.0638	19.9281	16.2448	21.3481	21.8909	18.0295	20.7667	24.233	23.2787	17.8899	18.2815	13.9013	13.1355	17.9638
CiPaw.01G187300	39.6366	37.7633	38.7343	37.8274	32.1773	27.3402	38.2403	30.1157	32.9218	6.68958	43.6918	34.1516	7.19201	38.1742	6.96706	1.72933	1.0276	2.49182
CiPaw.01G187500	1.77908	1.44253	19.0205	20.5768	27.555	37.0977	2.56579	7.68199	56.6612	9.66249	3.57906	14.6323	9.30715	25.4241	20.1878	5.92555	6.10883	11.5962
CiPaw.01G187600	10.1094	9.33408	18.2664	17.9258	16.6575	15.3585	25.3902	33.8905	21.8521	15.8376	35.6084	18.459	12.0628	13.6408	24.1252	21.9065	15.409	27.0628
CiPaw.01G187900	20.698	20.2686	18.4021	33.3187	15.9291	34.0048	29.7628	41.3384	54.854	44.1432	32.279	40.8372	49.9352	41.8295	31.9877	34.518	38.5662	29.4911
CiPaw.01G188400	7.40394	9.72805	7.76585	11.5447	15.1161	12.9162	25.7438	26.9877	20.0455	23.9476	24.5405	25.7054	22.0489	19.1782	19.1415	13.3611	13.1071	16.4511
CiPaw.01G188900	77.2602	78.685	112.865	68.8729	130.705	65.9473	72.2153	84.9885	101.68	37.4672	66.511	112.745	66.4256	114.786	44.7053	25.1381	28.6559	48.9704
CiPaw.01G189000	59.154	69.2621	27.5424	13.8251	6.23848	9.98711	2.37744	8.37821	1.75974	23.7619	22.719	9.13916	14.3324	45.194	1.68682	2.43557	2.57291	7.04254
CiPaw.01G189100	1.50832	2.49827	0.608377	26.9055	60.1636	18.3276	44.4104	34.7797	91.2692	5.43575	54.259	53.8376	3.76689	2.18189	125.61	4.85966	5.72428	5.18275
CiPaw.01G189600	2.49771	3.20394	2.99085	3.28862	0.891211	2.25839	6.28132	11.4945	0.347316	10.7837	8.68113	3.74233	84.2373	1.81524	167.55	346.224	306.658	285.187
CiPaw.01G189700	49.9541	45.2824	61.2127	9.47897	4.90166	4.70498	34.2433	68.5838	6.42535	6.99993	85.6	30.9234	118.518	13.2018	463.926	1457.28	1363.16	1395.63
CiPaw.01G190000	77.2979	77.0544	67.5187	76.7812	86.347	61.8078	73.095	62.1014	50.0118	33.2392	55.0504	54.6316	31.6568	49.9137	31.307	17.1247	19.1545	21.2633
CiPaw.01G190200	71.3832	76.7296	16.629	67.9966	3.26311	67.4532	22.1743	13.795	1.27168	1.23146	13.9626	3.68599	1.75204	8.52617	1.12979	1.58261	0.850464	1.29794
CiPaw.01G190800	20.2032	19.5177	17.1041	27.7776	17.9492	20.0749	42.2445	28.7947	11.2697	4.16307	17.5442	28.4295	4.94716	10.4631	6.09945	1.82939	2.27907	4.95798
CiPaw.01G191000	40.4688	40.6924	39.4588	191.343	19.1713	230.955	130.734	63.5145	25.7318	0.832145	38.6765	24.6104	5.89497	11.0239	0.38172	0.139491	0.486277	2.58248
CiPaw.01G191100	5.51497	3.21402	6.91364	25.0587	5.83054	58.7306	84.8392	28.2	7.38476	0.123771	15.9816	14.0457	3.38099	4.42643	0.403741	0.221308	0.105204	4.98621
CiPaw.01G191200	1.41847	4.49641	0.545145	52.2882	0.849906	392.244	188.279	36.4284	0.696968	0.212345	12.1011	0.510171	0.365067	0.475359	0.307583	0.245598	0.371499	0.93952
CiPaw.01G191300	3.11323	6.90737	1.63281	34.7438	0.47197	299.139	115.943	30.3742	0.203593	0.224179	8.8326	0.599591	0.299038	0.622335	0.170008	0.231908	0.209159	0.791059
CiPaw.01G191400	1.55246	1.65925	14.3958	13.0607	25.6343	7.02262	627.234	164.84	56.8226	5.35127	25.3623	889.92	7.14074	10.501	13.7164	2.30976	1.03388	2.23779
CiPaw.01G191800	0.108627	0.242885	1.64803	0.356228	1.09661	2.30988	16.3257	29.9818	1.74433	0.843393	2.83708	189.96	0.440012	0.699721	0.795143	0.362173	0.712779	0.609161
CiPaw.01G192200	39.4038	45.1721	20.7747	41.991	5.11264	47.6213	43.1028	44.911	4.95422	1.52531	24.7911	15.3915	7.58537	10.2345	0.574102	0.62938	0.797842	7.36498
CiPaw.01G192300	8.45814	16.8715	1.56192	19.3211	0.872665	42.385	20.1052	18.6337	1.02027	0.617501	16.0784	6.81459	0.899624	4.30901	0.503571	0.77288	0.419894	4.28106
CiPaw.01G192400	3.03784	3.28805	9.03434	8.82132	9.6422	7.37939	26.7186	34.1089	37.0724	84.2371	25.6247	46.1669	81.0549	28.5186	124.619	132	122.977	130.864
CiPaw.01G192500	162.343	153.346	172.749	105.999	134.388	105.823	84.142	66.7759	92.2908	43.5555	87.6009	90.1268	40.6478	129.007	32.6424	12.3733	11.7638	11.8223
CiPaw.01G192600	172.858	168.948	162.452	148.499	157.411	137.353	136.547	98.0409	109.556	43.8685	116.119	113.288	50.0085	125.893	45.0327	22.98	22.2123	34.7177
CiPaw.01G193200	100.455	96.1712	127.255	70.0567	175.577	82.0621	71.405	68.056	70.0812	26.1151	73.0308	55.4968	35.4588	46.0276	33.887	31.8623	26.5064	45.2632
CiPaw.01G193300	69.5814	55.2431	63.1318	50.5235	37.253	32.5029	41.7697	43.0603	10.9528	4.24436	28.5429	19.7597	5.39598	11.3162	5.94292	6.01398	5.4455	14.4802
CiPaw.01G193600	8.70154	6.86888	13.109	10.783	13.5338	15.7356	17.9552	25.6012	29.6601	15.4127	19.6213	25.4769	21.6665	16.3922	15.9869	17.2844	21.6044	18.6197
CiPaw.01G193900	2.99056	5.91051	1.06104	3.08826	2.60838	1.00149	12.5076	15.6996	16.2643	18.7255	11.173	20.3338	18.8839	9.13278	15.2706	32.5818	23.1045	19.4299
CiPaw.01G194500	19.6614	13.7444	26.834	16.8503	68.2748	16.8361	26.8716	48.4827	53.0106	43.3505	17.7437	67.6215	38.7968	14.1799	59.8082	30.6598	28.1402	31.7818
CiPaw.01G194700	19.0218	22.2257	20.3492	22.5532	23.9525	28.4689	46.9881	71.666	56.3859	60.4318	50.8501	48.2869	69.6351	44.2019	67.8854	96.9663	94.3515	79.5343
CiPaw.01G195200	17.1485	17.7725	32.9946	27.7613	35.8274	27.3599	27.0889	30.8954	47.4883	187.219	27.5567	36.8285	148.488	44.8181	97.938	116.697	161.238	103.152
CiPaw.01G195400	1.84736	1.72342	2.68132	3.22577	4.0748	3.84688	8.28341	10.9232	14.1052	44.4713	8.03611	6.56881	49.6669	11.8059	52.8641	69.4176	84.1634	66.1668
CiPaw.01G195500	367.042	342.351	487.806	364.905	674.141	431.455	481.664	590.75	609.487	777.899	546.076	721.309	656.061	520.944	721.976	677.409	610.709	638.827
CiPaw.01G196000	48.4481	43.4678	63.6051	36.4404	36.6034	44.7505	27.1561	20.4693	16.678	3.21325	18.5163	11.7999	5.69204	13.3516	2.76333	1.77585	0.94351	5.364
CiPaw.01G196100	37.1771	41.1981	34.6245	47.3898	35.6503	53.2238	57.8056	50.8517	29.1868	15.1358	40.5673	29.3172	17.9485	29.5776	15.9792	15.21	13.4636	19.6766
CiPaw.01G197400	103.805	112.201	102.952	102.725	115.762	119.804	85.4524	78.1222	77.9494	103.524	83.232	79.9769	108.888	108.542	150.181	254.625	244.086	202.627
CiPaw.01G197500	5.62842	7.23447	10.021	6.02367	11.5629	6.27147	1.77105	5.75603	6.45098	46.3012	19.7416	9.89914	46.8647	16.2269	57.1434	114.296	98.8275	110.77
CiPaw.01G198300	27.4014	27.854	20.0157	29.0735	15.0385	26.8812	22.045	17.9858	15.54	4.55798	19.2627	15.9308	7.3453	22.277	4.45453	1.32596	2.45982	4.91419
CiPaw.01G199400	59.918	49.7454	139.064	271.216	172.492	511.855	122.079	127.967	99.9553	259.976	138.058	99.1152	167.884	82.5308	97.9168	80.4039	85.9433	109.585
CiPaw.01G199900	44.0236	39.847	51.4957	76.2073	79.1345	62.5581	77.0726	49.9415	80.4441	11.0922	57.6188	73.3932	14.4405	56.533	28.1089	4.2617	4.75308	8.41669
CiPaw.01G200000	41.1998	61.5172	11.1377	28.6503	2.96866	15.7207	13.8104	6.47961	1.33491	4.16896	22.244	4.34033	4.414	10.8248	3.16258	5.46067	5.52135	6.99409
CiPaw.01G200200	0.350431	1.55833	2.57367	3.58262	3.62611	5.06969	1.25084	1.29015	4.28814	95.9549	3.2857	1.43699	105.28	4.44534	208.984	360.505	431.46	315.418
CiPaw.01G201000	13.5664	15.5087	13.9742	14.4797	15.4277	16.1972	24.1981	33.4587	25.0718	49.8013	26.5438	24.9028	42.5939	20.0777	25.302	15.0308	19.7001	17.1426
CiPaw.01G201700	110.794	87.9444	117.419	88.8513	91.4914	75.1209	69.6882	55.8323	75.2988	22.5511	79.37	62.4649	24.2074	91.9466	20.5838	8.60085	7.64967	14.925
CiPaw.01G202300	14.6618	11.5782	15.7842	14.639	14.5884	13.6863	11.799	10.3331	17.6151	4.01067	14.3024	15.4337	6.28683	23.0716	5.67196	2.76864	2.76173	3.99532
CiPaw.01G202600	12.2591	8.22028	8.39942	15.9965	9.0381	22.4138	10.7486	12.454	19.8692	8.85516	8.60961	14.8531	7.43593	16.9929	3.36997	1.49537	2.50892	3.68719
CiPaw.01G202700	17.2147	16.5429	17.0789	22.3248	18.0559	25.1941	17.9794	21.9121	20.9316	17.4665	19.778	16.366	14.402	16.1665	6.96367	5.55212	5.69106	7.81831
CiPaw.01G203700	12.8654	10.0257	22.4178	16.6819	29.7927	17.051	35.9415	71.4139	27.202	52.3509	38.5656	42.2478	45.0355	24.9485	60.0383	39.3253	43.7954	43.4354
CiPaw.01G205100	24.4708	25.4706	20.5909	27.1217	18.7269	23.8147	27.8216	29.5871	10.2133	10.4915	24.8689	17.6725	13.5816	16.5641	6.89462	5.6199	7.14896	9.8497
CiPaw.01G207700	7.63522	7.43141	5.73068	11.1198	9.32454	11.2926	29.9354	27.9168	46.4963	17.0755	23.0062	40.918	25.2765	36.5288	17.1146	11.5986	16.0545	10.9928
CiPaw.01G207800	39.8998	36.6012	41.2994	29.8004	34.8366	29.5347	26.6545	22.7694	34.5669	12.9893	27.2565	33.1831	17.7908	40.1791	20.6514	6.34305	6.58731	7.05617
CiPaw.01G208400	8.40417	8.12344	10.8355	9.74418	13.4636	14.0288	15.652	15.9481	11.8001	14.5342	17.8132	17.1792	16.3497	14.1979	16.8335	17.1535	18.2929	17.5265
CiPaw.01G208700	5.32996	4.83669	6.70196	6.19425	6.03056	8.0238	27.7085	35.9922	21.9965	30.0883	34.6795	29.4784	34.8327	25.9531	49.3195	89.5851	74.1635	85.4449
CiPaw.01G209200	27.0051	20.7677	38.7225	22.082	41.3564	31.3687	23.4875	22.1061	28.2433	11.18	18.4566	23.6274	11.0935	17.3368	9.15624	4.65586	5.19814	8.72857
CiPaw.01G209400	0.437686	0.25666	0.399316	1.00728	2.76647	1.50762	17.449	23.4803	6.46876	1.89442	10.027	9.5459	2.82893	0.859267	18.6005	24.524	17.5193	24.6347
CiPaw.01G209700	17.5448	22.0375	5.97244	25.2084	3.08019	51.458	7.88489	11.4767	8.84731	64.9023	12.7664	14.1192	46.263	22.0956	44.4356	48.9306	60.1063	45.0595
CiPaw.01G209900	11.5891	14.7404	10.6327	13.8556	15.4922	16.7266	20.3391	24.4382	20.5185	27.8922	18.4709	16.3729	28.099	19.153	36.8615	38.9959	36.823	35.3054
CiPaw.01G210200	7.5775	8.32523	5.60147	24.0428	2.09961	47.885	23.4537	22.2771	6.70034	133.544	36.1117	18.5262	91.1835	20.4218	32.3972	47.4256	44.9468	56.6008
CiPaw.01G210400	25.9038	21.2075	18.4297	24.8842	13.1996	27.9772	24.6195	16.8142	12.7649	3.47659	19.4911	17.7194	6.6147	18.2856	7.95535	4.54623	3.70484	7.24347
CiPaw.01G210700	29.2439	31.7916	13.2396	31.2129	6.78961	21.6727	24.3087	19.419	5.12488	10.8022	22.3423	10.9304	13.7593	13.7101	9.10612	16.5478	15.3717	13.5885
CiPaw.01G210900	2.05959	4.41089	4.11752	5.43741	3.57857	4.966	20.8052	28.9018	28.0915	96.2602	25.5936	27.1163	83.7957	21.8668	128.06	128.457	152.109	114.89
CiPaw.01G211500	60.3043	78.9468	6.94915	42.7187	3.45843	3.85832	18.159	10.8287	1.67838	1.21898	10.3473	4.84562	2.57305	10.1495	2.03334	0.891647	0.61225	1.55732
CiPaw.01G211600	37.2649	36.7467	41.5143	41.0074	57.5309	50.7266	54.8693	63.3857	31.2412	37.1291	50.8601	38.4076	37.8712	32.4383	46.4855	59.2599	55.3297	63.2156
CiPaw.01G211900	17.9644	19.0708	21.1211	19.3189	23.331	21.8857	29.5711	29.7325	23.4871	22.8348	29.9977	27.2038	25.843	22.2645	31.3593	37.2125	33.7313	37.492
CiPaw.01G213100	0.202789	0.332964	0.569834	1.30675	0.405202	0.977915	2.15837	2.66334	4.0615	73.8044	3.35692	5.05589	76.0659	6.35222	75.1922	93.0172	101.372	76.8883
CiPaw.01G213400	0.411376	3.28343	3.15262	5.7775	4.59923	6.94327	9.61123	12.7885	16.4746	655.116	21.8127	26.2118	554.11	30.862	1171.19	1364.88	1401.56	1198.29
CiPaw.01G214400	41.3416	34.9684	69.339	36.4308	62.9384	45.9139	20.597	23.0612	26.0144	45.244	44.2846	44.3641	39.0771	102.061	22.2039	13.302	14.2815	23.7069
CiPaw.01G214500	2.8284	2.44422	72.6327	46.1181	162.111	116.653	7.34241	18.9993	91.0802	20.2058	3.65787	46.0172	12.4846	10.0714	60.909	27.5804	25.302	35.6634
CiPaw.01G214700	20.1626	20.1647	20.0646	18.1623	24.5009	26.0649	30.0595	39.3514	47.4714	50.7352	37.6996	43.0127	53.524	41.0018	40.7342	36.9358	44.709	39.0741
CiPaw.01G215400	51.6686	49.191	80.7733	66.4922	105.482	70.0552	93.8253	100.299	104.785	118.494	88.688	132.407	119.959	79.8031	107.567	73.5441	73.5322	71.0661
CiPaw.01G216100	46.0646	50.5725	49.302	57.6476	46.6456	63.7661	41.5936	36.6444	37.1669	20.7418	33.2011	35.1484	22.5029	39.168	19.1642	6.70723	8.06488	12.9205
CiPaw.01G216300	5.6481	68.429	22.2982	37.6682	5.42301	13.9899	60.6483	100.19	220.709	138.144	52.725	68.5428	158.764	14.3296	209.785	281.722	260.018	226.201
CiPaw.01G216400	32.6727	36.8285	37.9561	33.0654	41.0807	33.4343	43.6202	51.3613	66.8078	65.3342	51.2587	64.6337	70.8214	59.3737	67.3495	78.5121	76.889	69.601
CiPaw.01G216500	21.7511	28.0985	13.2754	30.4857	11.365	30.7196	28.2869	28.1846	19.2081	10.8692	19.3495	19.3536	12.3943	20.9997	8.57391	4.13212	4.87838	7.09012
CiPaw.01G217000	8.03791	9.1046	9.70246	10.0336	13.111	11.8911	12.8407	14.2723	13.7891	23.4432	16.4114	16.2341	24.7901	12.5431	40.069	41.6621	42.4611	40.3497
CiPaw.01G217100	19.4059	21.8376	21.7751	20.0025	14.2368	10.4951	36.488	34.9435	24.6141	8.35227	43.1573	31.1212	9.20624	23.5817	10.0377	4.91256	2.80236	6.38359
CiPaw.01G217200	75.8544	74.2603	72.6902	70.3756	51.964	45.1944	115.109	89.6067	61.2643	43.3974	95.2569	72.26	43.0877	85.1295	51.3083	23.5127	22.931	30.2666
CiPaw.01G217600	28.372	46.3262	40.676	41.0878	25.2706	42.8019	68.4313	118.592	188.558	188.209	93.0515	123.159	196.091	63.5284	245.768	309.714	299.075	229.58
CiPaw.01G217700	2.51902	3.82135	4.89614	6.10746	2.97001	3.23495	43.998	60.4159	181.354	95.9651	46.6709	65.2939	108.169	190.57	40.591	9.01852	15.4	13.2436
CiPaw.01G217900	11.2532	10.0816	10.01	5.39538	2.67684	2.74562	34.1685	36.0867	45.3046	56.9055	16.9788	44.1167	53.9588	57.5673	30.9817	10.9587	13.869	10.039
CiPaw.01G218200	49.3529	55.3364	59.6668	55.2624	80.7485	63.1492	158.66	155.211	83.9165	128.534	172.46	146.316	135.89	116.186	141.455	127.003	152.65	174.197
CiPaw.01G218300	26.8795	29.1988	32.4026	29.4869	34.141	31.9501	38.811	46.0423	42.4365	41.8829	45.9969	44.9548	48.973	48.0453	43.9852	44.4009	47.4016	52.1758
CiPaw.01G219000	2.93403	3.69761	3.0572	15.9787	1.2122	51.9411	16.7365	16.6767	4.4664	141.951	17.9738	16.5614	72.9337	7.91722	14.7276	2.42603	6.84009	7.97765
CiPaw.01G219200	30.9803	34.3025	40.6396	34.6679	53.1443	37.4681	41.9379	54.5204	65.0917	61.4814	55.0346	59.0373	61.2539	62.0629	66.6884	63.9841	67.3777	70.1271
CiPaw.01G219500	88.6091	87.058	69.4784	42.8544	44.6148	33.9764	55.4297	55.8811	53.393	45.4901	59.5256	61.0246	45.6309	65.5687	27.0018	15.2009	20.2838	20.401
CiPaw.01G219600	33.5741	34.4331	37.3199	25.5628	28.8375	26.4737	22.5352	22.3457	17.2276	10.3372	19.6368	21.0662	13.4846	23.9808	8.131	6.61988	7.29088	9.40989
CiPaw.01G219900	60.3749	51.9898	63.8692	50.2075	58.725	47.3773	54.7686	45.7539	56.8411	19.488	55.927	52.5504	18.9494	52.4165	26.1831	7.00545	9.29863	13.7768
CiPaw.01G220200	46.7621	44.5341	50.1341	30.4251	45.1857	40.3099	16.7727	11.9927	23.9883	5.97057	19.1141	12.0244	5.88211	28.1741	6.22592	5.2503	5.24129	6.78578
CiPaw.01G220300	17.094	18.1764	18.8243	17.3937	24.1828	21.1521	26.1567	33.4046	40.2067	40.4608	30.0163	36.6214	44.9732	29.8345	47.9578	61.0483	58.6611	59.4214
CiPaw.01G222200	1.57694	0.359614	2.01417	3.25693	2.6258	2.21799	3.75253	7.41838	5.26272	35.9926	6.4581	9.28516	41.1838	4.72317	92.4716	89.1304	87.7187	86.8381
CiPaw.01G222300	26.1652	26.7811	35.8505	46.4886	44.8132	84.3914	44.9003	57.548	65.7744	78.163	52.999	59.8531	79.0458	49.859	61.7939	81.4398	99.5512	82.4887
CiPaw.01G222400	36.6449	41.531	44.1264	49.6701	61.1984	68.1289	64.8054	74.0695	62.9945	64.3915	57.5629	65.2008	76.3111	51.6092	68.6905	59.7133	60.5531	66.8093
CiPaw.01G222700	21.3042	26.0755	27.5301	25.7816	40.0272	29.5968	39.4263	53.1063	57.675	69.1864	48.3235	44.8353	62.0793	44.8659	63.4946	77.8133	88.5541	75.6852
CiPaw.01G223500	13.1101	9.83707	13.6842	10.3067	10.6635	11.0467	10.0636	11.9369	15.2114	8.20042	11.6678	11.5612	11.3559	18.7765	7.80199	4.42934	3.77554	5.76208
CiPaw.01G223700	78.6676	79.4869	64.3455	65.7089	46.8545	56.2658	43.1999	42.0511	36.3513	19.6177	43.9233	43.9023	19.2818	56.1332	20.1846	8.68732	10.1295	13.398
CiPaw.01G223900	14.3674	30.7481	38.0542	44.0068	58.3934	48.7657	223.244	367.953	393.95	2349.1	317.41	421.157	2229.84	358.979	4291.38	5664.7	5619.19	5110.71
CiPaw.01G224200	81.8398	80.7718	77.2622	60.3583	114.058	64.6278	78.6665	76.9542	90.5221	97.3446	81.8509	111.429	76.4067	126.533	56.7854	18.1387	26.2586	30.3337
CiPaw.01G224800	36.491	32.9159	8.77904	17.8092	1.4269	7.53303	20.1948	16.7932	2.71089	1.13589	15.6769	6.70129	5.1714	12.484	1.29684	1.89561	2.2528	3.61823
CiPaw.01G225400	402.948	464.88	40.3983	301.324	12.4596	19.2679	76.1799	22.7451	3.28691	0.528987	37.6041	2.7113	2.74181	28.3595	0.862776	0.763955	1.41807	1.1818
CiPaw.01G225800	18.7014	18.1519	21.4234	20.8574	24.1058	22.687	21.2398	23.0222	29.5808	29.8179	25.773	32.076	30.5042	32.7432	27.0889	29.1273	29.3181	31.3862
CiPaw.01G226100	15.8681	18.4316	12.9772	23.9078	20.6925	26.4246	25.1899	24.3768	16.8902	21.721	18.1594	18.7249	17.8884	14.6021	23.2419	22.0165	22.8136	28.1269
CiPaw.01G226300	18.3441	17.7073	21.5446	23.5106	24.7021	42.64	29.192	24.4393	14.0819	5.71011	33.7575	18.8253	9.6361	15.7391	7.54367	4.93478	4.27109	11.0203
CiPaw.01G226600	133.752	91.5941	130.087	45.2772	41.9044	22.103	41.2425	26.8232	38.8307	76.462	37.5487	24.038	69.6223	64.0743	53.7784	59.8048	64.1179	42.596
CiPaw.01G226700	32.237	35.5322	39.1165	35.9535	43.0706	36.7052	46.2016	45.6605	44.2292	52.1997	53.4454	51.069	54.7439	45.7687	61.0211	56.1271	57.5137	62.4271
CiPaw.01G227100	20.6391	20.6196	24.1996	27.1999	33.0418	33.966	30.9003	33.3691	35.7149	39.5042	26.7623	37.6326	40.1411	27.6595	43.0621	41.2333	43.927	42.9
CiPaw.01G227200	36.653	34.5509	46.1903	35.8203	48.8707	37.668	43.1637	43.8597	51.2623	26.2624	46.7876	53.7158	29.2132	44.5023	25.173	11.2446	14.9822	17.883
CiPaw.01G227600	5.69944	5.69071	9.44394	6.8719	14.5102	5.5712	9.79703	8.31765	12.3378	7.0939	9.16379	12.0501	10.7089	9.28166	36.2328	36.3835	40.4626	29.7326
CiPaw.01G227700	13.0437	15.5287	13.8919	11.5735	12.711	12.5897	15.754	16.0556	12.9759	5.82643	11.0081	10.69	7.39256	9.91446	5.45247	3.79996	4.05933	5.01121
CiPaw.01G228100	3.83775	20.5076	9.2075	6.49098	8.43819	5.93971	5.85642	12.4107	28.3847	27.1519	16.4323	13.4797	27.0695	3.45387	36.9551	162.447	133.45	75.5483
CiPaw.01G228300	24.5163	22.5171	34.367	27.7984	40.4145	31.4037	31.1057	38.21	28.841	10.4734	38.2454	28.6131	16.4014	28.3462	11.4183	5.67779	8.23927	15.8318
CiPaw.01G228600	1.81944	2.60265	4.22529	4.81678	6.25591	8.2146	11.1639	6.61627	7.45202	4.71068	10.0538	7.93041	10.298	2.62275	133.554	538.879	269.289	316.721
CiPaw.01G228900	2.62202	1.96388	7.43635	4.30835	7.86885	6.48955	2.76715	5.71392	15.3373	63.1915	5.53617	9.69885	49.6099	18.3466	7.88692	12.5097	14.1094	10.3797
CiPaw.01G229200	3.57073	3.62898	13.6192	4.60406	15.0214	6.10766	4.68378	5.43836	17.831	51.0293	9.362	10.8449	34.993	15.5739	6.43811	9.26464	11.6489	7.65141
CiPaw.01G229700	528.966	864.542	62.3112	657.118	17.78	217.297	215.293	106.695	1.45365	0.950189	76.2731	6.37516	1.82652	9.117	1.11927	0.755099	1.07686	4.64887
CiPaw.01G229800	23.9908	29.1543	27.3687	32.1615	22.9225	28.3435	36.858	44.7277	36.8912	31.9386	47.3425	36.5868	40.7938	36.7501	42.1562	42.7437	36.1827	51.1137
CiPaw.01G230300	50.4114	70.2872	1.22354	88.4375	0.170902	42.1528	32.3279	7.49435	0.133205	0.580467	10.3755	0.302165	0.132136	2.02529	0.591712	0.389211	0.986777	0.815738
CiPaw.01G230400	83.803	74.7215	66.7378	68.5923	64.1821	41.0465	72.3705	61.8881	74.8502	32.0292	53.6229	91.3608	32.512	63.1455	50.6403	10.5189	13.1955	14.774
CiPaw.01G230600	21.5358	10.7604	64.286	25.4879	76.8424	41.2785	95.637	137.044	50.3369	17.1553	83.0849	61.2142	32.8436	27.6258	94.8218	85.7307	83.8762	118.688
CiPaw.01G231700	52.2914	53.079	62.1977	56.1234	72.202	58.1746	167.759	212.256	99.9216	167.108	215.932	152.489	211.256	119.024	230.032	226.215	231.967	250.38
CiPaw.01G231800	66.0098	77.9517	53.1738	92.8393	42.4855	85.2908	137.629	128.37	23.1578	19.2227	92.8989	44.3026	26.5665	23.7499	20.0997	33.9001	31.5142	45.8373
CiPaw.01G231900	28.3504	18.1257	52.8988	27.2171	26.4906	25.6231	26.7602	56.0286	55.5658	77.6698	82.4363	59.235	86.9067	44.8196	61.6131	70.0494	70.292	88.8203
CiPaw.01G232100	19.4311	24.2295	16.3828	17.5552	8.88002	17.3097	9.69089	10.5721	6.49538	6.84423	15.35	9.78258	7.07702	17.2017	1.32441	1.97048	1.38042	4.45593
CiPaw.01G232200	8.51657	5.27682	5.95208	18.1207	2.98148	18.7913	17.9372	13.4096	2.32384	9.15288	19.1189	8.71815	11.7033	5.94535	7.94059	8.00874	9.4351	14.7784
CiPaw.01G232500	11.0813	12.2758	11.4284	14.5133	10.1529	16.4874	15.0443	12.0514	12.8667	4.84876	11.4147	11.8706	6.15429	11.7655	5.70357	2.94246	3.94653	5.75407
CiPaw.01G233000	41.2641	44.7053	37.2013	46.5375	32.6054	52.2974	36.5796	37.4206	32.9796	25.4381	37.1201	36.0508	25.1377	41.1094	17.7536	11.2476	14.0459	16.4794
CiPaw.01G233200	0.211694	0.796551	0.743572	1.37725	1.35963	1.33988	16.6925	29.4214	31.733	10.7112	18.5483	27.1775	18.1044	11.8606	24.4264	20.5281	32.2195	23.5552
CiPaw.01G233700	28.7631	30.171	32.6668	33.7381	35.4322	32.8227	39.0376	44.4565	43.2607	45.6295	43.3576	45.518	47.9621	41.5057	47.1064	54.08	53.4251	50.6688
CiPaw.01G233800	18.7556	17.58	19.3911	19.7649	21.8788	24.463	19.2838	20.0447	21.5872	11.2756	24.8671	20.6832	11.9618	21.9811	7.96918	5.12029	4.59427	8.14922
CiPaw.01G234400	33.7869	24.7343	46.2701	27.8237	33.9911	33.036	23.4637	22.5364	33.1169	4.34679	23.7495	22.0843	9.34079	25.5551	3.89928	1.78761	2.14293	6.35294
CiPaw.01G234500	80.1692	84.1519	70.5238	69.518	55.8085	50.4573	53.8143	46.1778	72.2425	34.6483	65.6893	57.7658	36.2108	82.9822	26.9933	17.138	16.0915	20.079
CiPaw.01G234700	16.1113	14.0513	21.1282	15.393	12.2873	14.9753	12.3717	14.6402	9.16658	7.82508	11.1338	15.2073	8.34657	13.0011	4.74042	2.06542	2.66048	5.23652
CiPaw.01G234800	19.8084	21.8469	23.6139	16.8108	16.2775	21.8544	12.4659	10.0183	10.1497	6.83809	13.9732	8.1795	8.87595	18.1477	4.38997	4.94273	4.08096	6.81536
CiPaw.01G235500	128.463	125.405	110.114	80.3893	74.1617	112.038	60.2432	60.2318	50.2071	45.2575	85.6898	49.2719	45.33	86.8485	16.661	10.1731	9.34228	13.0836
CiPaw.01G235900	2043.32	2001.52	1873.43	1451.45	1815.74	1507.36	1110.92	847.389	1269.19	257.761	960.557	979.17	355.428	1274.63	386.51	116.183	123.253	184.195
CiPaw.01G236400	42.9561	36.6359	46.9932	38.4317	37.9401	31.5832	71.5079	82.7381	18.2143	45.5225	95.9109	70.4832	71.2097	63.9397	89.2868	144.426	130.764	136.039
CiPaw.01G236700	58.9085	68.1858	15.0256	58.0449	5.64113	28.053	23.2569	9.21975	1.04687	1.44461	24.9631	7.19306	2.62662	17.2526	1.40749	0.611767	0.840141	2.35068
CiPaw.01G236900	15.8537	15.203	15.0911	22.1105	12.4969	27.0852	21.5433	14.8169	8.79951	9.74521	13.2496	15.0151	7.48397	9.88568	3.4744	2.51692	3.18017	4.26069
CiPaw.01G237000	29.0584	27.1253	31.0785	11.3885	26.6081	15.0892	9.2589	12.0301	17.4772	15.1154	23.2612	15.0742	14.2945	26.6932	8.04472	2.22854	2.84006	4.32291
CiPaw.01G237900	9.25214	12.5075	3.26162	19.2617	2.69384	29.4471	15.2756	16.5318	3.95228	13.7693	10.051	11.9072	11.2716	5.98569	19.0195	21.9335	22.7212	19.077
CiPaw.01G238200	0.395607	0.44288	3.12364	3.56537	8.16146	7.67434	4.80813	12.9758	12.5625	37.5707	18.9301	17.198	40.3217	9.50455	58.9318	68.8534	69.7226	67.2539
CiPaw.01G238400	0.25095	1.0301	2.16357	3.42076	4.38755	4.76501	6.18882	10.7018	24.7758	60.4456	5.67951	21.7684	61.4079	13.3304	89.6579	109.438	106.504	101.649
CiPaw.01G238900	65.6472	65.2672	57.156	50.1856	7.24618	19.9281	67.2781	36.9487	10.1136	0.572364	35.8836	10.5771	4.29961	20.095	3.73409	6.65215	6.68939	9.38409
CiPaw.01G239400	56.0368	54.1202	52.3467	59.645	54.4125	74.8567	69.6782	74.8921	66.6094	121.215	82.1136	74.6294	116.404	77.1652	133.01	145.726	148.916	139.344
CiPaw.01G239600	22.1093	24.7779	19.8885	25.7988	13.5676	25.773	21.8301	20.0591	6.65119	2.03304	22.307	10.4745	4.55676	8.3666	2.04054	2.09721	1.4622	5.22574
CiPaw.01G239700	30.8774	32.216	32.2585	40.9389	34.0116	44.297	32.7816	33.0438	19.8028	15.8964	33.4527	26.2639	15.5533	21.5739	12.5206	6.09071	6.0425	13.5979
CiPaw.01G240800	37.9355	36.6437	25.2773	32.9961	24.6506	20.7602	42.5007	39.6786	26.1896	12.0231	32.84	29.2504	16.9603	30.2123	16.7647	8.85531	9.31932	12.6649
CiPaw.01G241000	14.8697	27.052	19.9475	23.8826	17.903	19.4289	29.4361	51.5843	64.0408	47.9212	54.3609	65.0891	45.8346	29.5937	39.408	48.9628	45.6955	39.4256
CiPaw.01G241200	28.2793	27.0228	31.2595	23.0103	34.2746	19.0636	26.7417	26.7329	18.0286	7.87223	20.2804	17.2195	7.16804	15.6755	12.0614	6.3981	5.27192	7.37529
CiPaw.01G242200	27.3979	26.8725	40.1612	28.5756	39.0478	29.1431	86.0131	123.604	203.848	374.716	72.9883	157.742	353.826	159.067	235.554	165.956	192.176	146.002
CiPaw.01G242300	21.5727	20.2044	14.0349	21.7295	11.649	18.6713	17.0327	14.6174	16.5228	6.04673	12.3458	11.6081	6.90617	12.8658	3.07837	1.18742	1.54486	2.58692
CiPaw.01G242700	47.1711	51.8782	9.72058	46.8997	1.07642	19.094	16.1077	4.12288	0.152543	0.0830919	6.38421	1.1246	0.453955	6.45057	0.135523	5.64571	3.03696	1.32339
CiPaw.01G242800	27.3883	21.1866	31.9526	28.2831	31.1058	36.0941	45.8308	53.2174	40.8724	312.831	73.387	62.3375	257.329	68.5964	349.63	786.023	832.323	634.082
CiPaw.01G242900	65.813	56.4291	36.195	57.9919	23.9675	45.9236	65.3901	67.9617	69.1604	172.837	59.4836	62.4735	177.475	84.1907	146.928	135.79	161.6	117.695
CiPaw.01G243300	7.57869	6.64881	10.8188	8.61814	12.7891	11.824	7.11734	11.3796	12.6958	45.8154	15.509	12.4309	36.109	13.8552	45.9099	52.5523	53.8214	45.353
CiPaw.01G243400	0.575028	1.46868	2.30132	5.74813	2.02441	3.18892	34.0844	52.126	58.3815	555.044	78.1837	110.087	382.081	148.685	318.517	244.268	284.482	213.148
CiPaw.01G244600	44.5735	49.8143	44.1615	49.4663	29.63	51.2526	46.6608	31.94	25.3868	23.7721	34.5477	30.4311	23.2459	34.6132	20.5176	12.487	13.6803	15.5987
CiPaw.01G244700	25.263	29.1495	24.3211	24.7645	18.0283	17.8421	16.7625	20.8228	14.1566	12.6807	24.3819	15.2239	10.9223	19.4315	9.50264	6.53654	6.70011	8.3483
CiPaw.01G245000	21.6864	23.1205	24.2915	23.059	21.8714	28.8665	23.2647	20.8208	15.6772	19.1519	28.1347	19.6802	19.4015	28.8551	9.60088	7.18982	7.46994	10.8745
CiPaw.01G245300	22.7937	20.5557	21.8352	20.1574	18.7799	20.235	17.079	12.5876	15.0986	6.90597	19.5628	16.4713	9.26084	21.1382	6.65577	5.50053	5.5498	6.94059
CiPaw.01G245500	0.10135	2.91217	3.49519	5.14935	87.0805	15.2733	276.914	481.963	12.7402	707.855	527.305	249.743	614.34	24.749	1467.43	1708.43	1601.63	1546.83
CiPaw.01G246000	107.194	73.1178	99.9444	72.3305	61.0609	59.8223	95.1657	83.731	89.7002	66.1115	133.077	112.374	56.1611	150.64	64.7594	37.3929	32.2746	36.4767
CiPaw.01G247000	16.4018	17.2631	22.0084	18.4043	23.9753	15.6886	20.2598	19.9956	25.7848	11.9702	20.3727	20.5582	11.4961	24.1215	5.7715	2.92926	2.93352	6.83516
CiPaw.01G247300	1.06806	2.43565	2.57681	3.97062	5.5894	3.43368	53.142	79.8085	144.557	591.64	31.002	68.2784	490.328	99.9839	402.637	415.566	533.114	292.661
CiPaw.01G247500	0.853574	1.36257	0.545121	1.05775	1.82739	1.02905	6.27822	11.8718	14.0849	85.0737	1.65584	7.71836	55.418	12.3317	17.1588	11.0979	12.1633	9.69156
CiPaw.01G248100	104.555	101.126	94.2441	85.471	83.3963	52.1535	46.1859	38.6577	41.6848	21.1186	71.391	45.5111	28.0375	80.5761	26.0742	13.9953	11.3603	17.0875
CiPaw.01G248200	220.646	185.565	251.725	181.527	293.205	151.302	165.543	124.513	247.494	54.8964	167.225	201.878	59.8781	286.875	99.2008	19.4253	21.057	36.1637
CiPaw.01G248300	20.4809	32.2946	3.50091	40.759	1.52133	32.4017	7.90595	6.91425	1.43986	2.02997	5.31712	1.24884	3.27669	2.49505	1.50494	1.40237	2.19602	1.81538
CiPaw.01G248900	30.5339	33.2146	34.1384	32.7019	41.8894	43.0313	54.0142	68.4034	40.9296	58.9405	66.9442	59.7626	74.4821	54.4518	85.3482	109.787	109.433	102.757
CiPaw.01G249200	29.6137	26.7322	30.8889	31.009	35.6345	35.0268	34.4415	42.8685	44.4017	41.9951	43.1489	38.6359	47.8136	41.3651	46.8612	50.2815	52.1877	46.9714
CiPaw.01G249700	149.504	139.926	150.844	118.214	153.335	98.7573	98.8527	69.294	105.829	46.3075	83.9395	81.9755	48.6633	114.123	52.5071	23.2519	26.8246	25.6295
CiPaw.01G249900	384.563	407.966	317.708	321.096	357.24	286.714	200.142	171.758	180.268	70.4009	208.656	195.812	79.0535	217.431	74.422	35.2722	30.8073	56.155
CiPaw.01G250100	20.0814	22.0061	24.387	26.1098	32.0595	23.0183	40.8181	36.9385	53.0745	39.636	28.8756	42.7391	41.048	29.8241	57.2314	51.06	45.3983	44.2751
CiPaw.01G250300	47.891	59.1349	68.0455	52.2353	72.5564	42.5524	51.8122	53.6615	55.8178	30.2816	51.1642	69.0761	41.9197	60.2896	27.4551	8.08867	7.58565	19.7783
CiPaw.01G250900	8.34787	11.0317	9.38661	9.01849	8.24849	11.5263	18.1515	20.5767	12.6994	13.6621	14.4869	15.034	13.3061	10.2577	3.45525	2.16454	3.67488	5.10368
CiPaw.01G251200	40.2527	40.7204	43.5335	45.2513	44.7389	48.1089	59.0706	62.6476	70.4903	91.484	59.3897	69.9193	87.9032	68.8449	96.2673	117.846	120.187	107.118
CiPaw.01G252200	2.32599	1.85651	2.22818	1.20099	4.42635	2.57049	7.04453	13.3208	4.74376	31.2427	14.0379	11.9837	31.6564	11.4745	12.0687	6.09034	10.1831	10.5638
CiPaw.01G253400	13.2023	14.0816	9.0289	12.8821	9.49563	11.4047	9.44518	13.1401	10.5235	11.4645	16.4018	9.83723	17.5513	14.7255	17.9795	26.4685	27.6278	22.0719
CiPaw.01G254100	50.1011	44.4825	52.4738	45.2075	48.8364	34.5404	42.7272	35.1599	40.0047	11.334	43.6278	36.1959	15.1117	47.7838	12.8373	5.06642	6.88127	11.8827
CiPaw.01G254300	9.22544	7.38574	16.6095	8.33093	18.4898	12.4827	10.0636	12.4657	14.9573	77.7277	12.8194	16.7171	72.7243	16.2366	100.585	135.737	121.014	109.817
CiPaw.01G254500	3.0115	5.13262	5.93844	8.11846	4.7506	4.26756	59.8674	80.3335	67.8247	98.4772	58.2149	68.6614	83.7797	31.8349	58.064	60.5635	52.7913	35.6926
CiPaw.01G255000	153.228	151.867	137.485	111.972	121.308	100.941	99.492	71.0302	98.6111	19.5901	88.6298	73.1226	24.8248	97.0144	31.8777	9.60438	9.59175	15.2241
CiPaw.01G255200	18.268	19.2355	6.65957	19.6705	4.96104	17.5537	25.1653	19.1483	3.26526	1.07654	10.3392	6.14	3.70787	7.10396	0.916085	1.67382	1.07418	4.64825
CiPaw.01G255600	10.4011	8.77282	16.7426	9.18124	27.8596	10.3063	12.3907	13.8133	7.13248	4.66218	10.6873	8.99937	6.13187	4.66913	35.6261	35.6602	31.1152	30.8987
CiPaw.01G255900	57.0221	51.2161	33.8795	34.8722	17.0072	20.2095	63.0032	67.4166	50.9263	98.7224	61.8165	62.4329	107.796	79.7784	69.1304	45.2969	62.7611	37.7606
CiPaw.01G256600	22.642	26.0487	46.9984	28.8603	78.5928	42.0953	108.127	110.578	55.3704	75.0115	86.8113	66.2453	82.5484	46.1134	127.872	144.41	143.883	145.095
CiPaw.01G256900	127.122	120.52	108.773	96.7558	86.5476	83.4581	94.5654	78.654	80.5549	43.8792	111.28	104.434	54.0212	138.406	48.8195	17.6482	20.609	29.048
CiPaw.01G257300	52.0196	42.6435	25.9528	60.1561	21.4776	11.097	54.5319	21.8889	15.2956	1.24976	49.987	33.0102	3.66677	29.7159	4.34092	0.620725	0.550809	2.29836
CiPaw.01G257800	21.3038	25.0174	19.2509	28.7813	26.6835	39.4189	43.4021	44.0678	30.9065	92.8596	42.2148	37.687	85.8559	28.673	94.204	105.029	109.896	91.58
CiPaw.01G258000	39.8158	34.5288	46.7531	35.4414	43.1478	36.6309	36.0636	33.9095	30.8516	16.867	40.5477	35.6997	19.9151	41.9819	16.3246	9.39012	9.97794	16.7284
CiPaw.01G258500	38.8697	37.4941	31.0147	40.8316	26.21	30.1389	26.9553	15.5818	15.0023	7.99809	15.4464	12.6261	7.9555	15.5454	3.86383	1.78761	2.03209	2.97285
CiPaw.01G258800	10.9798	11.2016	11.4408	15.1579	13.1966	21.4812	11.5013	11.2287	6.64287	5.36932	10.0893	8.62811	8.92779	6.41433	3.61716	1.87837	2.77799	5.90523
CiPaw.01G259500	22.8911	24.2198	15.9797	26.1327	12.6319	22.5256	15.5298	12.6046	3.70729	2.91324	11.3047	5.92814	3.79811	7.91214	2.59172	2.5453	2.19483	4.83838
CiPaw.01G259800	59.403	59.6093	49.2343	41.7379	41.725	34.9628	30.6016	17.5805	18.9351	6.82004	30.7097	30.0435	5.02238	31.9452	5.80705	1.19487	1.37086	3.46674
CiPaw.01G260100	22.6443	12.745	58.5293	25.142	57.3032	46.5963	7.92119	8.73749	30.788	1.75167	6.7847	6.82191	1.89035	7.7528	2.3279	0.058001	0.275721	1.09407
CiPaw.01G261200	21.7806	21.2746	20.2617	21.6081	24.7971	16.7719	17.5671	12.2058	17.0166	8.46812	19.2128	14.6937	9.44727	18.0336	12.3183	6.6158	6.87356	8.79126
CiPaw.01G261900	17.3906	14.0126	10.3658	12.9303	7.99777	13.5113	8.77823	14.9393	8.92058	9.83539	10.9954	5.72936	10.235	9.80467	18.2376	14.2363	15.028	13.6024
CiPaw.01G262500	11.1074	10.5405	8.31396	12.8024	14.6598	12.9589	21.5483	24.1109	25.9747	68.464	22.7057	33.6048	50.544	24.4936	40.4282	31.4452	35.9249	31.7321
CiPaw.01G263300	96.9694	85.3618	50.2576	107.016	40.8748	98.1904	109.86	122.679	116.233	216.879	127.376	102.887	197.316	112.945	194.099	188.625	202.055	165.094
CiPaw.01G263700	8.51231	8.50242	10.3289	8.43881	21.747	12.6226	12.9271	13.5803	11.742	17.0217	12.6599	15.6808	16.4384	8.90847	16.6574	22.2271	23.3245	21.3596
CiPaw.01G263800	17.6165	13.9825	15.8773	12.191	15.3471	14.1588	13.4621	11.3243	14.4222	6.56201	12.3283	10.1995	8.24723	14.5917	6.4065	3.55299	4.24213	4.32943
CiPaw.01G264400	175.513	172.884	202.059	130.48	160.752	108.717	132.192	131.828	204.797	84.1222	141.106	164.977	91.8196	242.392	88.3987	35.8544	41.5713	46.7373
CiPaw.01G264600	11.5421	13.8015	12.8195	12.624	15.614	24.079	9.37968	10.0999	10.9976	5.04786	11.1628	10.3208	6.47915	12.7848	4.26531	3.58855	2.84317	5.0141
CiPaw.01G264700	32.0971	31.2876	13.2636	20.2774	6.73684	10.7488	40.1637	48.6578	8.51806	27.7122	40.5604	21.9694	28.2428	12.4189	54.1138	61.9381	67.0993	65.86
CiPaw.01G265000	19.035	17.3216	18.3904	18.9765	18.5036	16.6595	59.9857	60.9452	13.7774	18.3367	48.1693	32.1382	27.502	20.638	22.1891	23.7968	24.6986	39.1727
CiPaw.01G265200	5.82385	5.24762	5.62431	15.314	5.06834	116.448	5.34678	7.67001	4.74047	7.74658	5.32735	5.37668	4.38893	5.40566	13.0558	11.3887	16.2417	12.7411
CiPaw.01G265300	35.6809	40.4386	43.3383	44.8834	48.0429	56.4892	58.1971	71.4649	59.6886	73.8379	62.6001	63.4523	72.7305	60.2074	82.1713	110.58	109.849	103.345
CiPaw.01G265500	4.37927	4.24889	4.77989	7.44954	4.48885	8.20733	9.50811	11.5302	8.9461	12.834	11.3271	8.43888	12.9591	7.99618	10.7415	12.509	12.8772	11.843
CiPaw.01G265800	811.933	679.224	723.898	608.31	644.005	456.049	569.177	416.613	555.481	249.789	623.226	578.138	252.488	747.638	286.512	151.785	141.704	189.892
CiPaw.01G265900	35.176	38.1625	45.7932	40.4952	47.5313	40.902	79.4958	95.7236	123.239	126.566	78.8704	107.805	115.475	100.773	143.277	111.687	118.514	107.765
CiPaw.01G266400	36.0656	34.5514	26.3613	34.0392	14.6215	21.7039	23.134	12.2045	17.1945	2.28706	17.2778	12.2455	3.93357	25.7757	3.04928	0.714013	0.863986	2.89093
CiPaw.01G267200	0.0505925	0.276897	9.49915	23.4477	5.4156	38.3038	1.8387	11.6724	65.5107	6.37661	1.17773	20.8099	7.25777	35.5654	40.2009	5.11209	3.75963	16.7407
CiPaw.01G267400	4.15062	6.129	22.0981	17.3656	24.7516	29.8253	13.2285	20.4755	35.8868	419.099	18.2825	42.3105	358.618	53.5208	502.081	487.688	610.815	499.074
CiPaw.01G267600	66.8125	62.7999	60.4782	40.7801	48.6859	38.8231	111.876	126.197	60.2443	164.658	127.194	81.1055	144.662	114.935	116.97	120.454	145.215	113.271
CiPaw.01G267700	16.6043	15.9792	15.8354	20.7134	13.0342	25.356	25.7906	25.5391	21.3034	27.0319	23.1201	21.7184	28.7059	22.9939	25.8735	22.0081	28.7921	23.1888
CiPaw.01G267900	10.7931	7.10356	6.6311	7.44932	8.57971	14.9885	9.57595	12.5747	6.83922	8.60983	7.95096	8.44663	12.8148	7.0768	15.1228	14.0625	14.4957	12.5649
CiPaw.01G268000	41.7177	34.3582	41.1455	37.8119	42.6929	38.3538	56.4861	61.7547	56.2017	76.7466	59.6447	59.579	80.7005	63.3478	83.9433	92.5678	107.074	83.4881
CiPaw.01G268100	143.193	146.587	140.424	157.661	151.098	142.034	222.519	239.505	172.582	337.466	239.51	221.306	304.546	192.109	392.02	405.37	416.992	370.983
CiPaw.01G268700	36.6021	34.9372	35.7629	38.7712	31.5162	39.9652	26.6704	27.8386	33.7686	18.4606	29.4079	35.6736	19.2883	39.9668	14.0257	7.42091	8.07139	12.0694
CiPaw.01G269000	29.1954	37.4093	41.3653	35.3976	56.4413	40.9221	77.1865	86.9997	120.461	72.6078	58.4351	88.5113	80.5637	67.3334	80.2931	56.673	65.7663	53.9563
CiPaw.01G270300	27.6587	23.8152	25.3032	23.5296	22.8544	20.6784	33.2715	33.3215	33.0215	40.4233	44.6101	34.0194	45.7473	35.5944	89.1997	126.384	116.443	107.075
CiPaw.01G270400	24.1154	23.6316	32.8507	21.9989	41.2872	29.9756	43.3776	53.6114	65.9665	48.796	48.8213	50.3297	60.0676	55.1116	48.3013	47.1585	53.5937	49.1156
CiPaw.01G270500	8.11473	10.0311	5.504	14.8063	7.26853	14.6745	22.6636	21.1187	13.4784	4.67979	10.0602	12.3569	5.99034	5.62018	5.42033	2.33445	2.79596	4.06667
CiPaw.01G271000	14.8557	16.9738	11.9325	22.3948	11.3664	29.7265	53.4738	85.5165	13.9704	85.5644	76.4531	38.1641	84.9242	28.2512	89.0005	119.971	123.765	120.853
CiPaw.01G271300	136.894	132.055	35.4858	102.885	6.628	38.2652	104.672	94.8019	74.7502	478.527	97.0848	81.1648	529.568	138.352	500.029	350.632	451.916	288.441
CiPaw.01G271400	12.0882	11.5237	15.3133	12.831	14.2124	11.4078	16.912	13.6187	21.4385	52.8355	17.4913	16.3147	60.9566	16.9683	109.432	109.823	120.031	103.444
CiPaw.01G271500	13.4882	12.7985	17.1906	18.0955	21.9713	17.1803	17.1269	23.21	28.6721	76.4024	14.7135	27.1927	55.8163	25.5414	59.2052	45.2085	46.4554	40.6505
CiPaw.01G272100	56.468	76.4209	12.7065	72.3237	5.40898	38.0362	42.1811	32.1491	4.84828	4.76513	29.5297	13.0302	9.35736	16.726	11.4706	27.6138	19.1779	24.6345
CiPaw.01G272200	93.9099	95.8645	74.9258	45.4062	41.6135	20.4607	39.4825	17.1962	18.3957	2.47873	39.5079	23.8296	4.514	48.8545	3.0536	1.79168	2.28619	3.90337
CiPaw.01G272400	70.3218	65.7004	83.225	62.0623	74.5749	64.4866	74.2541	69.1915	77.0795	46.4288	85.2021	77.5223	47.1756	92.6768	32.3516	19.2437	19.1469	24.387
CiPaw.01G272800	316.593	335.586	232.061	334.676	232.752	228.176	633.56	209.01	270.921	10.1271	384.816	595.324	13.309	460.165	91.6966	2.80016	2.66224	14.2807
CiPaw.01G273800	1508.47	1760.89	1278.46	1517.28	1829.02	1212.25	857.75	467.553	1309.84	253.664	725.39	684.348	235.646	821.357	216.906	48.6332	53.9649	58.5199
CiPaw.01G274200	36.0124	33.1161	40.8356	36.0576	46.7202	34.4837	54.3785	67.89	43.1084	44.7322	65.621	53.7097	55.0015	46.0911	59.6446	77.3071	71.9268	78.3108
CiPaw.01G274800	31.5036	33.6318	35.3745	38.2887	30.2639	35.6847	39.543	42.3788	38.7043	63.5628	47.6821	43.8987	55.4893	36.871	50.3812	67.7039	73.2847	61.1227
CiPaw.01G275200	28.2535	33.3542	30.6322	31.755	32.8225	35.567	38.9752	35.4792	31.3571	19.5889	35.7745	36.9748	23.7822	30.909	16.0397	8.61404	9.34041	15.6667
CiPaw.01G275300	1.5298	3.80578	3.01976	4.99785	6.7487	8.21551	12.8164	12.2883	26.1458	129.273	9.71229	24.2152	92.5407	17.9358	123.84	69.916	87.1019	58.2667
CiPaw.01G275900	5.17797	6.41225	7.1578	6.66024	8.09185	9.87732	26.841	35.5928	38.644	53.5778	30.9394	42.9207	51.2444	31.1099	41.4902	39.1292	42.5696	41.2282
CiPaw.01G276500	63.7897	65.8514	65.0486	56.0409	85.1221	58.1467	49.1401	38.9506	45.1155	17.4727	37.1571	37.5599	14.0784	38.5956	13.2239	4.72	5.55599	9.89253
CiPaw.01G276900	12.1673	14.2076	12.2255	12.7659	10.9983	16.1356	19.8991	23.9904	12.4525	20.9389	19.9317	22.5161	20.5921	15.4347	22.6874	23.2899	25.8193	26.6167
CiPaw.01G278200	122.297	126.82	161.58	116.449	243.625	144.922	99.1702	105.587	199.248	75.7024	112.392	145.31	84.3471	129.859	75.2883	42.591	52.6678	58.5257
CiPaw.01G278700	36.856	37.238	28.1625	29.4954	26.0051	24.4131	24.7275	21.5111	23.1939	15.1496	24.3393	20.2539	15.1688	25.1612	11.306	5.34765	7.65015	8.69406
CiPaw.01G279000	23.4674	24.1598	25.8298	25.6212	35.9708	27.2002	27.7178	24.2618	23.8395	16.1863	27.0315	25.5156	14.9883	21.8562	10.4406	4.74187	6.06292	7.3681
CiPaw.01G279400	18.5864	16.0232	16.3297	16.9082	11.9603	17.1618	16.1762	11.4047	16.4333	8.20278	14.7974	15.9955	9.84015	18.9097	10.8304	5.52918	5.42286	7.86796
CiPaw.01G279600	64.5863	62.2413	63.1942	59.7109	64.7301	49.242	82.4202	84.237	105.113	63.063	85.4313	87.0642	69.7963	86.6427	76.7722	114.674	96.4942	103.297
CiPaw.01G279900	83.7039	83.7864	73.3632	58.628	55.781	46.5454	49.9073	42.3315	37.4924	16.875	50.7491	38.5314	23.0483	60.2162	15.6381	6.00034	6.51978	8.08455
CiPaw.01G280300	5.52683	6.6031	3.82232	4.14274	4.65594	4.64789	7.66363	12.6056	5.09853	11.0109	10.7389	8.36806	10.2342	4.50298	12.5498	23.0179	19.4681	19.2848
CiPaw.01G280400	79.1128	76.6214	81.211	135.264	35.3831	186.183	133.54	119.011	76.2462	468.961	158.798	193.106	309.055	119.164	104.059	106.099	129.866	126.749
CiPaw.01G280600	10.9943	15.5522	16.7342	16.4626	24.3874	17.1205	43.8815	52.7886	66.0445	44.536	35.5464	38.2731	50.2479	31.7674	41.109	34.3464	40.1106	30.8956
CiPaw.01G280700	15.3052	16.2573	34.5534	21.961	33.2455	14.4862	12.8082	12.9337	2.91234	1.2203	8.85505	2.96442	1.62968	2.19982	0.331717	0.363657	0.760641	1.37192
CiPaw.01G281000	35.7211	34.144	177.567	102.973	201.4	164.394	26.7998	28.2143	90.0431	52.2714	8.43664	33.2434	59.5469	19.8849	87.3826	35.2031	28.9675	48.0369
CiPaw.01G281600	208.916	201.371	206.96	242.419	123.305	219.235	243.879	191.583	142.078	38.5127	165.642	174.714	60.0017	197.728	39.7663	17.4119	17.9235	38.2766
CiPaw.01G282100	12.1801	8.40286	20.6558	16.9962	10.6641	9.00789	15.5438	14.6963	12.6386	3.34918	9.7954	11.2354	6.66392	20.666	5.05787	3.21602	1.68697	5.69446
CiPaw.01G282400	17.9869	21.3681	23.7016	25.3404	27.7696	27.5101	30.7632	35.9176	35.7877	40.5689	34.9521	33.984	41.6639	32.1823	40.6013	40.8279	45.9521	41.1162
CiPaw.01G283200	16.8975	12.6454	18.3232	11.3671	12.7967	11.5576	13.9652	15.2351	20.7154	12.9556	7.93839	39.4204	9.36127	31.1318	8.92937	0.672536	1.7051	2.11433
CiPaw.01G284500	98.4243	84.8902	103.227	75.6643	106.66	76.6595	70.2579	62.2322	79.9561	37.8501	77.2693	76.8033	41.1815	85.6815	30.4502	17.9086	16.1101	25.0937
CiPaw.01G284600	187.285	193.844	115.562	187.518	161.306	172.886	378.34	507.135	138.476	296.692	396.945	269.79	327.311	163.55	730.624	903.575	737.213	906.227
CiPaw.01G287000	51.866	67.2546	31.3907	83.6533	27.3325	58.1036	53.8567	49.0596	27.606	22.4351	40.7617	29.096	20.6044	22.5217	16.6397	12.1901	12.0006	18.6633
CiPaw.01G287600	39.2921	37.0402	51.9489	40.0602	50.3591	33.1906	34.1992	26.6094	33.9153	24.526	21.2437	25.2855	19.5043	21.9488	32.7936	24.4183	28.9011	29.9159
CiPaw.01G287800	462.911	340.852	451.274	316.863	405.292	293.266	210.653	162.006	286.788	152.115	263.247	212.273	147.291	320.881	139.42	112.799	92.5424	91.5114
CiPaw.01G287900	10.7522	9.08237	9.52933	10.8769	14.5631	8.92837	12.3896	19.9947	28.6823	57.1092	13.4798	20.2804	53.2114	22.7905	34.3194	19.1388	20.6261	15.5716
CiPaw.01G288000	36.9128	32.509	33.0736	33.2828	29.094	27.3152	23.956	19.2692	26.3539	16.9426	28.144	21.8968	12.8432	31.7409	15.1779	9.25233	9.57698	8.91394
CiPaw.01G288600	24.3514	25.0624	29.8338	34.3994	30.3984	46.7326	27.2305	29.6664	34.7897	15.4012	26.3052	29.2022	18.0191	23.7158	14.2085	6.42295	6.7648	11.5674
CiPaw.01G288800	177.482	146.123	191.156	167.64	189.956	138.783	224.941	231.043	152.229	263.918	273.295	243.361	258.981	197.078	486.33	567.958	575.648	543.941
CiPaw.01G288900	15.046	12.1841	20.5064	16.96	26.1073	16.9757	23.458	28.3159	28.4491	25.0923	26.6064	25.847	28.6081	22.5827	30.2172	52.3752	42.8369	38.8983
CiPaw.01G289700	27.4985	30.1234	31.9985	36.376	43.7017	34.3721	51.568	50.2055	41.7567	54.7933	47.9989	44.4872	54.1738	42.9793	60.69	61.964	69.2521	62.0612
CiPaw.01G290500	37.0625	35.7729	32.0716	42.7153	39.7961	32.8089	40.246	32.4513	40.7003	8.59489	40.5494	32.0868	9.81431	27.3999	8.86483	3.57202	3.43558	6.04405
CiPaw.01G290600	21.7195	20.0122	37.2717	38.5226	50.0215	36.9049	26.0632	19.3631	52.0751	17.0781	15.3746	27.3375	16.4937	25.915	13.6937	2.89894	4.00561	5.18469
CiPaw.01G290700	5786.5	5346	6386.91	4989.42	6484.18	4653.27	3210.88	2814.19	4589.84	1534.2	3644.73	3762.5	1480.99	5492.55	1560.35	691.224	641.731	946.297
CiPaw.01G290900	15.8018	15.0935	19.9775	19.2574	20.5133	22.181	19.2563	19.9109	29.805	18.2722	21.3471	24.103	18.4148	27.7057	10.9618	3.55503	5.47424	7.61088
CiPaw.01G291600	28.1137	23.1374	29.3313	27.0776	35.4572	31.6282	44.6201	44.6637	36.5386	56.8417	45.1779	40.9156	53.8305	43.4754	55.3638	72.758	73.6906	63.367
CiPaw.01G292200	51.8502	53.8166	60.9655	37.8312	49.7964	34.2732	47.4877	49.0611	67.0236	34.2574	50.9708	55.2308	41.8877	81.1925	27.1386	13.3883	18.9685	18.615
CiPaw.01G292900	332.639	595.556	12.7111	680.351	7.45496	174.798	188.036	130.922	3.76227	0.904632	30.5916	7.65431	1.45662	6.7906	0.811534	0.803177	1.0289	1.55178
CiPaw.01G293000	55.7149	72.0916	41.8874	71.6912	26.1106	30.5167	64.2453	93.6594	152.587	53.9816	80.9349	78.7	50.315	98.2801	21.5532	4.3608	6.73008	8.63872
CiPaw.01G293300	29.5607	18.0481	71.4522	16.9294	48.2416	35.6378	3.97449	6.21478	13.2323	3.85368	7.31086	7.5784	5.0685	13.5702	3.84104	3.19005	3.63952	3.74413
CiPaw.01G293600	16.2861	16.1129	20.375	19.0434	31.1116	24.1652	16.8028	12.8118	24.3421	15.5874	8.31687	13.9099	18.1561	11.2126	15.1878	5.70086	7.829	6.35346
CiPaw.01G294200	8.08734	7.98653	10.689	7.66892	16.2601	11.1912	10.6798	12.6002	18.1497	25.7386	12.7328	16.149	19.0129	15.4629	19.5998	20.344	19.4869	16.5284
CiPaw.01G294800	24.9554	36.8486	18.7548	29.5378	13.7207	21.1156	40.2545	45.2513	66.8027	81.0756	43.7699	48.0198	78.9822	34.7333	62.8632	114.432	115.918	79.6958
CiPaw.01G295000	50.185	59.8711	35.867	59.3945	26.88	62.6774	38.0588	39.4435	24.5891	22.8245	29.8988	27.8892	22.5251	29.4463	23.8518	20.0389	20.0975	21.1276
CiPaw.01G295400	1562.93	1530.81	1731.42	1280.83	2193.07	1340.15	1070.98	891.803	1152.29	347.95	1052.6	1084.69	388.018	1368.89	453.192	123.62	126.454	239.763
CiPaw.01G295900	113.221	111.105	118.227	118.938	118.616	149.332	157.58	174.534	178.717	209.335	172.832	168.718	216.825	183.1	157.52	169.071	168.437	194.948
CiPaw.01G296500	659.092	678.431	798.411	509.886	707.918	449.47	249.375	193.495	288.29	88.1444	184.212	228.52	94.9268	207.922	44.1438	14.4626	17.0997	32.4492
CiPaw.01G296700	14.3477	22.0436	18.576	19.3575	14.7467	22.3153	43.9833	79.2039	63.7343	157.917	120.894	116.649	144.764	39.2895	153.802	211.108	223.107	172.913
CiPaw.01G296800	31.284	24.9048	31.5513	56.5903	21.5712	185.96	34.0669	50.5577	50.7106	61.5479	50.0214	46.1362	48.8689	39.6848	20.8799	21.8339	30.8867	37.7345
CiPaw.01G297000	12.368	15.831	17.326	16.2165	17.4245	17.4118	21.6463	24.7746	25.9194	27.367	28.8944	25.975	27.2964	17.7137	29.8884	34.8411	34.6046	35.6053
CiPaw.01G297100	36.7144	38.8936	26.6491	28.0597	12.4844	18.0213	19.6444	18.7569	14.0857	8.4285	11.7135	22.4048	10.7087	26.822	3.63652	0.963809	2.12424	3.21367
CiPaw.01G297600	1020.31	940.922	638.047	809.388	196.576	206.159	606.364	313.854	445.855	93.5126	648.576	305.689	98.5352	657.636	132.859	18.8467	23.6156	37.576
CiPaw.01G297700	204.16	197.59	245.779	196.907	213.627	163.27	253.494	191.473	269.74	84.8933	264.807	297.481	135.968	321.515	116.804	54.2301	61.9203	100.064
CiPaw.01G297800	191.213	169.882	182.707	132.103	179.918	93.5233	50.3455	34.4558	53.1602	1.99704	30.9008	30.2274	4.54599	18.0225	2.88133	2.1974	2.08917	7.41193
CiPaw.01G298000	6.29409	9.60571	8.7607	6.69972	8.98323	5.93424	19.1671	20.0035	24.7754	98.9668	24.211	24.028	80.5862	23.0315	117.472	119.778	144.717	111.502
CiPaw.01G298500	86.9514	91.2768	78.2273	88.6638	57.8545	66.6853	96.0433	64.5607	56.6125	31.2159	74.6308	65.9831	39.3911	81.5758	25.6622	14.7713	17.4743	24.1053
CiPaw.01G298700	10.0414	12.9285	12.0687	11.7498	12.8749	14.5269	15.5975	16.6056	14.5032	16.5982	19.9264	15.6604	17.7655	14.6868	16.2364	18.5488	19.6022	21.7556
CiPaw.01G299500	22.6198	18.8878	16.6539	15.2092	9.49311	8.49604	10.2435	8.48647	7.75151	3.96644	11.674	10.7567	3.32038	12.2767	3.62591	1.60145	2.39262	3.50628
CiPaw.01G299700	52.5511	84.5697	109.527	98.1793	96.6931	99.2665	192.521	197.856	244.136	140.801	223.729	241.219	151.893	72.9269	215.815	256.496	235.754	216.635
CiPaw.01G300200	10.8466	10.801	14.9315	12.9184	19.695	19.8326	18.5369	27.5094	28.5564	34.3963	23.2233	24.3297	37.9026	26.4993	32.3381	24.9403	26.0707	24.0833
CiPaw.01G300300	185.768	178.537	200.313	166.966	186.825	153.807	139.612	147.656	162.231	72.5307	152.25	176.544	85.0429	192.211	60.0712	16.2952	20.8349	38.3924
CiPaw.01G300400	28.8502	32.1558	33.7132	26.5146	20.025	22.8351	26.7478	42.8304	36.1909	15.7284	33.3416	44.3673	20.6113	57.7511	9.70653	2.8503	3.2519	10.6534
CiPaw.01G301300	132.315	138.444	125.566	115.444	76.7348	75.2109	89.0572	81.2623	72.1971	15.5275	85.4815	53.9364	28.5413	56.2018	15.8579	11.2871	11.4713	23.5204
CiPaw.01G301600	57.3229	44.345	9.85609	27.8676	2.41247	6.11336	26.8045	13.7086	0.245261	0.0890645	15.397	3.43086	2.27073	16.1591	0.072632	0.0796253	0.227111	0.33377
CiPaw.01G301700	8.0904	6.78812	25.7365	12.1065	44.7719	23.2799	1.68415	4.68329	13.1604	8.97236	1.87544	4.33354	9.85425	7.10014	3.84705	3.05973	5.81806	4.5063
CiPaw.01G301900	44.472	54.8505	1.53853	56.3639	0.343839	8.94546	18.4491	13.9545	3.10876	2.2773	8.34981	5.28897	2.81796	2.95416	3.85713	1.87934	2.5809	3.82945
CiPaw.01G302300	12.7583	16.4687	8.30163	10.1424	10.8225	15.2361	10.4672	16.5433	13.2555	18.8169	17.2782	13.5159	18.4619	17.9402	17.6053	21.1262	19.4657	23.7788
CiPaw.01G302500	51.3322	55.6808	47.2326	50.5332	34.1014	48.246	37.4783	39.1647	32.8721	25.0682	45.0944	34.4077	23.6643	43.2861	16.6048	9.9708	10.0015	13.9956
CiPaw.01G302700	24.5781	26.1796	28.5236	19.6986	27.8183	19.624	24.1675	24.7422	26.0091	11.0056	17.6535	22.772	11.7531	20.8298	8.91862	4.52543	3.23588	8.88423
CiPaw.01G303000	13.857	8.76306	13.0884	11.6882	9.97175	6.31728	16.3235	14.0044	6.86547	4.51587	16.5653	23.2137	8.09535	21.1724	5.40894	3.40645	4.19828	5.42073
CiPaw.01G303300	27.2643	34.0408	18.9355	23.228	16.0516	21.5705	83.6054	92.0121	63.6924	106.354	66.7735	67.9405	86.6862	35.6665	118.729	156.563	152.009	148.59
CiPaw.01G303400	32.6268	37.224	39.5709	39.4715	38.9666	43.8863	56.0463	67.0101	50.4039	68.287	59.5988	62.1769	77.0289	59.3598	81.5225	68.8122	72.3044	61.7779
CiPaw.01G304200	2.05295	0.337078	1.99284	6.10566	0.937621	1.881	7.88746	19.3489	20.2798	201.527	11.151	16.3705	206.336	11.8058	60.0569	66.1065	52.3614	37.9477
CiPaw.01G304500	42.5805	42.5591	32.3993	59.4817	18.7194	79.4995	26.9545	22.9699	15.7555	9.10656	19.4946	13.2733	6.88484	18.9196	4.18578	1.57894	2.34559	2.8439
CiPaw.01G304700	13.2488	12.0174	15.116	11.0683	16.3598	12.6524	21.351	21.9223	16.7256	51.8676	29.0704	22.3785	50.3491	23.7621	121.745	186.853	184.014	168.683
CiPaw.01G304800	94.5486	111.341	76.5801	116.117	86.4008	122.943	76.1645	67.9516	57.0769	36.9991	56.4467	53.0932	38.365	45.035	74.858	117.533	93.509	84.2864
CiPaw.01G304900	2.24288	2.46606	3.73442	2.72976	2.74384	1.68999	18.7669	29.9332	4.81189	50.4804	28.9545	15.4635	59.0913	6.4355	161.658	288.227	273.371	238.106
CiPaw.01G305000	10.7649	9.76944	11.0839	14.8373	11.288	15.4941	20.1035	19.8161	13.3194	18.3711	22.5875	18.4333	21.6976	15.6761	27.4662	34.9904	34.2854	28.5609
CiPaw.01G305600	54.2296	54.4275	74.5938	54.4629	95.5794	63.2229	83.7318	86.3881	87.2584	131.443	88.9188	97.5595	136.865	83.5489	144.149	126.794	140.423	120.101
CiPaw.01G305700	1.57161	2.86719	2.54267	3.24592	3.14032	2.39997	18.2233	33.5593	41.7264	57.6476	26.2871	47.8553	57.347	12.8479	80.8722	100.806	104.043	69.2358
CiPaw.01G305900	14.1537	13.2996	4.44329	32.7543	1.60634	87.62	17.3088	9.79391	0.910559	2.23197	8.73323	5.63717	2.67212	4.0019	2.25835	1.81066	1.47555	3.48513
CiPaw.01G306000	721.685	547.519	527.59	489.018	462.733	304.972	428.22	339.656	294.276	173.502	541.786	434.664	132.453	626.624	196.496	48.3141	60.7855	74.6128
CiPaw.01G307000	4.3624	7.10099	4.99554	10.1594	1.18084	5.98465	34.0715	44.9515	101.492	39.5602	30.9323	35.6823	64.6561	73.3871	16.5766	10.1865	15.3407	8.53986
CiPaw.01G307200	26.2456	32.8777	31.7871	38.7271	32.1514	40.6939	46.783	55.8168	45.2664	55.6412	58.9137	48.1835	62.2646	49.0631	54.21	59.7396	58.7863	62.7657
CiPaw.01G307600	8.64376	8.19509	12.127	9.10891	14.571	11.8157	29.1528	35.1222	46.7152	29.4056	30.1912	39.6312	39.8811	41.5141	36.9288	37.1661	32.6013	31.1814
CiPaw.01G307700	25.28	27.0085	30.9623	21.8861	20.0998	22.5447	17.68	19.4075	26.4529	20.8444	22.99	21.8469	20.1263	28.4321	12.5493	9.88046	10.1073	11.1405
CiPaw.02G000400	562.59	506.831	524.174	427.244	387.753	413.791	339.689	295.184	342.198	143.259	396.288	383.231	170.49	604.677	153.671	53.2113	50.9982	91.574
CiPaw.02G000800	236.849	295.155	162.556	286.103	125.905	142.355	527.482	645.884	163.045	241.381	599.543	373.042	388.37	259.604	317.405	360.163	345.973	419.161
CiPaw.02G001000	60.29	62.0286	66.4008	67.426	74.4186	69.9488	94.2543	109.052	98.853	110.131	103.983	107.63	120.483	105.277	109.639	129.472	128.195	111.787
CiPaw.02G001100	4.32976	3.92656	2.76513	4.36724	1.58084	11.593	5.03181	5.37529	2.07224	19.6468	6.51107	5.39947	16.4449	3.40617	18.7089	28.147	31.2209	29.4392
CiPaw.02G002200	8.83087	11.4465	10.5835	6.83954	14.0668	9.41916	9.93842	10.7405	18.5336	9.46957	12.5525	18.8134	11.077	20.5275	6.46781	1.02514	0.974652	1.88627
CiPaw.02G002300	9.96217	7.78911	6.47578	14.219	6.22059	9.86553	11.0834	9.71501	11.1812	12.8278	11.2732	12.1207	15.3121	12.5997	11.9555	17.7325	14.202	14.3409
CiPaw.02G002600	19.6263	20.8339	18.1854	23.3408	12.8416	28.7867	13.6677	10.799	8.96415	3.05555	9.59016	7.85933	4.36427	10.2952	1.31918	0.0535631	0.611099	1.29101
CiPaw.02G002900	1.22987	1.0953	1.4221	6.15568	2.60732	6.54553	31.4996	37.0031	40.7678	2.87166	13.0795	24.4443	15.4682	9.14421	18.128	4.45259	9.82228	6.4177
CiPaw.02G003200	19.6705	20.7266	4.82299	46.3031	3.008	13.8157	33.4536	35.6168	2.44219	2.66059	21.8049	13.8498	9.10895	10.3041	2.69043	3.33006	4.38724	10.4192
CiPaw.02G003700	79.8669	81.6755	149.227	98.3097	251.353	151.654	174.368	185.467	263.965	73.3487	131.835	256.044	97.1039	182.342	106.554	22.6941	26.9552	53.9643
CiPaw.02G004300	136.514	123.842	169.817	103.917	137.471	106.745	97.535	75.5442	99.4353	32.5322	91.8489	97.3529	38.9793	105.98	44.0314	11.7251	10.7133	22.2872
CiPaw.02G004800	1.95297	4.06173	4.1907	5.90513	4.23681	6.59251	20.6849	30.5818	29.286	15.7157	19.9025	25.9226	24.1373	12.1393	27.0992	30.4702	33.7977	24.7464
CiPaw.02G004900	115.235	93.5603	131.436	110.017	161.588	125.275	98.0657	99.3216	152.008	68.1968	86.6917	121.068	68.2814	130.703	74.6695	30.849	30.5998	43.0189
CiPaw.02G005200	60.7041	60.6911	71.3939	88.6313	220.631	141.15	180.989	150.099	97.0147	64.0989	114.262	116.936	86.7518	130.375	87.9128	64.5339	58.074	98.0632
CiPaw.02G006000	10.0137	15.0316	11.9209	9.03567	5.27277	5.86033	34.9545	51.7801	15.2492	6.59804	37.5936	17.6638	11.372	6.88574	16.6225	20.6457	18.2268	19.8692
CiPaw.02G006500	107.526	116.473	94.3251	83.7417	88.8822	133.682	204.6	230.19	115.628	382.428	211.872	216.033	284.278	150.924	343.75	423.772	402.823	382.111
CiPaw.02G006700	170.647	180.808	170.504	213.138	257.669	244.383	271.086	365.151	289.667	569.407	313.89	354.63	448.373	253.881	406.307	297.71	333.513	317.254
CiPaw.02G007000	13.3798	17.1431	14.0272	18.1137	13.5771	22.7504	42.0614	49.8286	47.1472	70.3903	49.3101	56.7926	65.4593	51.1796	42.7275	25.8089	31.1502	31.0855
CiPaw.02G007200	9.68951	7.01071	16.0695	11.5044	19.2597	15.1676	11.6549	14.6926	14.1085	27.5434	12.7935	16.5141	21.2169	14.3186	22.612	21.1065	22.9934	20.1023
CiPaw.02G007300	28.3082	21.1373	18.8706	16.2703	8.61926	14.8862	14.5224	6.15393	5.00856	1.24159	17.0149	9.38855	2.55856	10.545	1.83851	1.48974	0.666525	1.89787
CiPaw.02G007500	52.3787	54.3023	53.442	50.5993	61.349	33.6873	24.0716	20.8372	25.8713	35.165	17.454	24.6233	25.7311	16.7796	24.2611	13.2597	18.9005	18.9005
CiPaw.02G008300	188.537	159.81	267.12	220.149	284.122	211.777	124.105	98.6675	232.387	50.9174	119.568	149.581	66.5092	205.242	78.5351	16.8643	21.097	39.0661
CiPaw.02G008400	0.902202	0.617228	2.44875	5.17081	5.15066	5.16647	7.75813	13.563	28.1019	223.188	10.3552	33.154	199.366	20.1475	204.747	122.067	160.548	152.503
CiPaw.02G008500	30.7197	30.2529	30.1152	55.526	50.4073	46.4708	45.2069	29.295	39.6152	4.26835	31.6311	33.5755	4.42634	21.9252	9.86237	2.54399	2.21714	3.44351
CiPaw.02G008600	103.72	108.639	103.057	109.873	97.1593	122.872	141.642	156.344	141.579	161.102	159.434	160.743	162.738	153.311	143.46	178.048	171.665	159.553
CiPaw.02G008800	22.0878	28.1251	21.4251	37.8292	30.1864	55.3926	55.3104	43.4723	11.1266	14.1418	43.1174	28.3947	13.9116	19.7147	8.03165	6.20864	6.65412	14.787
CiPaw.02G009700	44.9008	49.9605	42.3526	40.8972	29.2306	45.337	37.824	29.2987	17.7491	9.8809	27.2937	21.5094	11.623	24.578	8.90605	11.6233	11.734	14.6609
CiPaw.02G009900	60.7128	48.6128	48.6828	20.0679	17.8402	9.79882	15.505	13.2994	9.3157	2.01483	12.6615	8.15754	4.21278	17.7049	1.88651	0.400287	0.444001	0.838952
CiPaw.02G010000	23.2394	27.4872	9.35431	22.1058	3.73729	5.52449	18.3747	11.3476	5.78036	6.34685	16.6676	11.3055	12.1	19.463	8.41074	7.18141	8.38712	7.94376
CiPaw.02G013400	2693.46	2998.37	2500.67	2326.54	2332.07	1828.43	1263.55	798.565	1569.58	258.887	1120.22	1012.5	306.161	1451	336.636	44.6569	54.6292	106.906
CiPaw.02G014200	59.111	66.6096	53.2002	60.531	57.4216	66.3813	74.1544	65.1697	44.1317	24.1991	60.3543	51.9285	31.6495	57.3602	17.875	6.43669	8.26325	16.6757
CiPaw.02G014400	165.89	166.035	137.24	149.584	124.783	100.279	124.294	98.2698	112.578	46.4106	100.041	107.738	54.5945	111.023	36.5456	15.1047	16.0683	27.9417
CiPaw.02G014500	39.0745	45.8061	21.1774	15.1808	12.9625	11.3313	11.6514	12.5713	14.0976	3.58361	18.9842	9.99355	11.0711	12.95	3.23554	1.25864	3.48116	2.15833
CiPaw.02G014600	44.2623	40.0443	26.6712	66.4396	27.962	32.1726	50.6495	24.0428	15.3367	0.68396	27.318	12.5122	1.95908	11.8467	2.78884	0.0873533	0	0.640785
CiPaw.02G015100	25.0802	24.9687	25.6043	24.73	22.4525	21.458	26.4863	33.6468	28.9001	37.6942	37.2018	38.4498	41.7622	38.391	34.0267	36.1342	43.8923	47.7668
CiPaw.02G015200	26.7743	26.0407	28.7284	29.3196	26.1753	20.2849	28.4813	24.1521	25.6465	15.0446	26.8507	30.0708	19.3311	30.3152	12.9528	7.77952	9.62418	13.26
CiPaw.02G015300	10.9693	15.009	11.9728	14.0875	9.25121	18.6344	19.4153	18.8462	14.5322	23.2037	18.3131	16.1051	24.6495	14.5474	25.7229	32.1973	33.385	28.306
CiPaw.02G015500	21.6628	22.0229	24.7519	23.4394	23.1759	30.6417	39.467	46.9503	37.2791	33.7791	38.9082	38.1847	40.1699	34.0671	38.7631	45.8594	43.1963	47.45
CiPaw.02G016000	10.7896	12.1352	19.9864	15.1907	25.5583	20.4992	26.3964	27.0368	28.4673	24.783	24.9124	27.7262	23.1271	20.7216	24.2302	20.4427	20.5997	26.8104
CiPaw.02G016200	119.173	107.271	107.43	96.427	86.8205	70.4242	85.8931	57.5834	43.8105	10.4683	46.9559	42.209	12.9246	63.4536	13.2394	2.37936	2.48839	4.82062
CiPaw.02G017100	12.6651	7.66486	10.266	6.64004	12.1667	4.69809	6.95496	15.5426	16.5275	16.8248	15.4343	14.7507	23.6516	17.7653	17.8127	18.4722	19.0678	11.3381
CiPaw.02G017700	16.3918	18.5442	7.48575	25.6464	4.05168	2.98081	16.1652	18.2056	2.13928	1.77568	16.9354	10.0522	7.07369	7.26032	2.2626	2.48045	2.82994	5.09475
CiPaw.02G017900	24.4507	32.6948	9.42984	44.4654	5.09861	9.85766	29.0574	37.4101	2.82594	4.52177	34.5984	21.2345	14.3667	15.4411	4.55053	6.19284	3.76167	14.2413
CiPaw.02G018600	30.4935	31.7514	43.811	24.5777	36.0698	23.2552	25.3198	33.9065	58.8894	17.5769	28.9792	38.0171	25.1672	48.6016	16.0898	10.2534	9.41226	13.0092
CiPaw.02G018700	52.982	47.3142	42.0901	35.8508	19.546	29.409	28.9965	34.7683	19.4241	29.6671	19.2608	22.679	28.1468	24.7918	17.7644	13.1687	12.2556	17.7845
CiPaw.02G019200	137.246	136.551	128.947	72.9649	85.9488	91.319	45.5234	40.9489	34.9516	58.1489	81.975	48.7848	54.896	107.107	24.9137	30.875	32.5532	36.7797
CiPaw.02G019400	18.4737	19.9816	17.3344	27.6248	20.6956	19.721	25.1842	20.2013	20.4934	7.31693	16.3503	21.2254	6.26381	13.7465	6.06894	2.68368	2.28572	5.27311
CiPaw.02G020000	25.1672	30.6801	27.0353	26.9791	28.218	29.4438	36.229	37.108	31.7746	43.0163	35.6161	31.4608	39.4251	37.1775	37.7003	44.0521	50.6518	50.1253
CiPaw.02G020100	30.1927	29.1877	23.6834	27.5868	13.1151	37.4549	12.4952	10.3372	11.3783	3.91099	17.7551	10.697	4.46652	13.3566	2.811	0.948202	1.57763	3.04307
CiPaw.02G020200	69.1594	55.872	69.5853	45.7338	67.2805	34.5224	42.6697	27.276	37.9501	19.0432	46.7929	37.1738	15.9708	52.6735	17.9817	6.49637	6.70885	5.63403
CiPaw.02G020700	7.11778	7.65211	8.70167	5.54425	10.1588	9.194	7.52296	9.10933	7.69182	8.62612	11.0462	10.5203	8.07892	6.01942	12.0593	12.8899	11.9408	14.4314
CiPaw.02G021400	22.7014	26.5097	37.7153	30.6855	56.0441	49.838	29.4512	30.0068	32.387	14.3142	24.9225	27.5829	12.5764	18.0716	9.83006	7.40888	5.97671	8.35223
CiPaw.02G021600	2.75858	1.92156	2.24219	3.85353	1.71804	4.77691	3.18998	4.61639	4.40783	32.0336	2.46487	3.98686	20.3679	4.77185	14.524	25.8671	27.9514	19.9317
CiPaw.02G022100	13.2114	25.43	10.2963	48.8374	12.7837	46.9724	140.237	183.29	53.4315	197.424	225.301	222.492	231.779	46.0401	704.744	5298.3	4048.72	3251.01
CiPaw.02G022400	5.48829	5.6023	9.79176	8.52839	11.5632	9.66231	7.68905	7.91125	9.88485	8.23497	8.67508	5.49583	9.90165	4.69664	12.1397	24.2575	19.7425	20.1781
CiPaw.02G022900	22.5245	25.0697	26.086	24.3713	32.5079	24.4193	34.3636	41.7727	45.6261	90.3461	36.63	41.8875	73.0837	44.2456	71.1835	118.199	133.413	93.2325
CiPaw.02G023200	17.0016	17.9823	10.2583	19.7113	6.62464	18.422	12.5908	9.60022	6.49777	7.58446	10.3193	9.6071	8.51743	9.31708	4.48421	4.46393	3.43823	4.85556
CiPaw.02G023300	5.2735	6.7738	5.4985	14.0035	7.21938	38.5999	22.9094	17.1697	6.94391	5.93451	11.761	21.6586	2.85028	6.31416	2.81866	0.932846	0.83147	1.16086
CiPaw.02G024000	80.4621	60.9243	31.4841	39.8001	4.56793	21.2555	57.1385	52.3692	60.4636	196.999	44.3683	46.2621	209.367	87.3722	113.65	89.6118	126.901	52.5321
CiPaw.02G024200	61.9327	53.6115	63.4989	33.8489	46.0006	42.3271	30.0769	33.4349	38.3537	28.0826	45.4963	38.5397	29.8323	62.0552	18.321	12.7053	13.6709	18.098
CiPaw.02G024600	266.698	260.786	199.599	138.056	174.368	96.0133	139.327	73.9944	65.2319	12.2243	48.0909	62.7794	15.2011	76.3907	16.4413	7.82957	7.28886	11.1963
CiPaw.02G025100	199.697	175.286	229.829	159.76	254.782	140.41	142.597	124.857	173.461	64.6838	144.411	144.227	68.7446	140.559	84.8755	49.315	49.8489	54.9163
CiPaw.02G025800	9.78302	10.0739	23.7673	11.4358	28.0695	17.6913	101.52	131.878	148.434	28.4181	42.9777	100.275	20.2	19.564	58.8593	13.3315	15.7916	15.0012
CiPaw.02G026300	56.7962	58.2844	56.6177	47.5745	50.5362	61.3879	59.7815	54.6183	38.095	22.7753	55.1278	41.5516	26.5315	50.2014	18.9565	11.4089	9.11301	17.1378
CiPaw.02G026700	47.2957	52.6199	54.8078	43.1416	44.7771	44.9806	33.0151	34.1956	30.6973	27.3917	36.3853	32.4336	27.3984	42.8645	17.3369	11.2575	11.676	15.5508
CiPaw.02G027900	43.5908	35.6098	39.7235	15.5751	16.8983	14.1481	11.9968	16.3705	17.7967	20.4139	41.4932	22.2061	21.694	36.7008	6.36874	8.89404	8.78256	10.5262
CiPaw.02G028000	10.2649	3.93448	16.5412	11.5869	23.2026	14.1359	2.66545	3.01027	3.76374	75.5834	16.873	8.15072	80.5813	52.6199	2.68346	13.0184	11.5505	14.6252
CiPaw.02G028800	55.2019	58.2566	58.7402	31.3374	52.0015	42.1425	30.2647	17.727	23.7452	5.65157	17.6025	16.3123	6.81953	13.9875	5.65801	2.91655	1.9918	6.19881
CiPaw.02G029100	14.7453	15.2373	18.2843	16.8574	15.206	16.863	15.2855	14.2921	18.069	7.88166	14.2489	14.2073	9.80377	14.0146	6.03098	3.42667	3.61916	5.01433
CiPaw.02G030200	9.17809	11.9419	14.1177	17.3096	32.9405	22.8625	33.7048	48.5592	21.7666	163.387	45.2661	34.8732	108.216	22.256	65.378	47.6628	74.4164	50.7399
CiPaw.02G030300	11.2241	12.83	16.8524	27.5037	45.4028	26.2747	64.6032	77.2211	59.9791	136.591	67.0835	53.4248	122.391	48.9998	63.6748	33.3082	48.6288	36.8478
CiPaw.02G031400	33.9027	34.274	69.1898	26.6066	52.7904	28.7483	54.7359	56.8622	101.647	43.3302	56.5717	103.729	57.9388	128.061	25.3356	9.69285	15.3803	8.16103
CiPaw.02G031600	7.54004	8.1284	15.9343	10.8726	13.3704	14.1035	20.5227	26.3015	38.4313	80.3578	23.5212	41.8018	87.2893	33.0903	72.1706	75.5052	86.5203	64.7526
CiPaw.02G031700	37.9753	36.8203	45.2431	31.1565	50.5557	35.5997	26.2603	25.4712	30.227	14.759	30.4833	31.8054	15.8231	30.2465	12.8125	10.5701	9.57733	15.2398
CiPaw.02G031900	251.989	226.104	230.469	187.023	151.534	145.122	166.45	123.677	175.263	64.6599	168.241	177.956	69.8244	227.909	83.3265	38.2705	34.138	43.0966
CiPaw.02G032000	24.4402	23.814	28.2212	19.9998	32.6801	24.1447	25.2341	29.8417	28.6642	30.891	34.082	35.0421	40.2846	34.024	36.6283	39.9211	40.2754	38.6113
CiPaw.02G032800	26.804	30.1551	25.4106	19.4865	26.3541	13.7875	27.2143	17.2511	16.6979	4.61995	24.3422	15.1812	5.25836	17.2527	4.70945	1.80702	2.20888	4.0578
CiPaw.02G032900	53.9883	67.1157	67.8256	71.9222	88.1657	71.039	116.738	121.635	143.07	121.04	102.153	119.946	116.429	92.9336	129.108	146.751	147.021	124.035
CiPaw.02G033300	39.7001	41.5458	34.0125	39.136	33.3714	26.0352	57.7472	77.7132	65.1166	161.754	57.2224	64.227	144.149	58.2738	157.185	170.297	182.984	156.982
CiPaw.02G033600	59.8988	69.1939	58.8851	73.6794	60.3338	94.8239	116.175	142.979	211.534	196.177	111.88	128.851	206.314	160.479	150.617	137.883	150.159	119.742
CiPaw.02G034700	5.5019	5.39326	7.23716	8.03912	6.44614	9.89998	9.27309	13.907	5.57239	20.2025	11.682	9.94663	22.9262	8.07311	78.1552	212.288	169.773	212.302
CiPaw.02G034800	18.5051	16.9972	19.8061	12.209	10.2711	12.704	15.3456	9.67259	13.152	13.3936	12.2984	14.5928	13.2355	16.6639	4.65687	4.36268	5.55982	7.19817
CiPaw.02G036000	28.8598	43.5233	11.9285	59.2574	7.8171	77.7972	27.0692	23.1804	11.014	17.5303	18.6162	13.3781	18.5193	16.2561	10.8261	12.2488	12.3689	10.8428
CiPaw.02G036600	28.5654	42.3661	1.9939	60.0709	1.63389	265	65.6972	79.6287	18.0628	44.8601	57.5525	24.8727	39.7448	38.0871	13.5542	12.2241	17.7799	16.8938
CiPaw.02G036700	2.82459	5.71015	0.710986	8.39684	0	44.28	10.2855	20.8371	13.2675	16.896	10.7356	4.17189	19.6494	23.8569	10.6271	5.1342	5.09103	3.70456
CiPaw.02G036800	35.236	31.4469	30.5933	23.8483	22.0329	30.7123	9.61435	7.30607	8.62502	3.94309	16.6521	6.2888	4.81263	22.7588	1.71042	0.750042	0.784411	1.88639
CiPaw.02G036900	112.759	90.3347	128.855	74.1183	131.858	82.6147	57.4121	50.9392	71.7472	49.1161	58.6124	62.2694	50.6134	60.6933	60.5118	51.8193	50.3893	51.582
CiPaw.02G037000	54.4489	47.8668	32.8604	37.1947	17.7766	21.0056	32.0681	26.0598	13.8556	17.899	24.9099	18.1196	18.0254	26.4769	14.193	11.2826	12.8302	12.7508
CiPaw.02G037400	29.7491	31.1325	16.2847	16.0425	14.2775	14.2672	16.0395	16.85	13.8194	8.16152	22.0694	17.9015	9.30736	32.4157	11.3728	6.94234	7.74539	10.0219
CiPaw.02G037500	30.5888	32.9992	20.0545	33.0416	18.624	39.009	31.5793	21.1779	10.9755	2.09997	18.9336	14.7687	3.66816	20.5977	3.28525	1.14944	1.78495	4.21589
CiPaw.02G037900	525.881	543.674	470.804	472.563	451.868	404.729	366.521	248.902	335.057	168.774	299.853	290.86	174.931	365.222	154.034	77.37	76.0011	79.9014
CiPaw.02G038900	13.3875	14.7278	15.4668	17.3401	9.79366	15.572	11.0023	13.0443	11.2256	10.0282	11.2233	10.6102	11.9521	13.8676	3.78978	1.89512	2.35617	3.51363
CiPaw.02G039000	35.456	40.6639	61.1536	42.2802	71.9051	64.3776	50.612	63.1502	83.6351	130.059	81.5552	85.7166	132.418	96.9852	75.497	94.5433	115.702	102.504
CiPaw.02G039500	15.2805	13.6087	18.4202	15.6304	15.6148	21.8011	11.0905	14.9797	17.3506	7.72525	14.3243	15.6863	10.3268	18.3994	6.97013	3.3308	4.65698	5.903
CiPaw.02G040100	6.49717	8.59357	15.1588	14.4924	9.82946	11.9582	54.1973	114.976	118.148	93.4382	31.7056	73.4513	89.6208	86.4939	287.543	94.8925	110.342	88.1301
CiPaw.02G040300	44.4189	47.3897	51.7513	51.1762	82.9298	59.8464	74.7175	80.4407	80.196	93.2599	77.6287	82.4008	87.6997	55.7123	101.622	121.292	127.499	114.498
CiPaw.02G040900	49.1079	61.3816	47.9753	66.5565	51.8407	53.3899	79.7624	88.335	99.1693	117.152	79.9875	84.1218	121.661	73.4257	113.027	105.455	115.164	93.7833
CiPaw.02G041100	13.8054	13.5384	14.7359	14.733	20.82	16.0306	19.645	24.7651	21.1003	24.0773	24.8843	23.8335	28.4402	20.7538	32.6219	40.1697	39.843	40.3636
CiPaw.02G041400	25.115	36.1213	5.65019	34.3056	2.64766	13.5908	33.3396	5.0785	0.317485	0.518815	16.6092	14.7639	2.04709	3.46951	0.423092	0	0.88197	1.62022
CiPaw.02G041500	17.1286	13.6206	17.4028	13.6452	17.0651	16.9625	23.5319	21.4298	16.2086	20.017	19.9222	21.5415	25.7748	21.7517	28.3056	28.5004	30.8776	32.8974
CiPaw.02G041700	0.278562	0.762295	0.474396	3.68208	0.662627	5.26132	7.23134	5.46963	0.826349	72.4697	5.88413	22.8455	46.2115	2.55208	16.4266	14.3864	20.0864	17.6063
CiPaw.02G042800	6.1459	6.46866	1.08692	12.7715	0.269899	3.07775	11.9045	6.73004	1.99848	1.37507	13.94	26.3652	3.65186	37.2822	10.3726	2.56112	6.33094	12.4533
CiPaw.02G043200	33.5718	40.631	11.3885	67.0634	6.08623	12.7122	30.9959	25.7853	3.27751	3.66456	30.8833	26.7064	12.0637	27.7847	7.43279	9.40853	9.34447	28.8744
CiPaw.02G043300	14.1496	22.1726	4.54344	59.8516	0.789748	53.0815	4.92493	0.970082	0.0879356	0	1.43122	0	0.17446	0.33425	0	0.0856463	0.081428	0
CiPaw.02G044100	105.383	95.9867	43.8902	59.3386	11.9511	43.5207	40.979	18.4969	2.96701	0.0751705	20.5354	4.61738	0.821356	20.9164	0.122603	0.134408	0.319469	0.774679
CiPaw.02G045300	297.406	316.021	297.091	281.497	391.703	251.812	197.692	144.198	199.65	51.6056	175.092	140.718	59.2523	166.368	51.0222	19.0186	20.5913	32.3583
CiPaw.02G045800	55.9919	55.0903	74.865	60.9269	77.6553	63.3286	65.7425	67.0746	91.505	41.7214	55.2687	68.8993	51.7987	69.4903	27.9131	14.8984	19.8203	17.8591
CiPaw.02G046200	42.068	47.9942	40.3753	55.7593	44.0929	59.8655	70.4259	66.3659	37.0926	30.1985	46.3678	35.2851	25.0574	23.6881	15.4139	12.625	12.0647	17.4367
CiPaw.02G047000	50.9946	58.2942	55.2505	54.1818	46.0376	47.2045	72.2402	74.2504	64.5062	78.7482	70.772	72.1048	79.4197	78.2488	76.4731	110.704	103.427	101.827
CiPaw.02G047300	33.1636	19.9989	23.4325	17.7377	13.6675	10.5726	15.9622	8.90667	10.5407	2.68757	18.1204	10.1747	1.77975	23.2297	4.28379	1.85666	2.28439	1.83121
CiPaw.02G047400	105.491	97.9159	100.035	84.3204	86.0826	86.7758	69.6342	59.2479	59.0621	20.9243	73.2723	66.7551	26.2548	94.4874	22.3247	6.82068	6.91389	16.345
CiPaw.02G047800	113.163	100.353	116.723	121.711	78.3182	113.583	132.888	63.0177	78.501	11.5149	84.7725	102.843	13.0178	97.0552	14.3494	4.85811	5.05872	11.5153
CiPaw.02G048000	222.028	236.42	156.208	214.672	118.276	204.008	129.795	96.3348	94.0731	20.7566	103.481	97.0191	28.3498	129.094	28.3879	5.21909	6.89171	14.4835
CiPaw.02G049100	176.454	190.34	179.611	133.715	174.77	125.611	245.972	266.492	314.652	79.8329	210.53	212.829	149.918	261.108	77.5983	46.9186	63.4098	79.555
CiPaw.02G049500	61.9542	75.1978	29.4788	84.7286	11.0144	91.9942	44.4671	37.7055	13.8803	42.9171	36.3772	20.2022	39.1577	26.6849	15.9669	21.177	19.1682	19.6536
CiPaw.02G049600	40.3799	34.3255	29.3482	36.0356	26.5581	39.6898	31.0953	25.0546	23.7171	16.9818	30.1055	27.5655	16.5435	35.5982	13.6997	5.46881	7.21716	9.23798
CiPaw.02G049800	23.0247	22.0376	25.167	20.3018	27.2533	20.3515	21.0492	16.9808	15.7621	12.6775	17.0358	19.9725	12.0931	18.4887	10.3932	5.15722	4.67516	8.04383
CiPaw.02G050200	20.722	19.8155	24.029	23.1398	17.7453	19.6488	22.424	22.4014	18.0789	17.2125	24.8117	22.3266	17.9338	21.0194	10.7231	6.30666	6.71557	10.6273
CiPaw.02G050600	33.7136	32.0383	37.3309	32.4162	38.4056	34.1928	37.8126	42.522	43.3754	42.6744	45.2954	45.7656	41.7099	41.6135	49.3253	61.2159	57.5693	56.4616
CiPaw.02G050700	69.2681	64.5586	69.9626	47.8654	75.1608	51.2785	55.9235	48.659	55.4316	25.5343	63.6691	57.555	32.184	71.0257	30.1941	22.9816	21.4152	26.4095
CiPaw.02G050800	36.8229	32.3495	35.4119	25.0825	29.3936	19.3042	28.9214	22.3348	26.1267	11.8218	27.0565	29.1868	19.8957	31.6456	15.8016	9.58299	9.46143	16.0292
CiPaw.02G051000	27.0071	25.4976	30.3559	16.399	28.9094	20.1868	21.2081	23.2003	24.3353	9.81907	25.6716	23.3419	12.9641	26.8365	15.3476	7.60798	9.31978	9.50589
CiPaw.02G051900	103.509	83.0862	98.7777	51.0309	59.5714	49.5621	55.8066	51.9928	51.4784	38.6567	67.6995	58.5634	37.8175	97.4677	36.1462	19.662	19.844	22.031
CiPaw.02G052500	2.75733	4.53817	10.3235	7.73634	17.637	8.12829	16.0204	19.2079	51.4444	14.7979	6.91575	29.9963	13.5184	24.8948	27.4564	24.6597	18.7674	18.7069
CiPaw.02G052600	6.59873	6.57242	15.7878	6.39168	15.1069	9.57093	9.74512	13.0462	34.3729	15.225	12.0755	24.0864	20.2188	33.2951	28.1036	37.9935	27.3285	23.5486
CiPaw.02G052900	3.55569	4.40684	8.79912	4.82613	12.8433	7.09936	6.75698	8.68468	25.5861	8.22569	4.61487	12.9749	8.64122	15.3022	13.834	12.6806	9.27467	10.0737
CiPaw.02G053200	252.453	220.812	252.562	210.637	207.557	176.639	146.486	125.176	168.745	25.253	158.862	125.113	35.858	183.613	34.059	9.78849	10.9575	29.7805
CiPaw.02G054500	15.1374	13.7659	21.6923	13.84	15.9401	14.9111	14.9756	16.5378	14.4777	11.0742	16.473	13.2764	11.7133	15.7092	10.8555	4.60026	6.56053	7.23118
CiPaw.02G055000	6.70684	6.44327	8.93095	10.9637	12.6273	9.63396	9.26099	13.4843	12.6994	19.542	9.22734	10.0827	16.5342	13.1238	13.1159	13.1418	17.3454	12.3136
CiPaw.02G056100	8.19598	8.72225	5.81581	12.8837	12.4559	17.8406	12.0172	13.7834	12.4943	29.9824	15.703	12.8307	19.596	11.873	11.4003	11.7579	10.8661	9.99512
CiPaw.02G057100	25.5468	26.6864	23.065	28.3392	20.6661	24.8561	32.3594	33.5323	33.0589	46.814	36.318	37.1967	47.909	36.4252	46.3039	60.7761	57.7095	55.6174
CiPaw.02G057200	37.6189	31.8641	37.181	40.5129	43.4645	38.6037	50.5724	54.6848	58.0398	67.3006	55.4564	60.32	66.8402	63.675	52.5598	55.6797	60.8952	58.0946
CiPaw.02G057900	21.7799	20.3005	36.3137	20.831	33.9017	25.8169	43.0688	52.7392	33.4973	53.6763	53.7821	50.5343	63.0696	45.3521	36.333	30.3288	39.7517	39.8321
CiPaw.02G058100	8.72246	8.30748	5.02433	11.9746	0.976401	8.14446	16.2054	15.2168	7.8957	47.8797	15.0406	10.6817	53.3164	8.94941	75.7252	101.547	90.2031	88.4525
CiPaw.02G058500	24.9755	26.4214	19.0587	31.3453	18.905	38.864	37.1819	40.932	24.7655	62.2767	33.7445	34.3313	60.2281	30.7037	45.1086	44.7833	49.7287	42.5814
CiPaw.02G058900	1251.87	994.716	598.493	2322.14	12.4876	2553.41	631.362	387.397	4.931	9.85679	333.712	19.2785	7.61522	27.2067	14.0047	15.5895	15.3586	19.5885
CiPaw.02G059100	55.5397	47.2475	36.7053	22.2087	0	37.2631	2.87696	2.36338	0.152076	0	4.30491	0.169137	0	0.868481	0.132484	0.897329	0.138087	0.301392
CiPaw.02G059200	39.7235	35.1302	18.5218	111.089	0.518713	157.695	13.4656	4.46233	0.202149	0	17.158	0.687837	0	1.52908	0.897969	0	0	0.825297
CiPaw.02G059400	22.5558	20.5382	17.7865	4.67217	10.7609	8.69752	5.25713	8.7545	3.64084	9.4462	7.74887	5.88258	9.55625	17.0976	5.4967	3.98265	5.29734	6.63492
CiPaw.02G059500	8.42502	8.22103	8.26322	7.65835	10.4545	9.54401	17.0418	18.4468	12.9443	16.2156	15.2363	13.516	17.9357	13.533	13.3426	10.0265	13.0944	12.6829
CiPaw.02G059700	65.5478	56.2975	55.7884	28.1731	22.0436	8.49071	15.1556	6.2169	12.2331	0.598968	19.6546	3.11795	0.886258	6.40013	0.610571	0.267744	0.0636393	0.420869
CiPaw.02G060200	61.9855	63.2745	78.6244	76.3574	125.71	88.3157	77.5143	65.0946	76.5179	21.6752	63.5288	66.0759	29.9425	55.878	27.1195	20.3071	22.3355	29.9737
CiPaw.02G060300	37.3699	33.6488	15.5824	17.346	1.46629	3.79308	18.502	8.03742	9.07145	4.82461	6.31102	8.18253	3.82619	21.1775	1.71339	0.278277	0.462999	0.656137
CiPaw.02G060900	5.59413	3.69846	14.7387	16.4701	13.81	15.4634	6.71283	7.76476	15.157	28.5248	10.4795	8.91133	38.6141	14.7317	30.1516	47.5497	41.8983	38.5102
CiPaw.02G061200	43.5118	41.3418	70.1533	48.6743	63.0161	58.4217	51.2388	65.4681	82.5123	113.828	77.7805	81.8506	122.876	90.7106	100.771	132.862	112.27	122.691
CiPaw.02G062400	23.9197	20.4782	26.5835	11.7986	18.1663	18.0433	7.545	10.2904	8.1388	9.59537	16.3745	11.5916	10.9858	26.0627	6.73545	6.1895	5.40287	7.13104
CiPaw.02G062700	33.9275	33.6262	39.1121	33.0955	33.896	22.8109	78.2506	86.795	53.7098	78.1752	86.0666	101.256	86.6859	73.9832	86.5785	58.0139	59.7717	67.8573
CiPaw.02G062900	18.4243	17.3478	28.3765	15.8805	30.7493	20.8558	33.308	64.3188	37.6056	75.1367	29.0552	40.8277	53.9849	39.2394	71.2701	21.5609	20.2711	26.3979
CiPaw.02G063000	79.4385	67.5893	54.298	45.8769	36.0476	22.3138	122.176	154.634	43.6535	57.5602	122.553	109.211	72.7314	86.6755	74.372	26.2394	31.0782	46.2327
CiPaw.02G063100	45.2064	46.0577	67.7263	58.5065	172.587	63.3281	127.575	202.172	139.739	312.99	109.42	252.016	112.357	54.4798	247.449	97.9448	72.9741	122.703
CiPaw.02G063200	11.2018	9.56727	12.3028	12.1131	20.774	13.9348	20.0037	26.9686	21.9859	21.0985	25.0061	25.8368	24.88	19.912	27.501	21.3362	24.2542	26.7336
CiPaw.02G063300	0.307061	0.630214	0.980498	6.08819	4.1634	2.77641	279.788	238.908	9.73517	5.3959	223.573	207.274	43.7108	35.2188	26.8573	52.898	52.665	172.926
CiPaw.02G063400	19.6422	16.0651	19.7307	10.582	11.6488	13.5555	7.92911	8.77576	9.13502	12.5019	15.0355	11.9106	14.8189	21.3021	5.75755	8.51552	10.9054	10.2449
CiPaw.02G064300	82.7294	73.3842	25.388	86.9781	25.0441	90.2952	91.1033	100.553	110.172	220.946	90.9005	75.6755	169.894	82.6857	147.458	171.268	194.439	145.484
CiPaw.02G064600	82.3008	94.441	57.7107	56.9298	40.2569	34.5955	62.9265	39.5907	22.3061	3.29411	24.7219	24.9624	6.63812	23.128	2.37807	4.10368	4.77368	7.08301
CiPaw.02G064800	36.7718	26.9606	21.7999	60.9577	22.3793	15.3905	19.812	14.0488	3.39598	0.0840833	14.2667	2.1885	0.535933	2.56701	0.0685698	0.225516	0.0714696	0.866531
CiPaw.02G065100	25.8367	23.0349	22.6438	6.72697	9.80728	22.2842	1.69461	9.19163	1.22305	15.989	15.1961	9.01673	18.1984	23.7529	5.365	13.55	16.7757	19.1927
CiPaw.02G066400	4.62762	4.99882	4.27748	6.71549	11.2107	5.87261	18.4939	18.2327	15.647	6.49378	13.7806	13.291	8.60059	8.88267	12.9383	7.05904	7.21315	9.19494
CiPaw.02G066500	18.6079	22.4653	16.7769	18.905	17.087	21.0313	24.5967	13.2649	5.40332	4.72579	14.0674	10.0128	4.75602	10.8478	2.90731	2.44602	2.32555	2.87398
CiPaw.02G066700	17.9948	17.3207	18.8514	26.3793	26.2502	25.5267	25.3463	23.0586	12.756	7.84268	19.6748	15.8288	9.02039	12.4817	6.90061	8.61061	9.23907	12.3105
CiPaw.02G066900	30.3733	24.016	38.1817	27.1883	42.2738	31.0794	42.7166	45.3517	45.1526	47.03	62.1573	51.9911	42.2935	39.2108	35.6424	48.5086	56.4309	61.4211
CiPaw.02G067000	46.4297	52.5379	61.4655	42.2258	61.9483	49.9822	49.7453	63.521	54.1343	100.446	74.1605	67.0805	99.2512	73.8314	72.5506	101.43	98.7349	99.0945
CiPaw.02G067200	29.3014	24.7403	43.4888	37.8613	34.2447	42.8169	33.4396	61.9615	54.7745	178.39	43.3637	86.7119	101.05	51.6399	104.917	101.554	95.9297	84.8142
CiPaw.02G067300	29.3156	21.6192	96.32	52.9144	177.101	77.769	128.348	131.486	161.787	88.7803	96.8929	152.732	117.043	109.534	196.874	128.748	133.572	138.775
CiPaw.02G067500	66.2521	79.1875	66.3174	83.8759	65.6086	89.3082	112.608	131.495	158.439	241.677	101.934	131.717	223.343	122.825	225.74	272.08	275.599	225.92
CiPaw.02G067800	91.632	92.733	90.5205	281.959	37.8684	347.021	209.372	206.074	71.4794	1690.4	211.524	342.494	864.459	171.56	365.443	363.648	464.777	450.2
CiPaw.02G068100	33.599	35.8502	31.5628	31.2589	36.7355	28.6146	44.5444	40.9177	42.2345	40.5945	49.1663	49.3288	42.916	48.8778	44.1228	59.8934	51.6513	52.2065
CiPaw.02G068200	11.573	11.471	11.0572	9.59852	9.23421	12.8536	8.98924	12.9723	11.9618	22.0873	15.5562	11.8426	22.8266	19.266	14.9501	18.068	20.839	15.6233
CiPaw.02G068300	129.953	127.463	114.821	133.333	81.6022	163.828	66.6541	56.8749	57.9031	22.2971	59.334	62.442	21.5876	84.6895	20.3699	5.17276	6.71725	7.27171
CiPaw.02G068400	158.4	245.303	6.66738	220.317	1.06433	111.744	7.34487	2.74545	0.341585	0.265808	2.55285	0.55347	0.435656	0.463711	0.346825	0.380219	0.497052	0.249029
CiPaw.02G068600	129.254	127.748	149.364	122.708	152.463	126.354	152.832	182.957	165.557	284.608	169.766	186.628	284.691	173.132	373.656	558.482	495.947	492.461
CiPaw.02G068900	53.5007	52.8156	66.2366	51.3231	79.5403	59.8789	47.5642	40.1233	51.1628	15.4512	37.1241	45.3971	16.27	35.0582	14.9195	6.65258	6.52636	13.0993
CiPaw.02G069100	19.292	14.8833	21.8449	15.5988	29.292	13.9384	30.102	14.6921	19.0258	3.97961	13.0941	8.28642	4.98249	9.61835	5.81462	4.96616	5.49675	3.34003
CiPaw.02G069600	7.81303	8.53266	7.23272	9.68195	7.8774	15.6411	12.8392	13.9864	6.85749	9.55557	11.4021	8.41091	8.14712	6.21337	10.697	13.5132	12.4785	10.7429
CiPaw.02G069700	499.233	433.329	324.218	64.3017	80.8893	2.69568	136.362	18.4178	4.15457	1.0575	96.5008	12.8091	1.26381	58.5495	1.23968	0.89047	0.505608	1.42419
CiPaw.02G069800	239.559	197.61	193.705	48.6383	67.4275	8.48524	105.593	32.9514	21.3652	1.78719	94.1106	35.8474	2.95878	105.044	3.37864	0.581013	1.10479	0.989405
CiPaw.02G069900	90.4381	87.1023	47.3977	82.2995	63.01	17.2493	73.5902	27.324	28.6839	7.51087	29.4874	28.5754	9.11868	36.0736	8.46927	4.47657	6.85703	7.47111
CiPaw.02G070200	6.93412	6.85612	6.34264	6.29493	7.91682	6.33834	15.8091	22.19	12.9833	13.7659	12.7327	21.5966	20.4674	16.7857	12.3427	10.1851	10.623	10.4902
CiPaw.02G070300	12.5918	9.3666	11.5632	9.13479	8.82451	10.9451	13.5451	25.0277	9.85612	21.4679	12.863	17.2681	25.3211	15.0445	18.3239	24.0499	24.5419	21.983
CiPaw.02G070600	49.6576	48.1035	41.7912	55.4202	35.0456	56.8547	39.859	31.4795	33.6189	15.8759	37.5866	38.3615	17.2797	53.9106	17.5835	7.06366	6.77852	12.3141
CiPaw.02G070700	24.4333	26.2173	32.2755	32.9073	19.6387	20.697	35.1357	34.9559	21.6728	63.1183	32.5134	19.8761	77.1973	27.9358	95.5742	126.86	140.483	110.31
CiPaw.02G070800	9.25393	10.0953	11.0211	12.2424	7.67472	10.2518	11.3621	9.66835	6.81655	25.0063	10.8357	7.88917	32.2912	8.59267	32.0102	41.8669	43.2829	39.0463
CiPaw.02G070900	22.138	23.6245	21.8895	24.8385	17.1402	18.2393	27.6252	26.7483	16.6874	52.312	21.224	16.7162	65.1294	19.6074	68.2988	92.1467	97.0294	82.2977
CiPaw.02G071300	18.229	18.5949	18.9437	21.6988	20.5154	22.843	21.7103	26.059	23.7673	30.0101	33.0385	28.3585	31.219	27.4891	25.2481	30.1568	32.5751	34.0505
CiPaw.02G071600	25.0672	42.61	0.273187	78.9838	0.183159	56.6765	25.1521	8.9768	0.285518	0.0518417	6.69392	1.13343	0.519248	1.76357	0.253661	0.695212	0.572841	0.825677
CiPaw.02G071700	11.5616	15.3918	15.2661	17.7154	16.9472	15.0686	25.4506	31.5405	27.461	50.2714	33.0362	30.9494	53.7916	23.3702	72.4962	187.9	161.103	122.402
CiPaw.02G071800	37.4023	36.2914	33.7453	33.2533	28.2439	28.354	30.5943	32.9948	29.2751	53.8038	41.8054	36.6683	50.2486	46.1646	46.232	58.0362	53.7904	51.5838
CiPaw.02G072000	596.951	529.904	552.96	347.794	386.381	325.697	285.416	239.354	276.312	109.107	314.799	265.786	134.652	459.351	107.52	55.3711	51.8506	72.7305
CiPaw.02G073500	3.93229	2.8425	5.30688	5.05681	4.8711	6.17186	15.6973	39.8806	15.1041	13.0379	19.9581	26.3989	25.2171	5.88236	78.8998	158.443	132.526	154.192
CiPaw.02G073700	12.002	17.9985	7.23565	21.893	9.45567	31.1382	23.1806	22.8593	11.2152	17.2217	19.992	17.2028	19.9194	12.9919	24.9571	33.1858	35.013	42.0808
CiPaw.02G075100	80.904	78.0079	87.4588	76.2369	88.7074	69.2914	91.9399	80.3077	77.672	51.5776	84.9029	83.2582	51.0558	84.099	45.976	25.9319	26.9552	36.2174
CiPaw.02G075400	46.7758	51.8557	46.8804	90.5437	40.6899	66.271	31.2434	23.0452	30.7652	14.8962	19.6493	18.7395	18.2733	14.9785	10.4606	3.88426	10.903	11.2422
CiPaw.02G075800	73.6973	58.852	73.8644	148.689	76.268	47.4278	271.994	419.299	85.7031	584.597	303.482	222.042	707.761	143.128	352.515	353.14	356.279	311.777
CiPaw.02G076100	12.9251	14.1773	13.7801	16.2816	16.7703	22.15	16.6379	20.9743	18.062	41.9436	15.196	18.8688	47.2681	18.4059	29.4542	26.7349	36.6418	29.7145
CiPaw.02G076300	360.012	286.758	54.0442	176.681	8.38438	44.2159	189.388	101.124	1.32466	1.2507	128.127	33.2541	19.4476	138.97	0.31383	1.80625	1.63551	3.96593
CiPaw.02G077000	39.4305	36.7318	43.422	32.4568	43.8553	29.6057	28.9047	24.32	25.5455	11.2904	29.9622	28.0975	12.2193	35.4624	10.6611	3.36462	3.95654	8.44362
CiPaw.02G077400	23.4562	26.9915	24.1935	28.7022	21.1512	26.3852	15.5413	19.7524	11.7912	11.2994	20.4349	15.8503	13.1044	13.2797	8.05065	5.42309	7.78453	9.5832
CiPaw.02G077900	18.6079	19.5558	18.7886	19.6088	19.1404	22.6571	28.6098	34.8515	25.2427	28.3998	33.8469	28.1036	30.1608	29.9719	31.7819	30.7696	34.4644	33.9833
CiPaw.02G078000	2.13884	4.14589	7.51264	6.84703	15.5177	12.2481	1.85078	1.3124	1.18966	583.867	65.4639	26.7615	420.119	185.778	6.69383	54.072	64.9955	37.6411
CiPaw.02G078200	11.052	21.4487	118.836	130.528	181.239	230.316	249.578	389.176	637.31	1621.22	81.2373	1079.71	1559.71	566.275	1505.56	830.394	735.825	679.157
CiPaw.02G078500	1.29823	2.76317	2.57939	2.86004	5.14692	3.13024	5.99136	12.2145	14.121	47.3749	5.22339	18.3821	49.5042	14.6386	46.6176	19.2234	18.7224	15.3953
CiPaw.02G079100	10.1241	9.72314	12.2438	10.9672	12.4908	9.58999	13.7062	15.7205	14.2682	24.2174	19.2493	17.3175	28.0943	16.8253	26.7925	33.4902	35.4416	31.1822
CiPaw.02G079400	22.8518	24.9861	24.106	30.088	21.1125	38.6188	34.8254	40.6886	32.0034	66.1451	49.3436	42.8631	61.5792	45.2942	45.6736	46.8658	49.4967	48.4174
CiPaw.02G080100	5.6559	6.77145	10.2943	7.70971	10.3932	7.67098	19.9131	32.6233	39.3238	31.2734	29.8983	34.8783	33.157	17.7873	42.2728	53.6966	55.4216	38.6911
CiPaw.02G080200	4.53115	8.05979	3.85832	6.9252	0.862276	4.00596	15.4875	19.6476	22.1786	14.0945	23.4398	21.1532	22.6673	15.4874	17.6142	15.0554	23.1823	11.1469
CiPaw.02G081400	3102.36	2484.33	1309.76	3929.89	23.2164	2849.57	1851.46	1213.9	11.4632	10.9156	539.73	57.4345	15.6602	89.4948	25.9414	34.8481	29.9582	42.3951
CiPaw.02G081500	176.043	191.675	90.9111	320.719	0	295.592	144.885	123.062	0.307162	1.91806	21.8292	3.68835	1.95183	0	0	0	0	0
CiPaw.02G082300	94.6951	99.6681	107.841	107.91	123.654	93.0066	153.569	187.047	242.483	175.487	165.999	228.794	180.25	160.305	184.231	169.684	169.398	150.5
CiPaw.02G082500	32.1208	33.8053	27.8902	33.9499	25.3902	31.9932	28.1957	23.9595	24.5926	13.0946	25.1699	26.7809	16.1637	26.237	13.6275	10.7516	9.15098	12.7043
CiPaw.02G082800	22.6647	21.2389	28.5231	25.7851	16.1061	27.439	22.3727	26.8793	27.4906	19.0427	26.7867	31.3603	21.5953	37.2977	10.2587	5.67483	6.42535	10.8125
CiPaw.02G082900	6.4263	10.4739	3.80228	9.48594	3.03483	9.85518	11.6531	13.5692	12.3527	13.6292	10.9386	16.3358	13.3486	8.14198	13.0293	11.468	11.6333	11.5349
CiPaw.02G083200	36.1049	36.3202	40.2488	37.1301	44.0602	29.748	32.2359	29.2329	28.6378	32.558	39.026	28.3706	25.6969	33.8759	60.7031	72.1611	64.3707	63.4313
CiPaw.02G083700	4.30739	12.3767	10.0406	8.14005	11.6806	12.0735	18.8693	25.373	47.4376	73.2129	33.2842	41.4401	67.6146	29.1416	71.7311	98.3555	95.9517	85.5864
CiPaw.02G083800	5.21374	2.91381	3.75174	2.09297	3.24902	2.74441	3.43132	5.40704	10.0478	28.7451	13.8653	10.3771	25.2014	19.9501	9.07183	19.1746	24.3573	12.2563
CiPaw.02G084000	3.5455	3.37949	4.98649	3.5297	6.90818	5.64316	8.45421	10.7065	9.10696	8.11088	10.9222	10.7564	10.9461	8.19082	14.8627	17.7829	16.6403	18.7032
CiPaw.02G084700	12.8886	11.2581	12.7876	11.9787	13.7964	15.6076	15.7582	12.0745	10.3692	7.60072	11.2362	11.2527	9.39709	8.63707	5.17479	3.61579	2.78572	5.945
CiPaw.02G084900	5.96452	6.4055	6.73243	6.48885	7.32501	9.90814	9.18216	10.7676	9.83696	11.4731	10.8081	10.6759	13.0107	8.98118	15.5938	19.1617	16.4676	17.7966
CiPaw.02G085200	4.72282	5.65433	12.6678	10.0956	20.0534	19.8569	8.9653	8.47646	10.0479	9.08628	8.78003	9.08737	9.44612	9.11139	10.5021	9.59445	10.6422	10.7247
CiPaw.02G085300	18.1904	8.56849	41.5165	6.28211	24.6854	21.211	5.03181	13.9064	11.9423	7.95072	29.6955	30.1002	21.0604	7.56562	11.7887	35.8636	40.2408	35.5513
CiPaw.02G085600	43.4635	42.2631	54.2987	44.4541	58.8512	66.382	56.8375	71.5691	82.1258	98.6385	85.8535	80.0622	107.604	91.9575	86.2824	90.2746	94.4989	97.4464
CiPaw.02G085700	45.368	42.8138	43.2355	41.1542	41.7368	39.2661	52.7405	61.1727	48.1198	63.9776	57.2659	54.3357	67.7873	48.0942	71.7783	82.1559	77.9777	81.2265
CiPaw.02G086100	27.9119	36.717	6.88	44.5403	5.59118	28.3369	13.7289	5.64884	0.980528	0	9.11933	0.370708	0.108073	1.13882	0	0.106111	0.40354	0.111198
CiPaw.02G086200	7.47866	7.45782	9.39033	13.8229	2.53279	17.5738	52.9779	55.2226	32.1499	70.5107	46.3922	65.8924	95.1162	14.3376	289.636	300.22	278.513	299.212
CiPaw.02G086300	67.4022	67.7722	56.3308	45.9609	55.4802	44.475	34.0483	26.794	30.5035	17.7201	34.1808	29.3477	17.8841	43.8568	16.8004	18.6327	14.2863	17.7713
CiPaw.02G086400	4.56076	7.33242	6.11657	7.34724	7.32301	4.81108	12.7275	12.1735	11.5423	12.2981	11.3542	13.0914	12.3304	8.91927	26.2559	19.2717	20.0843	21.6196
CiPaw.02G086600	36.682	41.2171	41.3979	31.9424	33.0888	36.776	35.5361	37.1548	39.9579	25.0466	34.7166	31.4646	27.9396	23.8627	20.5008	6.11444	8.32715	9.43815
CiPaw.02G087400	26.7849	22.1277	11.5544	22.295	7.14083	18.3391	41.5227	67.4776	20.0704	155.077	71.5673	50.3104	137.915	41.1363	97.2964	113.783	123.12	96.9736
CiPaw.02G087600	21.7329	23.4199	20.1387	23.147	20.5775	28.427	18.4372	8.80308	15.1695	2.84041	9.46063	8.06502	3.37007	10.4359	2.17596	0.307804	0.365804	2.01599
CiPaw.02G087800	122.067	143.661	95.8555	88.7381	85.4835	54.083	97.9289	81.3529	83.1738	51.5081	114.12	88.2828	63.6666	102.157	41.3725	14.5988	14.9507	18.7488
CiPaw.02G088100	74.3067	64.506	66.7557	56.4095	44.2486	48.706	74.6464	59.733	40.8444	55.1292	80.2702	66.8892	45.6156	73.4678	30.1467	14.9855	18.332	21.4821
CiPaw.02G088400	0.938312	1.76532	0.599238	2.76156	1.71586	2.47453	6.20373	9.78777	12.3626	65.6705	6.52248	9.06422	60.3786	6.23037	64.1897	39.3311	44.7941	29.4308
CiPaw.02G088500	66.3821	51.6723	81.2827	76.1078	86.9106	82.7073	79.887	83.0681	87.3647	64.7712	82.4696	83.7564	65.1779	87.8547	33.0614	13.4502	15.7491	27.5965
CiPaw.02G088800	72.3297	108.017	101.228	78.9063	68.7334	64.8406	138.096	180.334	149.783	129.913	180.047	185.017	158.746	83.7798	201.011	202.75	214.925	168.038
CiPaw.02G089400	14.1561	14.1151	15.6703	16.2115	16.2563	16.7132	15.6709	14.7366	16.0011	19.5617	15.1931	15.3565	22.588	17.2694	23.6393	23.9056	22.5606	20.8025
CiPaw.02G089900	10.131	11.8816	10.5632	12.4519	11.4495	8.77394	24.099	20.5014	19.688	21.599	20.9632	22.8521	24.2756	18.5778	31.6724	35.618	34.8008	33.2408
CiPaw.02G090200	32.5981	32.7636	26.9734	34.079	24.9441	28.2483	34.5276	29.6486	28.5436	13.8089	28.6408	29.9422	17.6316	30.3844	17.1881	8.02918	6.75121	9.87317
CiPaw.02G090300	921.686	860.103	663.382	740.847	557.132	486.861	427.334	260.371	292.093	23.3361	406.623	251.821	43.3421	401.193	43.9973	5.04028	6.06587	14.6422
CiPaw.02G090700	13.9643	15.1168	21.8475	27.3817	27.1896	26.0979	48.3345	49.5531	66.9326	28.002	33.0004	48.1069	27.6013	25.6702	32.2497	17.1959	18.4865	16.6194
CiPaw.02G091000	30.7224	27.9468	27.4468	21.514	18.8573	16.9033	24.6884	21.9788	21.6089	18.3328	26.002	25.6633	23.4546	30.2504	12.2589	7.07691	8.92001	9.05883
CiPaw.02G091400	21.2249	21.755	17.6846	23.2853	23.0185	22.7452	28.7344	30.1551	31.0585	30.5169	26.072	24.9564	27.1155	23.4021	36.1643	45.004	43.8062	44.0518
CiPaw.02G091800	18.6641	23.0761	24.4135	22.7107	27.7616	33.074	28.7497	37.8066	40.0243	60.9767	43.2587	40.7144	62.8381	39.8761	59.2271	84.8473	82.5215	81.6381
CiPaw.02G092300	19.0372	23.622	13.5285	20.7578	9.19012	14.1193	10.538	7.27216	8.25303	9.27379	9.05149	9.53728	6.95105	12.0845	6.54824	8.08872	6.7771	7.205
CiPaw.02G092400	35.4576	29.9714	35.9316	35.9503	35.4457	34.7982	50.112	53.3133	58.9218	78.2187	50.8774	60.5441	72.6771	58.16	69.8691	59.6103	66.9376	59.9725
CiPaw.02G094000	61.6893	46.6515	7.38114	37.2382	2.06196	16.3722	28.5032	13.1199	0.482144	0.875433	18.1234	2.18741	1.43482	11.9123	0.856696	1.72184	0.744105	0.984206
CiPaw.02G095100	20.1753	24.0605	16.7934	27.8105	16.4082	28.3443	28.7932	24.481	13.7616	8.2418	22.2808	17.815	9.47004	19.1708	7.48931	5.40344	5.97128	10.0748
CiPaw.02G095600	73.9058	71.2958	82.5045	52.6702	140.243	69.598	72.4675	82.4972	64.8704	105.852	106.205	84.1732	127.571	80.8286	232.081	454.298	406.12	378.357
CiPaw.02G095900	16.286	18.0679	65.2159	65.0453	53.0848	65.6683	71.8438	122.146	230.198	325.731	119.613	250.193	279.958	192.867	490.212	366.918	340.799	342.09
CiPaw.02G096100	33.0441	37.4024	30.5679	39.5201	29.3784	31.9626	43.0331	50.1847	36.5762	52.9519	49.2656	45.779	51.6073	47.987	62.8746	63.2786	67.8519	60.4536
CiPaw.02G096200	17.6124	25.7655	13.4263	16.8651	3.87492	14.645	15.3157	18.1968	8.24749	15.65	32.1406	11.3746	21.4327	30.6502	6.98326	4.22381	7.27859	4.54485
CiPaw.02G096400	4.11432	3.92392	31.7074	19.324	40.4181	40.5525	7.85621	24.4459	15.716	290.424	56.1001	48.1268	219.4	98.3433	157.183	230.068	204.68	196.956
CiPaw.02G096500	60.5492	50.8626	72.7544	101.377	118.278	49.4007	174.523	139.869	161.062	920.605	182.173	306.776	590.912	120.282	701.614	550.937	487.276	521.77
CiPaw.02G097200	13.2559	9.6356	12.4868	15.9134	9.10496	17.4792	12.1516	16.776	11.1518	6.82759	14.8932	13.1712	8.77674	12.4365	4.74908	2.42364	1.45084	4.89152
CiPaw.02G099000	6.22107	4.35063	3.35496	16.4463	0.394623	13	23.5067	34.1009	13.9948	14.4086	24.3152	20.9315	14.0351	7.59935	31.4249	53.6232	43.1497	45.3631
CiPaw.02G099500	11.5393	12.2757	12.8868	28.0003	24.9198	28.4059	36.3466	35.8106	46.1382	51.6187	22.0725	40.9344	37.5344	20.8841	39.826	30.9617	30.1214	30.3881
CiPaw.02G099700	26.2433	24.6036	24.7604	28.2383	31.5984	37.1068	38.6891	45.7245	45.7732	56.6069	47.1382	47.1471	59.826	48.6913	52.3001	54.2935	55.68	51.5009
CiPaw.02G099800	3.23531	1.74388	11.6457	17.3732	21.6886	28.0122	22.0148	31.1615	101.101	440.924	12.4255	92.0325	383.415	61.9759	239.812	44.8261	44.6382	64.6741
CiPaw.02G100100	76.0497	73.4915	64.8146	83.3244	76.98	85.3443	147.133	191.291	100.75	432.23	228.384	161.171	412.5	147.577	462.559	748.884	704.36	679.248
CiPaw.02G100300	6.22688	7.52501	7.66311	5.29445	7.71962	8.21935	12.979	12.8848	20.7304	34.0966	12.6967	15.828	35.5105	15.2791	40.7877	47.2265	52.3917	40.3045
CiPaw.02G100800	17.5867	16.301	26.6657	19.4033	36.4364	27.0842	24.7418	18.5192	41.905	5.9128	17.7552	24.4803	6.13513	18.951	11.8865	2.33574	2.10382	4.7666
CiPaw.02G101000	16.855	16.9123	13.7781	22.0008	14.4338	21.9457	13.7099	14.4792	12	13.0731	13.66	15.879	11.5317	15.3231	9.88374	5.11333	3.24099	6.37911
CiPaw.02G101200	0.752288	1.19294	3.02261	27.4702	8.35496	22.8343	41.3263	39.7027	33.5274	1420.35	20.5422	325.145	1038.08	72.8102	317.493	96.5548	90.642	89.3865
CiPaw.02G101300	1.00435	2.74845	5.24792	8.03332	3.51849	10.9954	7.40816	9.31693	7.03984	903.454	9.21032	21.3769	1334.8	45.2675	271.285	823.122	646.621	599.902
CiPaw.02G101400	16.8883	20.3547	14.6533	18.9159	10.9759	39.6748	36.6365	54.6077	40.905	242.97	11.8156	51.4277	434.579	19.7626	625.556	348.221	264.47	216.312
CiPaw.02G101800	0.112775	2.00599	4.03323	18.3424	7.81291	11.1487	42.4575	79.2607	48.7204	532.207	22.023	66.3465	487.491	21.9357	994.346	1620.93	1359.61	1275.32
CiPaw.02G102300	46.6139	71.898	31.6336	73.489	41.7269	40.1893	524.85	785.186	542.92	1668.74	521.366	618.765	1681.66	294.761	2081.17	2621.18	2702.3	2199.28
CiPaw.02G102400	0.926831	1.46326	1.73018	1.50193	1.62808	1.37523	9.62405	12.3365	5.15518	25.6711	11.1565	12.0539	23.293	6.9337	16.798	27.4995	27.5404	28.8177
CiPaw.02G102900	92.0342	84.1602	89.7693	64.3297	71.7434	61.0417	67.8553	55.9677	67.1023	44.7478	73.5185	68.036	46.757	96.9039	44.7115	25.1519	25.6077	34.5555
CiPaw.02G103400	30.1612	32.6752	40.6693	32.308	50.969	41.5563	46.0683	49.2922	52.4813	81.1593	56.7622	51.5083	84.0536	47.7869	70.6602	85.0597	94.5619	78.1921
CiPaw.02G103800	12.2937	11.454	12.6474	12.804	17.6826	16.0897	14.2184	15.5565	15.6448	18.1453	15.404	14.5456	18.528	14.2599	18.2486	26.2769	28.3334	20.856
CiPaw.02G103900	70.5082	68.2796	86.801	66.6107	94.8398	70.6375	53.2223	50.3842	71.7787	36.1979	56.3937	58.3672	32.558	65.8437	29.9821	18.6051	20.9585	26.6458
CiPaw.02G104300	62.9056	62.8258	70.7536	50.3066	61.3861	43.282	87.9756	82.8494	44.5633	92.4911	80.7753	71.6417	103.508	95.4228	234.851	375.902	363.697	342.6
CiPaw.02G106800	125.488	108.804	150.56	84.7649	142.653	87.1738	78.9057	64.525	93.6961	31.3143	75.1219	94.2665	27.7396	132.867	34.7418	8.13824	7.22159	12.3946
CiPaw.02G106900	3.52115	3.52076	3.97851	3.85996	8.1182	5.06138	17.5784	14.7917	18.0786	5.74447	9.98326	12.1321	10.1623	6.44234	12.983	11.2985	12.8346	10.7637
CiPaw.02G107300	8.25409	8.71805	9.5254	9.95935	8.99049	10.1256	15.3186	14.5722	12.565	18.076	15.7311	11.328	19.0158	12.2463	19.4638	20.0827	22.1515	18.4969
CiPaw.02G107600	19.1482	18.59	12.8883	15.1626	12.5873	6.94457	17.8928	13.5045	8.17572	2.69612	14.9507	10.0248	2.8495	7.93712	3.45507	2.45343	2.5372	3.96932
CiPaw.02G107900	33.0914	38.9347	43.6958	36.8469	66.6234	36.618	57.2692	54.1466	76.4692	188.12	77.1152	88.3457	133.717	149.726	62.0913	54.5598	63.3998	46.2847
CiPaw.02G108400	9.07628	8.19026	39.8743	44.7782	38.8397	76.2468	56.4059	81.7712	129.555	719.966	75.1441	244.991	564.202	181.649	242.819	48.8296	49.9495	110.508
CiPaw.02G108500	6.29061	4.25849	17.0558	10.9042	21.2943	16.2999	14.4695	19.3427	41.1931	70.3327	9.02067	41.2689	37.5168	31.9056	21.1383	4.11767	5.22956	3.84569
CiPaw.02G108600	279.002	263.711	249.154	237.1	204.601	227.43	183.191	139.965	172.197	101.013	165.767	160.253	80.7701	210.651	76.9536	24.7904	29.101	32.3409
CiPaw.02G108900	5.59189	4.55817	7.2943	14.1539	8.83006	17.9295	14.3619	22.4853	36.7942	38.931	14.6174	16.813	38.9934	27.0408	22.1061	15.7267	22.0605	18.642
CiPaw.02G109200	32.9291	41.1783	19.7806	42.1414	10.425	15.302	6.47594	4.65335	4.75098	0.145117	2.63258	0.553968	0.308317	0.970451	0	0.0432457	0.123347	0
CiPaw.02G109700	0.0984545	0.484965	0.377258	0.137866	2.09233	0.411872	41.3688	21.5985	8.18802	197.227	20.0299	83.591	144.783	19.4042	44.3841	20.5313	19.3233	23.2068
CiPaw.02G109800	0.196909	0.909309	0.503011	0.324535	0.918995	0	19.1867	9.24786	4.73801	55.8636	3.173	17.2894	32.3958	8.51769	5.05785	1.99691	1.96854	0.893173
CiPaw.02G109900	0.196909	0.32331	0.628764	1.08219	1.28013	0.537688	24.444	10.5407	3.64058	63.8412	9.51009	30.1974	44.2598	6.61515	19.3498	7.41695	5.22002	6.75189
CiPaw.02G110200	182.611	146.012	92.0064	451.358	4.10109	307.115	428.009	283.197	1.65336	2.28153	142.621	21.2529	15.4168	26.7093	2.83984	10.6281	6.02194	22.6126
CiPaw.02G110700	51.8571	55.5893	61.5996	47.6472	54.9079	50.6012	48.7709	43.4654	37.0492	20.0777	38.654	36.3109	24.619	38.3437	13.989	8.51227	7.23534	13.5987
CiPaw.02G110900	52.9507	59.9377	52.911	54.077	65.7396	62.2254	57.2921	65.0326	58.7647	114.881	67.129	57.4836	111.056	71.7342	95.0474	92.9684	104.831	97.8622
CiPaw.02G111500	43.5548	44.5795	41.7886	41.2191	43.5825	40.0185	66.442	67.2525	68.4694	73.7662	66.9939	70.4345	78.4501	71.4771	101.248	158.483	143.235	152.537
CiPaw.02G111800	46.8191	32.6032	189.561	88.1271	88.4297	141.079	1.77674	10.2866	4.4474	160.387	52.3664	29.189	121.518	245.977	7.56927	30.5603	33.948	25.4705
CiPaw.02G112600	166.01	136.108	197.361	117.429	148.839	100.578	129.356	129.095	153.833	65.0587	108.006	137.524	94.5621	176.188	55.657	41.461	46.9863	52.922
CiPaw.02G112700	3.75953	3.65372	11.0399	9.70953	22.0649	13.3007	13.0888	17.7218	43.6202	9.70857	21.4021	22.9639	15.4314	18.8312	15.6957	4.33982	4.74137	9.77391
CiPaw.02G113300	0.93314	1.20168	2.66418	1.90458	1.95856	1.65438	2.70738	4.10908	5.00709	7.45052	4.47224	5.40206	9.69152	5.62846	27.016	39.3707	32.6254	32.7198
CiPaw.02G113400	0.143138	0.979256	1.27978	2.12853	0.510733	0.949104	4.18027	12.1205	15.0473	40.5921	26.9342	18.7825	44.3848	8.39784	29.7076	84.134	79.1792	66.4707
CiPaw.02G113800	17.4244	19.6428	19.4561	15.2097	27.0586	16.3824	48.789	61.1911	21.6997	42.4992	55.9814	36.6415	49.4604	33.5953	47.9797	53.0744	52.7181	59.8491
CiPaw.02G113900	33.893	40.3733	31.0672	37.3886	31.1109	38.9379	48.4779	53.9902	47.6101	71.3583	48.3017	51.3166	68.4953	49.7386	61.8706	80.9326	89.1319	72.1357
CiPaw.02G114100	38.1601	34.8443	40.0405	41.0535	38.1137	26.3153	43.6034	33.1517	42.1062	25.0464	40.4419	44.7296	23.5747	40.2577	22.3378	7.71558	7.97344	9.75526
CiPaw.02G114500	18.8668	20.7163	16.9838	15.8458	11.9243	19.8136	16.9537	18.2917	13.3521	10.3153	18.6675	15.8369	11.1673	16.4613	7.01658	5.69476	5.89914	8.5508
CiPaw.02G115000	20.7819	20.3109	18.8988	16.6742	9.63637	12.3539	18.8324	15.0436	16.5132	9.11099	14.9245	19.8773	9.40565	19.7415	3.17076	0.622578	1.38113	2.99027
CiPaw.02G115800	41.1024	42.9505	54.0409	44.1813	74.5809	55.0049	57.8544	63.5797	62.2582	72.1624	71.1534	70.2818	77.9603	64.3912	77.1035	92.9089	88.7936	95.9586
CiPaw.02G116100	68.4537	68.641	24.2048	42.9961	8.75282	40.9635	25.6013	11.7297	1.65945	0.401742	10.3605	4.87967	2.80451	11.4473	0.436827	0.239443	0.170738	1.06642
CiPaw.02G116300	51.5397	55.4171	77.0141	49.3062	120.822	66.4336	32.3196	26.007	33.5059	11.0958	27.0749	22.3842	10.9846	24.3018	8.62579	4.0483	4.14272	6.63881
CiPaw.02G116700	73.9945	65.3604	72.219	65.5016	56.8593	55.9705	57.7071	49.4263	47.7907	17.1404	65.4517	54.1259	26.322	75.052	20.2109	11.3998	11.1278	17.9372
CiPaw.02G117300	216.655	238.565	188.796	169.224	71.482	117.707	76.451	58.1252	60.4099	0.795655	59.3132	11.7154	2.69094	19.3335	0.370774	0.203237	0.483068	3.83364
CiPaw.02G117500	57.6078	88.291	94.8774	71.6979	62.2307	64.124	26.9445	24.8615	58.3348	5.65799	23.2886	13.5694	9.65977	19.5649	3.54296	4.78737	5.83976	4.16494
CiPaw.02G118000	13.2093	9.42987	17.6054	13.2554	13.4225	15.3191	13.5113	18.8536	47.1182	208.72	19.1257	34.9637	189.178	60.4841	97.2734	81.049	108.486	81.8369
CiPaw.02G118200	6.22786	8.68068	9.40431	9.84535	11.8793	6.28022	47.4063	53.2143	75.1404	42.1467	39.6691	64.0014	49.2634	52.3299	50.5636	59.9726	63.7639	50.4565
CiPaw.02G118300	24.9878	42.2728	16.5994	30.965	9.18995	20.1544	43.7048	48.2087	1.31429	0.859091	29.4127	11.7018	4.95421	5.18305	0.934116	1.8561	2.3732	6.97547
CiPaw.02G118400	81.6163	80.0701	133.235	79.8436	171.262	109.811	63.7958	51.5863	71.564	21.0089	49.5683	52.4687	24.6584	45.0719	16.9346	12.4854	10.4769	21.1617
CiPaw.02G118500	65.675	60.4521	58.7827	64.368	44.0268	56.3833	42.9453	45.244	45.4405	31.9575	44.0761	47.8352	30.142	49.5973	26.0121	15.3095	15.4268	20.4497
CiPaw.02G118600	36.0227	41.2833	34.1416	42.7914	33.7298	40.5239	51.3728	55.7518	41.7319	69.7945	61.7201	54.5701	81.4014	52.269	61.2258	84.1497	89.5774	72.9437
CiPaw.02G118700	18.6801	17.0396	24.7816	17.8926	38.1241	19.3654	35.0225	34.4418	34.5335	41.6682	25.3253	34.9554	41.6255	33.3885	42.0964	33.9278	38.2062	35.3493
CiPaw.02G118800	89.1271	86.4357	106.16	77.2182	120.805	96.4059	60.6913	63.94	68.5755	24.6328	63.1858	62.9697	26.6414	72.5291	15.1839	8.58141	9.24003	14.6268
CiPaw.02G119500	33.6183	34.5416	29.3922	35.0497	52.3195	19.4422	51.7672	97.5085	119.163	184.694	37.1402	135.782	68.5148	30.2272	157.79	54.4351	37.1223	45.6356
CiPaw.02G119700	22.0374	17.2218	23.6384	14.755	15.1791	34.1285	12.8363	13.1051	15.9775	3.61414	9.47169	10.0708	5.83157	17.6632	2.57891	1.11663	1.03905	2.73867
CiPaw.02G119900	37.5689	36.7079	34.8929	44.2461	35.1401	60.3702	52.265	66.9302	46.376	190.977	60.7014	62.1299	160.959	45.3658	130.778	201.824	191.53	147.459
CiPaw.02G120000	23.4784	28.3656	17.2273	31.2612	26.3799	38.5432	29.0156	36.7824	32.092	67.5021	33.2709	41.4414	54.849	29.968	61.3425	66.3017	68.0534	62.9574
CiPaw.02G120300	101.435	94.2987	136.682	112.655	166.145	120.249	81.3221	66.8925	101.827	34.3962	58.0961	71.2251	44.4556	79.411	36.7808	16.0203	17.1029	25.9649
CiPaw.02G120400	16.3864	14.2051	7.06619	42.026	2.86215	8.99578	56.1382	60.9608	11.721	25.2573	108.964	42.6671	32.2461	77.1043	32.7264	20.324	15.6928	34.3941
CiPaw.02G120500	9.68212	8.30962	5.05054	71.4216	2.35382	7.93671	67.9469	66.6582	19.9305	13.5307	184.087	34.9806	47.3356	103.339	31.3912	23.8926	25.9234	65.1497
CiPaw.02G120600	340.176	265.913	145.223	449.803	61.8087	216.954	740.47	772.584	338.418	514.819	1321.16	793.354	436.008	987.413	752.706	394.435	293.651	348.71
CiPaw.02G121100	85.5812	73.3378	131.753	138.48	241.404	89.7639	174.746	128.606	313.454	40.445	169.206	237.972	38.5011	147.797	102.197	17.6684	14.7147	24.9742
CiPaw.02G121500	116.016	106.65	148.098	112.978	160.531	126.822	104.638	95.5723	134.855	57.3087	90.6969	118.149	58.8157	126.666	67.8584	23.9531	26.6263	39.2825
CiPaw.02G121700	51.5123	49.95	62.2932	44.7377	62.3176	57.0923	17.9797	22.1699	20.3854	1.01424	21.9824	6.69973	1.78334	3.2642	0.827112	1.25069	1.308	3.27661
CiPaw.02G123100	107.174	108.621	90.3542	121.468	69.431	105.632	82.112	71.6563	59.6119	53.9664	70.9879	60.6866	49.2132	76.521	31.3159	22.4508	22.5466	28.0455
CiPaw.02G123900	74.0554	67.3959	98.0836	71.9535	85.6792	66.4959	16.8714	10.3894	46.8034	1.65817	19.3537	11.0054	2.1704	53.8772	2.36641	0.463261	0.176178	2.03897
CiPaw.02G124000	306.317	391.675	124.832	409.629	88.007	242.938	199.798	145.426	62.9442	67.2482	163.232	82.993	72.2305	103.587	44.2285	45.8398	46.8275	63.1492
CiPaw.02G124600	20.0455	18.4237	19.7845	16.4349	21.5297	15.5007	13.6664	12.0515	10.6992	7.60702	9.81974	11.2409	7.82031	12.7356	6.50368	3.72948	4.06724	5.74745
CiPaw.02G124800	23.5756	30.3377	37.9093	31.5627	50.9731	41.6184	41.8938	52.2673	38.4028	52.5513	52.9936	45.0618	54.277	35.6771	40.9832	49.1865	47.2699	60.228
CiPaw.02G124900	14.1184	15.7044	15.7627	14.8524	22.0351	17.7557	20.0393	18.0118	10.0562	3.63132	18.7843	14.0331	5.99653	10.4151	2.86095	3.0814	2.35417	7.78446
CiPaw.02G125400	55.3699	48.1507	53.7327	41.7918	52.6678	47.6025	39.7862	40.6159	44.8954	26.2744	48.6716	43.036	30.7431	54.0296	25.0841	11.7638	11.616	18.0754
CiPaw.02G125500	15.72	13.3338	4.27011	46.3649	3.14718	66.1167	30.0062	19.9027	3.08602	1.37927	7.3593	7.17987	3.84618	2.85735	5.76458	1.4643	1.53873	2.09984
CiPaw.02G125600	2.41947	3.91239	3.37124	7.9044	2.82533	4.24272	11.7052	15.9256	7.8298	15.4606	11.6627	9.99072	18.4465	7.90545	21.0859	7.38765	10.4224	16.2328
CiPaw.02G125900	55.1359	60.1958	50.2435	41.1103	45.0475	31.7885	77.4243	151.989	94.3339	152.266	113.375	100.44	144.575	84.4541	123.429	121.961	138.502	129.027
CiPaw.02G126300	47.3278	43.3821	44.9199	41.6741	38.2226	33.3068	30.5654	25.4989	25.9393	9.69942	28.5634	30.1002	11.804	35.2249	12.2451	6.00332	5.62837	10.1357
CiPaw.02G126400	71.4802	64.4404	73.4076	60.3621	61.7879	55.8054	59.4838	60.0605	59.0605	39.8208	65.2317	64.2232	44.6555	63.5578	34.2399	23.2965	18.7644	28.733
CiPaw.02G128000	14.7403	11.8476	11.2222	5.63432	3.63841	7.88647	5.67456	14.7932	3.30804	11.7426	13.133	8.25592	13.2084	13.0677	9.10292	9.79544	10.5101	11.1807
CiPaw.02G128500	20.8052	24.2393	22.9341	31.5679	28.8611	39.3619	34.4911	40.1521	46.0977	47.0162	35.2538	33.0947	44.2502	32.119	40.3435	46.4227	45.7277	43.6585
CiPaw.02G128700	31.732	32.5786	30.6366	24.6516	40.4527	18.836	20.1653	11.1802	22.0807	3.04024	14.0018	13.1051	5.48801	17.0745	5.3501	3.05183	3.40022	3.04821
CiPaw.02G129100	12.7436	14.5049	18.4376	14.3944	15.452	17.4028	27.6658	34.5996	41.0237	72.9837	26.9819	36.8536	52.517	30.9961	49.4869	41.6663	46.8168	40.7187
CiPaw.02G129600	53.9693	60.8081	62.8893	53.0913	55.9454	56.3532	34.2785	40.3353	44.3166	25.651	38.1234	40.4212	27.1669	44.073	20.5391	12.1937	9.88049	15.6097
CiPaw.02G129900	27.7899	33.0178	27.0386	28.1761	38.4197	38.9643	32.4523	41.2668	55.3358	51.8381	37.1789	40.4493	48.2585	44.2036	43.5653	47.1937	43.9719	43.1256
CiPaw.02G130000	28.8374	30.4089	33.8947	36.1996	29.5514	43.4735	38.1943	43.2684	41.9893	102.479	41.5151	56.0628	75.9247	47.8192	46.4784	29.5055	32.2684	37.0857
CiPaw.02G130100	87.9011	97.1631	32.8158	96.8187	11.4817	67.229	96.3811	74.534	19.1164	9.64727	73.5347	44.6394	18.87	40.3386	6.24391	5.38482	5.98734	17.694
CiPaw.02G130400	183.793	172.632	178.672	181.674	197.787	140.293	178.783	121.336	152.24	29.2916	156.953	145.708	42.3242	143.337	47.9128	13.3464	12.3045	22.0388
CiPaw.02G130900	64.0296	73.946	11.3122	99.7284	3.03116	251.899	108.623	96.988	6.63527	46.7123	40.7315	29.9321	34.2066	14.7601	28.7601	51.7982	55.1585	43.0966
CiPaw.02G131100	6.58105	6.07814	4.46556	9.93924	3.75711	9.32244	12.0657	12.3163	3.70624	78.1613	9.25573	6.64281	39.5337	3.1306	15.6505	24.5107	24.0237	21.1556
CiPaw.02G131400	66.6374	64.0222	70.2303	64.2479	73.4818	61.1651	76.1103	84.9309	91.5727	80.9101	88.2272	94.6102	85.7649	86.0204	110.592	133.339	123.896	115.131
CiPaw.02G133100	23.1812	15.7873	31.7522	16.1179	25.7497	20.9918	15.657	16.4767	43.8738	24.6613	12.4801	31.8954	21.0664	43.9096	11.2996	3.97768	5.40252	7.14575
CiPaw.02G134100	13.5315	13.7423	15.351	16.4038	21.1121	18.2385	22.6363	27.7453	25.0102	51.7943	29.1301	28.844	45.0281	21.1455	40.7015	43.8919	47.0979	45.2803
CiPaw.02G135500	5.31284	7.56491	4.85497	8.8318	9.55549	10.9355	30.4431	39.5968	25.9952	110.138	20.5568	25.0696	64.9192	48.2633	25.7415	16.1458	19.622	13.4868
CiPaw.02G136600	36.3546	38.6386	42.7324	33.0954	43.1407	39.1361	43.5329	41.0575	40.2117	25.291	42.143	39.1303	30.6592	44.9089	22.1389	11.2604	11.4309	15.9844
CiPaw.02G136900	88.9315	107.785	65.5589	84.7512	77.0584	87.7307	71.3096	60.2194	38.7686	29.2147	59.5493	44.6553	33.2767	43.5216	21.8169	18.2438	17.2058	23.6289
CiPaw.02G137100	13.7509	15.184	16.1256	11.2605	9.18171	11.5366	9.18511	9.47377	7.96156	8.96588	12.3756	7.20376	6.65533	13.6011	3.7353	3.48507	3.97611	4.56517
CiPaw.02G137400	11.7901	13.7357	11.0761	15.6162	13.5961	19.0035	19.7391	24.5342	12.2604	38.4136	29.1696	17.7865	29.3207	13.3666	19.4628	30.8249	34.0151	33.9516
CiPaw.02G137800	13.602	15.4392	14.0455	17.7201	14.6113	19.3664	26.8422	38.9491	33.0927	45.8979	25.4181	33.5218	48.1539	19.4104	73.663	121.7	114.346	100.187
CiPaw.02G137900	41.6765	39.0134	42.7633	45.6133	40.8368	46.8909	60.4784	70.653	64.8741	71.8193	65.5264	64.1795	78.0574	60.9127	88.5646	99.5678	95.9431	92.666
CiPaw.02G138200	39.4451	41.9934	40.8256	45.0332	42.6412	46.2044	44.6587	50.9681	59.3937	200.838	56.8711	57.4111	145.186	62.6274	131.791	186.612	191.21	150.135
CiPaw.02G138300	6.21539	8.63517	6.59523	11.02	10.3721	17.0613	13.2802	13.8469	21.3808	17.8462	14.5923	13.03	14.8781	15.0613	9.63937	14.9188	15.366	13.2455
CiPaw.02G139900	7.14836	6.29314	9.27192	6.18021	9.88613	7.94988	11.0766	11.8327	11.9589	6.44702	12.3979	11.5363	9.47813	9.43112	11.7199	14.1092	11.5877	13.716
CiPaw.02G140100	31.4849	33.7378	31.4939	38.1833	37.2621	35.6119	39.9024	47.0173	47.3425	63.0232	45.156	45.037	61.875	39.5282	69.8556	75.6234	75.6887	69.93
CiPaw.02G140400	10.2558	10.5475	8.56169	11.2969	9.47137	11.7177	16.879	28.8737	9.09728	30.626	25.0532	22.0742	29.3659	11.0541	59.8881	72.7718	59.0374	61.6476
CiPaw.02G140500	15.3572	32.2512	8.79174	32.9005	44.2085	37.0635	31.4578	38.9705	1.51213	0.876249	16.1206	12.2974	2.55317	2.20125	2.7154	3.44688	2.32377	5.68088
CiPaw.02G140600	42.3365	39.3082	54.3325	40.7218	78.1205	64.5293	37.943	32.2867	42.0505	19.9124	32.3299	47.5668	24.2491	54.7708	15.7404	6.11605	8.09922	17.2821
CiPaw.02G141900	66.041	70.0559	68.7501	66.8429	69.8983	70.672	94.3873	122.094	77.4029	132.194	122.613	109.45	138.747	105.521	123.881	132.284	132.648	133.895
CiPaw.02G142200	18.0012	16.2507	18.8252	15.6753	19.4019	18.2862	15.2301	12.4329	16.3958	8.84427	14.3975	16.5019	10.4217	18.1822	8.62669	5.33331	6.19088	7.24617
CiPaw.02G142700	20.322	21.2777	15.4611	10.0733	11.2021	11.1847	26.8363	35.0115	59.2182	62.8562	72.4461	55.6631	78.8791	71.6399	23.663	41.3562	56.7945	47.0506
CiPaw.02G142800	14.2705	16.3066	14.6994	8.81035	10.9503	14.3677	5.70954	6.33977	5.40545	9.29816	11.3776	7.67978	10.837	19.1407	4.95399	4.2672	4.74198	6.15593
CiPaw.02G143100	5.9083	5.68556	2.15614	6.11475	1.76066	6.57502	9.1015	9.8004	4.47803	11.252	11.5035	5.48862	11.6067	6.72617	18.6727	33.766	34.7113	28.0129
CiPaw.02G143700	0.991237	0.841829	18.4236	15.5449	5.65896	23.4059	0.798582	0.335153	0.114071	146.723	7.29374	3.01844	122.17	153.925	0.64184	1.66652	1.90132	4.42422
CiPaw.02G144400	131.42	107.278	208.946	78.9115	179.214	153.757	16.5928	25.7314	29.6047	193.875	96.2983	23.3274	152.274	154.965	42.8027	76.5994	81.78	72.7088
CiPaw.02G144700	25.7103	17.6245	33.1667	26.7093	21.0209	23.2005	13.0555	11.6509	6.27966	3.42061	6.9686	5.82746	2.60496	6.13011	0.912927	0.166805	0.370042	0.757471
CiPaw.02G145000	66.9587	69.0409	26.6498	80.3373	19.7514	55.6984	45.3208	30.047	18.7106	27.3504	30.2876	27.6688	34.8889	31.509	27.1437	36.6776	37.0643	30.2168
CiPaw.02G145100	1.4583	0.598605	7.63682	6.32497	16.6508	6.85659	4.92139	3.04238	5.51569	29.6912	3.77193	13.7999	21.5638	5.5497	36.752	19.1183	18.1767	22.3529
CiPaw.02G145900	13.146	17.9872	12.5661	12.9274	13.0733	11.8608	26.8608	36.7412	26.7006	36.4889	37.4026	29.963	36.0326	19.2761	52.6449	71.584	67.272	59.8969
CiPaw.02G146300	22.5813	24.6044	26.5311	28.4501	34.2737	36.177	44.5278	48.8544	46.0048	48.1085	43.0497	49.8959	42.3907	41.4454	48.9939	43.4592	45.2409	47.5114
CiPaw.02G146400	18.6079	21.2172	31.8982	15.3727	34.246	13.1845	6.1441	5.60877	12.1658	0.791268	6.96616	3.91303	5.04342	9.31766	0.806597	1.06111	1.51328	2.59462
CiPaw.02G147500	40.8629	41.9791	41.4822	36.6998	44.0735	33.9389	49.4974	57.2118	53.8601	57.3457	62.4001	52.1877	60.7351	53.6791	64.5572	75.4961	81.307	76.0926
CiPaw.02G147600	303.962	275.852	275.91	179.177	234.378	181.054	127.696	101.069	147.305	31.4632	136.871	117.861	44.6866	185.545	41.7406	13.3241	10.1087	18.194
CiPaw.02G147700	99.7638	121.95	70.4273	219.379	67.355	180.852	104.736	74.1186	32.9133	11.1126	38.2635	65.2515	7.15044	30.3718	7.85399	0.927253	1.76317	7.21837
CiPaw.02G148100	13.0648	12.193	11.575	12.6338	10.4551	10.0149	14.8014	13.9943	11.7614	16.9317	20.3145	16.6748	16.1671	11.895	18.883	25.9378	25.8272	27.6957
CiPaw.02G148200	14.0437	11.476	18.4358	16.3154	15.4505	14.3442	11.013	12.9259	12.368	2.12747	12.3604	11.8129	7.64102	12.0622	2.79519	1.58499	2.61201	5.09366
CiPaw.02G148300	37.2643	36.474	27.938	41.7537	25.1827	34.6029	41.4393	30.3739	22.1731	7.98196	28.6466	23.8806	9.60136	30.6712	7.05742	2.70418	3.4994	5.5889
CiPaw.02G148700	32.4642	29.3777	54.7062	40.5956	64.921	65.3787	42.3294	60.1679	55.0743	82.1301	71.231	62.0468	87.892	57.0931	78.9723	88.8145	89.5324	95.7109
CiPaw.02G148800	183.543	172.673	134.781	153.969	116.644	160.843	98.231	66.305	97.6417	18.2017	95.0993	76.784	21.7393	111.549	24.482	4.86065	5.8268	9.30146
CiPaw.02G148900	409.961	469.792	308.928	383.408	283.129	225.44	261.297	141.879	222.719	58.4906	213.357	149.343	77.154	207.182	70.9137	32.8066	30.6237	33.7542
CiPaw.02G149200	60.3932	60.8128	65.3887	58.1742	97.3274	80.2225	65.0214	61.4761	40.9885	39.3221	47.3927	47.1835	37.8459	30.7056	33.9447	16.7919	20.4453	20.946
CiPaw.02G149500	99.375	94.7959	99.9765	65.0237	71.9738	50.6937	56.1042	66.0869	48.8798	55.9754	91.7797	72.2009	53.9565	53.4704	27.8734	22.5304	23.9997	36.0829
CiPaw.02G149900	21.5946	20.1369	29.1485	17.85	35.0424	25.1643	19.9139	26.3534	21.8557	34.2435	30.913	27.8231	35.5323	27.0223	31.4667	35.721	36.1911	38.2525
CiPaw.02G150200	18.8898	21.2172	11.4335	31.7935	11.0659	33.3951	21.4995	20.3705	16.1131	22.5084	19.6895	18.6314	25.3563	18.1059	32.2877	35.3202	34.1251	30.0908
CiPaw.02G150400	37.0901	43.9827	41.0574	61.2311	28.9507	71.6453	30.6804	25.0987	29.7913	24.7351	19.4579	23.1609	21.1351	25.6515	12.6331	7.21987	12.9083	6.61427
CiPaw.02G150800	24.2874	29.2951	32.0715	30.0971	35.9441	31.8031	42.3399	50.3945	47.5519	85.1328	48.903	44.9291	78.5484	50.2035	54.8389	52.3866	58.8901	52.9463
CiPaw.02G151000	91.268	88.3805	100.212	103.981	111.104	126.295	121.604	137.466	162.622	178.32	147.2	137.594	171.316	153.094	144.275	137.533	152.342	145.364
CiPaw.02G151700	6.25404	8.90889	16.0856	12.1028	31.3024	22.8258	43.2569	62.7667	109.116	334.493	58.8039	82.9962	268.85	96.8035	551.156	770.771	776.707	581.671
CiPaw.02G152100	13.1021	13.1599	15.1588	13.5827	19.995	16.2114	14.1562	17.4597	16.4526	14.5371	17.4138	17.1038	14.4983	15.9989	19.8718	25.9535	22.3198	25.5287
CiPaw.02G152700	88.8942	110.918	62.0655	82.7614	48.3173	52.7517	69.0503	54.5457	8.9666	0	46.1641	17.7249	5.84505	13.3897	1.13802	0.249519	1.42338	4.96813
CiPaw.02G152800	201.068	190.955	146.26	139.057	87.3064	79.3633	101.133	70.9266	81.268	45.6587	136.129	82.3781	46.2684	143.461	41.7721	19.6783	23.7863	24.3014
CiPaw.02G153100	18.4965	16.7705	14.2319	22.4377	16.0621	25.523	17.6445	11.7597	12.3952	6.34673	13.9058	11.0362	6.14788	9.59973	5.67129	6.15699	5.85375	7.27448
CiPaw.02G153500	2.05923	3.46048	2.37172	3.67654	2.73601	4.1815	4.01252	5.05556	7.89293	442.84	7.49373	7.69024	351.583	17.6483	380.358	785.871	785.257	628.46
CiPaw.02G153600	13.7635	21.2886	27.8153	25.7008	30.4864	27.7716	76.8886	98.627	155.046	1257.85	104.844	135.994	1038.75	210.068	945.466	1121.71	1175.59	844
CiPaw.02G153700	31.4531	29.8947	12.0803	32.0719	1.9882	42.4272	8.08896	2.06943	0.163121	0.799686	10.43	0.462533	0.0809059	1.16257	0.0724602	0.635497	0.830771	0.16649
CiPaw.02G153800	10.9638	9.42705	9.8097	11.5712	4.89295	9.16059	14.6189	14.3286	7.89956	100.63	11.7409	17.0797	83.3314	12.3062	93.5536	192.061	193.726	161.927
CiPaw.02G154200	15.1576	10.6427	17.5134	10.8746	8.82424	11.9621	11.002	12.7273	7.54342	5.80094	14.702	9.87694	6.32744	20.3453	4.53354	3.34938	3.18442	4.64219
CiPaw.02G155200	45.9208	39.3384	66.8135	48.2458	67.5351	44.7704	62.8436	82.8162	77.181	81.6632	71.3943	81.4935	91.323	72.604	129.443	121.248	115.996	125.814
CiPaw.02G155700	29.3203	23.9968	31.3956	19.048	23.8714	20.0823	18.1057	18.4481	16.7981	11.2427	20.8422	15.2933	9.48983	31.4959	9.70382	8.95072	9.34691	12.8396
CiPaw.02G155900	9.96722	8.9419	8.58236	11.7397	13.4865	11.1765	13.9059	16.5767	17.9892	7.92814	8.9225	12.0754	9.48691	7.36367	7.24362	2.16575	3.55659	4.19526
CiPaw.02G156600	126.058	115.674	140.932	93.5783	124.739	108.268	81.4201	74.4884	127.597	29.1688	108.847	133.049	38.4285	256.418	38.7284	3.58565	8.21271	23.57
CiPaw.02G157100	9.32564	11.2763	2.77008	6.45008	4.64302	6.0136	56.5814	61.2146	74.3079	47.0473	49.6444	65.3996	73.4721	60.7542	29.1503	14.3337	34.181	11.0809
CiPaw.02G157300	248.567	204.847	222.464	135.312	170.731	115.171	149.037	109.874	139.849	121.928	235.277	143.128	100.734	229.783	111.565	82.1046	68.7429	73.1502
CiPaw.02G157700	28.3645	29.5894	29.42	27.6708	33.8795	25.7074	36.8165	43.2027	36.4768	44.0052	42.6664	41.88	49.2814	42.5311	45.4293	49.4765	44.6566	46.3665
CiPaw.02G157800	40.1104	45.3442	42.1775	42.0919	47.4673	49.9231	57.8897	74.0167	71.6287	83.1887	70.3612	71.1799	92.37	81.6799	82.2022	94.0853	94.5629	91.553
CiPaw.02G158300	14.9601	16.3335	18.8463	15.015	26.8725	21.4636	21.8119	23.4833	23.1109	16.2987	24.0185	21.9138	20.6922	20.3909	24.7349	25.0904	24.2768	27.1366
CiPaw.02G158500	133.808	116.024	132.222	127.015	110.537	108.469	93.7243	79.2036	104.851	37.482	97.5158	91.4295	41.6742	136.114	29.4297	9.76209	9.67623	17.558
CiPaw.02G158600	38.2127	38.5291	55.0652	40.612	72.6329	43.2952	54.0228	49.0905	40.2343	23.7489	48.7028	44.1845	32.2958	41.6109	22.5249	13.3392	14.8764	20.6536
CiPaw.02G159300	37.492	40.3233	45.4186	44.7056	54.7424	50.4222	54.184	61.3045	62.9089	61.2651	54.1049	58.6936	66.0594	52.3538	64.8502	64.5859	62.823	68.9814
CiPaw.02G159800	52.2102	58.6828	56.189	11.9447	34.8675	28.5379	6.31757	20.3521	3.51079	43.6615	44.9615	23.5816	54.8631	43.2611	16.3787	42.2008	44.1628	38.7435
CiPaw.02G161400	20.4779	23.1063	18.8449	20.4421	18.3684	30.5598	23.8573	23.909	22.1871	12.9258	20.1384	22.4285	16.0458	21.685	10.3301	5.16162	5.45673	9.72823
CiPaw.02G161500	21.3661	23.2814	27.9352	23.2035	40.8629	27.2104	30.7581	34.5158	38.2454	52.0701	35.3186	37.0063	54.4427	43.6532	51.639	61.0306	63.8672	57.6488
CiPaw.02G162100	20.9381	42.7425	33.4295	30.7593	26.3894	26.8712	123.174	166.916	184.178	47.8854	191.515	191.639	88.1356	80.7709	34.8784	59.1845	57.0522	52.7232
CiPaw.02G162300	241.666	225.531	224.778	178.696	164.899	116.825	159.265	97.8128	146.966	17.5968	179.641	119.828	25.7877	198.814	31.4719	4.45625	4.55773	11.6039
CiPaw.02G162800	50.2609	25.5942	70.0137	45.3521	86.3603	43.5333	100.284	109.188	49.3978	73.1335	79.7255	74.691	78.6176	45.3937	211.554	181.521	188.33	175.078
CiPaw.02G163000	32.6344	31.9153	20.7078	21.387	5.07575	10.2772	51.6588	54.6825	67.8947	135.256	53.4325	61.3679	143.587	71.4843	143.278	87.8862	108.339	62.1121
CiPaw.02G163400	39.9507	33.385	45.8907	45.3539	51.088	30.8701	57.2495	50.5084	52.0484	18.0344	41.264	58.6955	21.3032	54.1367	23.9817	9.58671	6.07636	7.15416
CiPaw.02G164000	20.8115	22.1584	27.4753	28.9538	49.9212	34.3247	49.8943	54.7285	75.5629	37.0907	38.2234	52.2081	46.1627	40.7093	39.8228	31.3028	35.0215	34.2331
CiPaw.02G164200	5.28755	5.70015	4.97994	8.27319	8.00402	12.1053	10.7453	11.6669	10.457	28.0918	10.499	17.9254	28.7027	17.8978	28.5569	41.7805	36.9168	39.4778
CiPaw.02G164300	21.3944	22.4558	20.7813	24.1125	24.4685	22.6042	27.7081	33.1234	36.3564	29.6771	29.959	35.6344	33.4067	29.5808	36.9208	37.1497	38.7255	37.6168
CiPaw.02G164900	17.5452	18.9118	11.5507	23.5553	10.2016	28.2321	23.2198	23.3591	17.4843	20.3879	27.3233	24.4149	25.3188	18.7021	41.1755	35.5558	38.2793	36.7671
CiPaw.02G165400	26.4142	21.7347	17.2747	22.7216	15.6758	21.339	30.2792	30.6333	19.5893	42.1321	37.9169	28.7465	40.567	24.7562	31.5777	34.8148	41.4219	41.2246
CiPaw.02G165800	82.7132	78.9407	86.8142	74.9323	97.9614	64.7855	60.7484	59.7688	75.8964	39.6606	69.6965	85.0452	43.7664	95.4747	34.0695	12.2459	14.3946	20.2993
CiPaw.02G166200	4.374	7.60688	1.09647	46.4018	0.233375	119.904	13.6363	6.42129	0.682119	0	3.38347	1.18629	0.315767	1.33961	0.0404007	0.177163	0.126328	0.742623
CiPaw.02G167600	44.2747	42.0058	35.4775	46.3251	35.0233	49.9778	81.1866	91.8811	67.6062	109.465	80.2164	79.9734	110.275	76.1657	125.802	113.025	115.095	105.757
CiPaw.02G168000	0.18243	0.87365	2.33012	3.50407	2.47355	3.18906	28.8885	39.6267	50.8369	209.837	12.7402	79.2964	188.429	36.1592	190.395	68.8839	105.143	85.5461
CiPaw.02G168200	10.8847	9.77737	23.9765	13.8569	13.1935	9.14129	17.1027	23.7383	45.4229	182.048	17.7826	48.5246	181.495	52.955	132.575	87.4257	101.794	93.7343
CiPaw.02G168500	21.918	22.3733	20.7583	15.151	17.8047	13.0622	12.644	9.20992	11.9976	2.52978	15.2334	13.1061	4.82635	16.9701	2.89806	1.72317	2.15027	2.65224
CiPaw.02G169100	907.005	837.225	959.125	888.94	1009.99	824.177	644.958	483.841	817.37	172.061	574.25	597.786	188.08	796.561	197.403	40.4051	49.1197	87.6437
CiPaw.02G169600	30.0933	30.4773	35.5838	19.2973	19.3184	18.7737	15.863	10.16	20.9047	10.1926	40.3631	15.0884	12.4712	56.5391	6.55873	2.56286	3.38421	8.35555
CiPaw.02G169900	12.9336	12.8148	13.1894	15.8573	17.3333	18.3636	18.1234	22.5242	15.38	16.5475	22.0063	16.7516	18.2095	12.7293	24.4799	21.4101	22.9	23.3713
CiPaw.02G170100	38.9356	40.1203	36.7697	43.0868	35.5988	52.6064	41.9414	51.3214	46.581	81.6864	50.7684	48.6546	77.7978	48.5555	69.2544	99.7641	97.1612	82.7761
CiPaw.02G170300	50.3436	49.8689	32.8209	55.1294	24.9489	27.1856	43.2797	26.0106	17.5984	5.61395	33.232	18.5267	5.01533	24.4843	6.91044	3.17237	4.32161	5.16034
CiPaw.02G170400	37.5078	39.4723	44.6922	36.8096	44.8384	38.178	47.3121	62.7735	44.5253	81.211	66.9989	61.2999	84.2246	62.3222	103.546	145.699	151.177	142.508
CiPaw.02G170500	27.4363	27.029	28.2684	26.7461	35.5036	30.1366	45.583	45.4919	37.1	27.4131	46.2847	38.8482	31.218	32.2902	40.9747	44.7218	41.8911	48.2501
CiPaw.02G171100	20.7773	28.2199	21.985	22.3396	15.6994	10.8053	14.8723	14.4989	8.66751	1.04918	24.6313	7.45339	2.585	7.53663	0.805272	0.662106	0.52458	1.61897
CiPaw.02G171200	9.46079	8.37613	15.8965	15.5482	22.6733	14.4554	62.9099	82.8245	45.8125	48.3764	67.8502	67.5365	37.9637	33.747	25.9006	14.9098	14.3318	25.3325
CiPaw.02G171600	50.3375	62.9423	55.5051	72.4245	57.9865	83.0739	91.6431	113.253	121.222	112.527	110.206	116.202	102.982	100.047	101.734	104.687	101.958	112.702
CiPaw.02G171800	52.6616	46.2619	58.4084	49.283	41.139	39.8815	47.516	35.97	31.253	16.0658	34.7604	43.1201	16.105	56.1834	18.751	12.2548	12.2776	16.2945
CiPaw.02G171900	12.1524	14.086	10.282	11.6063	12.5941	13.251	15.1708	20.518	17.3074	18.2923	21.6224	21.1929	25.0268	20.3743	25.2447	22.3919	27.6678	23.9927
CiPaw.02G172300	20.5435	18.9784	17.2252	19.7859	18.7991	20.8075	21.5406	21.9954	23.5917	36.2868	24.7607	25.4795	30.8818	26.8874	31.1801	33.8795	34.2623	29.1962
CiPaw.02G173200	126.792	113.943	51.4408	132.829	13.2002	152.947	179.973	181.329	181.423	939.958	176.031	267.047	834.246	272.35	542.135	409.531	535.228	387.618
CiPaw.02G173600	41.2685	67.0329	11.9941	51.9058	2.02801	62.4887	27.8253	36.8465	7.49105	1.7969	22.3711	6.31385	2.3179	9.53489	0.366343	0.602424	1.14551	3.08637
CiPaw.02G174000	8.63884	9.30977	12.2059	17.5264	2.40049	55.853	6.64844	4.87863	5.95318	7.04144	11.0734	6.65569	7.42393	10.4253	1.51113	0.496988	2.4413	3.38528
CiPaw.02G174200	7.8535	8.84336	11.7588	11.781	14.9094	12.2314	36.6777	47.3131	21.8621	54.192	44.8058	37.787	58.2181	22.8802	83.5219	101.742	111.517	107.6
CiPaw.02G174300	85.8868	83.9924	81.065	108.68	101.174	138.358	127.623	139.595	118.108	312.52	143.865	124.665	285.566	132.435	228.429	224.34	255.19	181.942
CiPaw.02G174400	17.5462	16.1978	18.8084	16.4865	20.1611	12.0227	30.4431	30.3913	22.311	48.7199	31.625	23.4558	45.955	28.4564	48.1601	59.6075	63.2151	56.3369
CiPaw.02G174600	556.174	700.992	442.835	571.148	667.389	531.393	293.649	149.635	396.113	62.0052	119.212	184.657	51.2399	143.985	46.7409	8.38495	11.1608	8.20111
CiPaw.02G174700	77.7954	72.0178	84.6447	66.221	87.6503	70.2002	57.4898	52.7927	63.0617	35.934	61.2238	64.1275	35.1228	72.2153	34.8338	26.4992	24.7799	32.8288
CiPaw.02G174900	19.7201	26.5814	28.0139	17.1934	29.9985	26.4668	19.2988	27.2402	35.1616	131.682	24.1035	18.1176	100.163	17.7546	126.645	180.719	191.276	157.556
CiPaw.02G175000	25.8589	32.1422	30.1713	21.6064	25.1951	18.9932	25.4402	17.7125	27.1583	56.5666	20.3213	18.2392	51.3104	16.6066	75.7927	123.249	111.15	107.674
CiPaw.02G175300	67.9727	102.895	58.9271	61.3637	30.8381	33.0011	63.3758	53.1261	77.839	194.853	62.8472	57.9193	161.047	58.6867	159.358	233.019	231.285	177.489
CiPaw.02G176000	0.280662	1.44008	0.716961	1.82594	2.60374	2.11476	3.46079	6.71639	14.362	56.8881	3.90193	8.85301	30.9712	10.3842	17.059	8.59053	12.7209	6.77167
CiPaw.02G176200	7.48399	7.91282	6.95203	9.48498	8.98217	14.3541	20.3112	19.6212	18.1646	24.7362	12.7584	16.5249	22.1481	12.4065	15.6335	8.10868	10.1623	10.2355
CiPaw.02G176300	40.9654	42.4876	48.3389	32.3376	51.1437	31.4601	43.5596	40.6119	30.8782	17.3498	42.4209	32.4839	19.7875	35.6303	13.8605	9.88787	12.104	15.8904
CiPaw.02G176400	33.6926	38.6122	32.9858	37.9372	30.7566	46.1863	37.0726	47.4345	36.3392	67.3632	43.5734	39.2742	65.3009	50.0805	61.1887	64.6713	65.362	61.9458
CiPaw.02G177400	177.87	178.094	152.42	151.712	126.847	160.361	109.644	99.7238	88.9414	37.4891	99.2447	93.6725	32.5602	118.225	33.5119	9.53916	12.1333	14.3192
CiPaw.02G177600	7.33645	8.55533	5.85663	10.4344	5.9494	10.7543	15.2577	14.835	15.4879	14.8522	12.2912	11.9915	13.1557	9.25365	14.5014	11.3813	13.3971	13.1574
CiPaw.02G178200	28.4685	23.5021	28.541	28.2818	40.1776	30.2946	36.6419	34.3356	35.9155	43.7531	34.1434	31.6052	45.5432	27.2362	57.529	74.6134	70.9385	60.6742
CiPaw.02G178500	41.9099	45.5733	45.0264	39.0729	56.9865	38.4636	48.6937	57.7893	65.1375	71.4157	63.8748	58.6129	72.6219	63.3611	104.446	189.697	151.785	151.482
CiPaw.02G178700	13.2083	14.8757	17.578	16.7848	19.6421	20.8731	17.9356	21.2529	22.3753	22.8003	19.5447	18.5957	23.2517	22.757	26.9483	27.8778	30.18	29.756
CiPaw.02G179600	55.6555	49.687	90.5187	23.3054	109.004	51.0603	20.3422	30.3038	23.2174	6.76349	18.0932	13.9866	3.71196	9.94037	1.96446	3.81024	2.99256	5.46853
CiPaw.02G180200	34.6902	35.787	25.7564	50.4107	30.0631	40.498	42.5652	39.938	37.3134	30.1246	30.7267	36.6532	23.7396	28.7567	24.8132	9.62629	12.1343	11.7879
CiPaw.02G180700	220.662	217.056	196.946	173.877	152.602	148.217	129.103	90.9146	99.5296	34.4131	104.015	86.6671	36.1488	138.432	35.7461	12.8048	13.1546	18.1917
CiPaw.02G180900	189.568	171.136	183.116	125.384	146.824	106.813	88.9258	63.447	77.8604	9.86612	86.5516	60.0294	14.8171	102.935	18.0769	2.97835	4.24749	6.48234
CiPaw.02G181100	7.7369	6.63879	10.2171	13.7314	20.2134	18.9711	16.1699	19.5528	18.9641	13.5879	17.2982	18.2001	14.6878	13.0306	12.2473	7.31711	8.37509	8.93345
CiPaw.02G181400	0.16069	0.219868	3.69439	1.59302	2.75213	5.03685	2.2943	5.52159	13.943	69.523	2.49377	12.3676	67.5598	6.11522	205.82	363.701	322.118	337.896
CiPaw.02G181500	13.7735	12.4183	23.243	15.3727	33.6533	24.1379	17.7208	20.429	33.6883	35.1533	20.349	27.3337	31.2035	28.3488	34.6172	34.4419	30.2556	31.3036
CiPaw.02G181700	66.2229	66.0849	76.0754	73.0739	84.9682	79.4288	71.7765	85.045	91.4419	130.544	88.3816	92.887	125.004	93.7544	110.56	136.74	133.7	123.554
CiPaw.02G182700	2.73956	5.046	6.05621	5.1576	11.7301	5.84334	5.74412	4.26715	5.91932	15.3235	6.40459	5.51724	14.4179	4.78956	25.8257	31.9085	31.6394	27.4563
CiPaw.02G182800	46.9584	41.8696	2.04322	33.4439	0.958183	6.22112	23.2418	12.7332	0.401831	0.56284	13.6868	3.32054	1.87914	8.61885	0.96899	0.83865	0.531563	0.468721
CiPaw.02G183100	12.235	13.7973	15.7132	24.1587	8.15549	23.0169	46.1588	41.9095	11.1427	2.5256	27.4729	24.8523	8.75362	16.9844	4.51788	1.82091	2.83921	14.2734
CiPaw.02G183700	7.64426	11.119	5.01382	12.8011	4.32478	9.71393	5.00574	5.57793	4.21355	8.7634	7.12506	5.3873	9.65139	4.80481	11.0941	20.5939	16.8839	16.655
CiPaw.02G184000	20.3783	30.497	10.2487	33.6968	3.90828	23.0322	33.3938	77.0569	43.3553	51.7858	54.5208	52.7094	51.1591	17.9069	93.0849	179.739	164.195	145.695
CiPaw.02G184400	6.54344	5.68901	9.66361	12.0785	12.063	10.7647	15.9248	30.4476	22.0649	51.6281	32.7036	19.0921	42.7226	19.8147	75.9194	66.7607	79.4109	61.3707
CiPaw.02G185300	12.7976	11.8822	12.8067	14.0535	14.0252	19.3201	15.5728	16.196	15.2216	26.3454	19.8016	17.3005	24.9345	15.8537	22.7833	27.2983	26.9543	27.342
CiPaw.02G185500	8.93932	11.0512	6.25981	13.1669	5.0363	13.0459	10.6361	11.8846	7.02214	17.4859	7.80867	10.438	16.6573	5.96833	39.1368	45.3264	44.8307	41.9792
CiPaw.02G185700	29.8191	30.17	40.1583	36.0822	44.0447	44.0905	42.1289	44.0794	35.2989	26.077	44.4487	43.762	25.8543	38.8909	13.5871	7.76235	9.84836	18.6873
CiPaw.02G186000	5431.37	4785.2	6085.34	4725.74	7253.43	4069.78	2884.65	1757.68	4503.01	444.356	2679.22	2446.25	419.568	2932.73	674.705	99.9726	113.693	179.665
CiPaw.02G186200	114.866	119.762	98.7017	110.787	110.606	155.226	89.8571	74.4055	67.0789	33.5328	70.1418	74.6907	42.8195	57.2172	48.8087	28.4262	28.3888	34.9206
CiPaw.02G186400	32.1782	42.297	30.7096	49.0602	39.3039	41.3361	183.883	258.972	55.0348	147.444	174.798	144.534	128.071	100.009	189.621	284.006	257.727	330.666
CiPaw.02G187000	12.788	8.58891	34.8924	41.18	52.958	68.3191	8.12198	12.907	25.0515	16.1133	7.58941	20.7195	10.7377	24.7274	10.9081	4.61561	5.79939	10.1165
CiPaw.02G187100	370.648	374.553	240.914	418.956	155.21	335.044	346.45	222.5	97.3171	80.9059	177.518	137.591	95.4027	145.486	135.48	83.852	77.8551	94.7999
CiPaw.02G187900	9.24367	9.62336	9.88164	8.71562	11.042	17.5639	11.0852	15.9061	14.0832	19.8479	11.9545	10.7756	18.0725	9.34673	20.4559	20.6837	16.8705	24.0709
CiPaw.02G188200	117.277	83.4425	28.9601	88.4899	3.71962	36.4464	79.8324	58.8484	1.15967	2.2109	139.536	15.4548	26.7458	52.3448	0.515138	1.12948	0.805384	7.69353
CiPaw.02G188700	2.44511	2.6593	2.08204	3.18538	2.14756	2.49428	4.80124	7.1554	5.99799	25.6056	10.1352	17.7194	24.768	7.55542	31.291	36.4096	32.2914	34.6669
CiPaw.02G189300	19.1449	21.5633	12.0775	29.9449	9.49694	56.576	16.0614	10.6013	4.67504	2.12213	4.37818	6.03893	3.73578	2.71489	1.03835	1.01185	0.601259	0.927812
CiPaw.02G189400	24.6005	24.1294	22.8776	30.2795	22.2501	27.0587	21.5264	14.3147	23.861	9.17857	18.088	21.4833	8.35753	22.7328	4.37086	1.85679	2.39175	3.8916
CiPaw.02G189600	40.2782	30.1358	14.2103	12.8989	4.79058	1.77321	21.9792	6.43325	1.88834	1.82822	14.2907	7.18526	3.70393	20.6514	1.52819	1.5936	1.55396	2.01256
CiPaw.02G190000	12.7818	11.2865	10.0612	14.3659	8.16683	17.2909	14.372	17.4186	7.10944	34.0429	17.3952	10.7827	38.2961	9.03403	53.5408	78.1808	86.9609	67.5004
CiPaw.02G190600	101.107	105.06	130.642	158.55	171.731	136.766	815.508	1012.83	128.845	527.815	573.101	433.912	404.505	154.065	540.494	667.294	715.611	714.426
CiPaw.02G190800	2.33065	1.91338	2.85779	1.15526	4.65698	1.68587	12.3425	18.9916	3.52606	15.1395	18.8082	9.64535	15.2255	3.84346	18.9801	33.5346	33.8036	34.507
CiPaw.02G190900	0.796913	1.77189	1.1451	1.91336	0.853044	1.92149	9.18008	18.5204	6.75965	5.97581	6.57018	7.35264	8.51915	2.31667	46.1729	69.5063	59.4644	57.4562
CiPaw.02G191200	102.659	93.7188	102.031	81.4533	92.551	78.3768	63.79	43.6226	67.1552	24.1189	67.0614	55.0335	24.8286	68.14	26.8262	15.034	15.1477	20.525
CiPaw.02G192000	4.81037	4.65548	7.34297	5.96104	7.36795	3.96049	10.6601	12.8145	24.6678	22.8924	13.5043	18.6523	29.0012	10.5423	40.2363	48.0511	58.2538	39.6975
CiPaw.02G192100	8.97718	9.28612	8.94368	11.3471	9.43012	9.69717	7.87689	9.34229	9.74684	7.22402	10.1702	9.24267	7.64771	8.9964	9.47557	17.7023	15.5727	14.6776
CiPaw.02G192600	18.7123	18.5775	27.0133	19.6293	33.2908	26.2317	22.1418	29.052	48.1194	16.3491	23.7497	43.3764	15.0787	23.0932	15.9131	6.50663	7.71029	8.69612
CiPaw.02G192900	111.208	202.332	207.121	172.126	168.079	160.505	333.145	346.851	431.563	223.469	443.78	468.732	257.482	159.727	272.851	224.749	217.906	210.673
CiPaw.02G193200	19.2729	25.0597	24.7606	19.8327	15.1209	11.9572	27.7222	26.0723	30.1536	57.2998	25.1435	26.0237	64.6737	32.3475	63.4363	70.9486	72.8529	54.0667
CiPaw.02G194600	128.655	126.072	121.769	112.643	107.419	105.061	94.2671	67.3886	78.5138	24.9649	76.7926	63.9994	30.4688	87.793	32.1939	15.3612	16.8736	22.9663
CiPaw.02G195000	21.0451	27.5679	31.8456	28.21	38.0926	25.642	69.4304	85.4161	132.525	199.916	62.6519	85.9326	171.721	79.4649	162.514	178.405	186.868	155.72
CiPaw.02G196400	17.147	17.3595	14.2407	24.7742	21.0709	32.3522	26.6478	28.0257	25.4046	33.1744	24.6616	25.4185	28.3402	16.8257	32.9811	30.9082	31.3661	32.2152
CiPaw.02G196900	19.0057	23.1323	19.9001	19.1702	21.6061	24.9112	23.3782	19.527	17.8237	8.97225	17.5771	15.7544	11.0961	14.3675	5.56954	2.03527	4.553	6.52397
CiPaw.02G197000	34.423	36.8802	45.8339	33.8038	20.1619	29.1673	121.185	56.5911	14.4503	6.49378	30.8686	15.5702	8.42141	16.9929	5.61662	4.22223	4.85225	8.48054
CiPaw.02G198100	112.85	125.194	110.861	153.845	147.753	169.412	97.5512	76.2452	81.977	22.3269	72.1748	75.4725	25.6036	63.0698	29.6349	10.8573	12.2282	18.0294
CiPaw.02G198200	54.4884	52.9448	51.4407	44.1253	43.9561	41.6298	35.2226	29.6019	33.8612	25.0568	51.6207	35.6883	25.3505	57.4485	19.0148	14.5453	15.16	20.4592
CiPaw.02G198800	50.533	47.178	58.9128	95.4022	17.7484	132.474	103.742	96.9755	37.2249	855.464	117.693	201.547	516.716	89.2706	135.526	159.599	189.702	184.449
CiPaw.02G199100	24.9016	28.8234	24.7472	36.8203	32.0145	47.1869	50.8877	60.4804	37.8271	45.2284	52.889	48.5642	49.6487	36.5645	48.5784	55.4396	55.589	54.7015
CiPaw.02G199600	26.7888	28.4615	17.6611	35.3425	12.802	38.3843	26.7808	21.8087	14.5794	7.95614	18.5976	17.5677	9.63273	15.2779	7.81913	5.05461	5.17723	8.38224
CiPaw.03G000200	20.8385	19.6778	22.6176	21.1556	24.2262	21.5252	18.6669	17.8292	19.1546	8.89241	16.3849	19.6886	9.55442	23.7868	8.46036	3.02099	4.53505	5.60959
CiPaw.03G000400	28.6559	28.0208	29.2621	20.2657	34.9061	30.6394	24.1909	22.2391	25.8136	9.82037	25.6273	27.1403	14.8761	29.9031	10.1926	4.15035	4.02182	6.1894
CiPaw.03G000700	26.0975	28.1133	27.1958	28.7468	34.8826	28.0667	45.4879	50.3281	47.9253	51.0061	42.1082	42.4405	59.5173	37.1342	55.8427	54.0383	55.7293	52.9601
CiPaw.03G000900	1.09762	2.20859	3.38119	6.96092	3.041	4.82605	45.171	82.6428	172.452	680.994	77.0712	80.7317	569.492	155.822	582.469	557.194	677.802	408.99
CiPaw.03G002400	80.0001	85.2424	67.5042	70.4105	59.6074	66.5255	55.1898	55.0407	43.3061	37.1781	71.6082	46.7338	37.189	62.2614	18.9881	16.3118	17.1306	24.1029
CiPaw.03G002500	785.934	671.559	1238.07	501.968	1471.12	675.413	537.202	327.312	896.223	60.2576	395.26	619.774	121.989	524.867	178.071	24.3885	35.0386	91.2122
CiPaw.03G002800	7.73927	7.59676	5.74841	10.9457	5.10271	21.4496	12.12	15.4853	11.7912	18.2489	9.62814	8.65042	18.8908	7.7811	11.1407	14.5831	15.598	15.3299
CiPaw.03G002900	102.223	93.8639	106.017	99.3131	142.173	104.604	108.257	97.9817	81.8958	37.2203	95.8352	92.0005	47.2369	98.9897	40.5204	21.5857	23.2623	39.3151
CiPaw.03G003500	11.93	12.0436	22.2992	18.5698	25.333	22.0124	47.0212	66.0611	116.043	45.6665	56.3521	90.0395	43.8292	44.678	90.5861	62.8952	62.7948	66.0754
CiPaw.03G003600	36.5854	41.3017	43.557	45.9287	33.8111	49.2889	51.0827	56.0343	46.862	87.1715	50.0323	53.1513	99.0856	54.3264	64.4797	60.856	71.1426	62.3633
CiPaw.03G004100	122.838	112.448	111.143	93.7878	86.4156	92.1029	63.0562	55.1442	63.1228	21.802	66.9267	47.6963	24.2244	75.0633	24.9853	16.572	15.919	22.4953
CiPaw.03G004200	23.6239	24.5542	22.4097	26.4331	16.8846	25.3648	33.6399	35.4686	25.7536	54.4368	40.5319	32.2871	49.4469	31.1682	46.4077	54.0312	62.5065	57.7372
CiPaw.03G004400	97.9118	43.1955	92.7503	22.9102	95.3539	38.3009	18.539	24.1626	61.625	211.437	37.0296	26.9477	128.3	30.9735	235.223	170.733	165.212	152.622
CiPaw.03G005400	88.1244	93.4093	90.1411	98.3162	98.3047	110.777	135.696	149.649	109.694	139.587	158.464	134.322	132.693	108.009	167.655	194.519	183.751	188.756
CiPaw.03G005600	80.1067	58.8976	205.621	55.9732	174.942	59.8068	70.0553	84.3311	177.153	18.7146	55.9185	96.6892	8.30729	102.638	13.1633	2.92797	5.36867	1.75333
CiPaw.03G005700	681.755	605.422	544.325	228.603	497.201	101.53	171.564	68.2447	168.337	1.29604	2.76608	57.0088	2.06519	129.159	1.32115	2.0277	1.10162	1.21423
CiPaw.03G005900	10.1028	10.9301	9.20281	10.0932	7.26547	10.8579	25.3115	28.9291	15.769	19.7417	23.599	19.4663	21.5191	16.1438	43.267	106.321	90.1129	81.007
CiPaw.03G006300	23.1408	24.8005	19.7047	26.0014	18.983	14.7719	20.7247	16.9846	13.7365	7.73248	21.2651	12.6963	8.65212	11.3084	5.55289	4.53987	4.31627	7.02812
CiPaw.03G006500	64.749	68.1728	35.8501	43.2472	12.6114	8.59378	36.0459	30.1621	7.10377	0.359954	21.2224	11.1489	3.19562	11.2247	0.220157	1.28722	0.841379	3.37232
CiPaw.03G006600	132.158	187.387	51.4957	158.444	15.1904	9.34723	41.3523	23.6142	8.38979	0.512526	30.2634	4.98022	1.32226	7.22746	0.417964	0.0763679	0.290427	0.720259
CiPaw.03G006700	52.2598	49.4678	100.672	41.4043	70.4303	75.6041	15.7904	28.5972	40.9808	15.574	23.932	31.3475	16.0717	36.0447	4.40286	1.11387	1.76502	13.8127
CiPaw.03G006900	17.3831	20.4974	20.5181	21.4245	23.7342	28.0559	36.1373	45.3246	35.2687	72.7917	45.571	36.2574	75.6895	37.9469	59.7339	75.1832	88.7558	77.1292
CiPaw.03G007100	4.93392	4.17915	5.77676	3.42101	5.11378	4.53199	11.7409	13.7677	7.77558	50.7543	21.1176	12.3764	50.7514	19.6209	116.333	184.619	197.006	175.263
CiPaw.03G007400	868.726	913.946	907.69	905.295	1084.93	668.573	868.483	1024.7	852.515	1054.86	1096.77	952.257	1042.65	765.067	1482.8	1713.7	1692.9	1513.16
CiPaw.03G007700	64.6326	70.9632	33.2694	54.5803	20.1398	33.4102	40.5347	18.7364	8.44059	1.56995	21.7793	12.4921	3.72694	14.7701	1.69181	1.45369	1.38209	4.67518
CiPaw.03G007800	16.2807	13.8666	17.9783	14.1866	25.1117	15.1026	11.1446	12.1491	13.1006	4.43517	10.8614	9.70858	6.00588	10.2668	6.44545	5.74435	5.17144	6.17953
CiPaw.03G007900	246.364	202.755	309.271	260.801	418.018	234.531	185.881	130.868	186.891	48.0367	124.292	124.192	42.1842	140.166	48.6805	11.6798	17.3402	24.5736
CiPaw.03G008100	0.481032	0.219394	0.256002	4.34158	15.333	0.55431	19.0714	17.2183	37.7711	2.38677	0.791622	29.2253	2.62623	1.4628	33.4078	2.58551	1.85446	2.72174
CiPaw.03G008200	0.25214	0.344995	1.15938	1.12483	2.66301	1.93207	6.79286	11.0775	30.2479	12.3353	1.49998	25.8686	11.519	12.8472	29.2019	6.32207	7.16858	7.02651
CiPaw.03G008600	33.6313	35.7164	44.772	39.8854	67.1936	58.6965	38.6007	40.6718	35.6754	16.2694	36.5917	31.7297	22.2211	27.6433	13.5671	8.53515	8.37886	18.2062
CiPaw.03G008900	228.809	249.421	212.381	289.295	194.588	265.34	436.445	475.556	311.871	554.478	400.306	421.506	520.248	355.453	499.743	585.825	562.747	558.526
CiPaw.03G009000	16.6915	18.3272	11.9758	17.6199	11.3232	18.1355	37.0448	38.0595	12.3788	21.1027	27.5827	20.5402	28.8794	18.5161	46.2306	49.4539	49.2471	48.666
CiPaw.03G009100	7.56152	3.14885	7.97841	5.29625	6.56914	7.13428	11.0949	11.7003	13.1661	23.9058	14.456	10.3702	13.0604	9.73105	14.2964	12.1109	15.2397	7.83887
CiPaw.03G009800	0.0637257	1.04633	1.13953	1.18454	0.818572	1.69018	3.3913	3.98843	4.39521	79.3151	5.10967	9.56816	96.6922	4.78292	226.164	448.861	443.034	399.905
CiPaw.03G009900	51.1743	45.8123	58.2685	40.0251	66.2117	42.5973	38.1182	32.6946	38.4478	18.1381	35.1196	39.0005	20.148	50.5629	20.383	18.7234	17.0066	20.2634
CiPaw.03G010400	2251.05	2431.02	2152.54	1917.61	2803.4	1580.56	951.057	550.764	1355.78	68.6587	785.828	723.019	132.524	852.194	165.458	22.2651	24.3729	43.9891
CiPaw.03G010600	16.6016	17.0124	19.7609	20.0475	35.5923	20.6108	18.8893	9.88334	20.59	4.79447	15.7144	13.0137	6.31453	12.6209	5.93464	2.83205	3.20197	5.93562
CiPaw.03G010800	139.164	124.418	150.818	107.783	149.718	98.8212	92.3686	91.537	131.354	26.512	92.7147	92.1169	42.173	96.1241	42.4594	13.7073	17.3762	19.751
CiPaw.03G011100	15.1024	16.8933	16.8962	22.8131	23.9149	23.7889	31.6217	30.5739	28.6956	39.5447	27.0873	30.3213	41.4814	29.2495	43.3613	46.3419	46.217	47.5622
CiPaw.03G011700	8.09542	9.01963	8.49358	9.17202	10.0686	12.827	11.0331	14.2635	13.2511	20.3927	15.9286	14.3729	21.6952	16.4431	17.3732	19.9231	19.4183	19.8933
CiPaw.03G012700	7.34756	7.63093	9.49786	6.25293	11.8766	9.71187	9.42207	9.23424	10.7341	11.0503	12.25	9.38234	12.504	9.07731	13.7359	14.6749	15.4111	17.4891
CiPaw.03G012900	111.797	77.0316	89.6051	24.9071	40.802	25.2266	25.72	22.0381	24.5117	21.982	46.4147	26.3039	17.3109	76.0968	12.0359	2.18049	3.10964	8.02685
CiPaw.03G013200	50.6414	57.6887	52.1159	60.8879	61.6091	68.1051	72.9029	72.9162	76.9103	92.9187	78.4077	74.6694	93.2144	76.3962	93.0909	109.609	112.458	95.4399
CiPaw.03G013300	8.67705	11.0205	8.48452	8.38604	8.71049	10.1105	22.633	28.6338	11.7309	21.4342	24.43	19.1199	24.8313	13.8247	24.2908	35.3112	31.9042	33.1857
CiPaw.03G013400	41.5307	44.6484	43.9178	47.9561	45.4182	48.6056	92.7603	116.826	109.05	140.7	109.164	115.349	141.208	98.9232	133.93	108.11	126.538	119.723
CiPaw.03G013700	28.9746	30.4998	32.4409	34.8288	37.5858	38.1544	41.0786	44.4575	46.1364	47.3866	43.3497	44.3168	51.0029	42.4289	46.9999	53.5892	50.2613	50.1629
CiPaw.03G014500	133.744	121.008	128.059	104.447	114.824	99.8408	111.64	88.7707	86.0132	43.5225	116.44	86.6726	43.7192	118.472	44.5866	24.5091	21.0639	30.1823
CiPaw.03G015400	12.0553	12.0164	13.204	12.9311	14.1532	12.6974	15.8158	16.3453	16.0063	30.1232	17.6023	18.8496	25.9982	19.698	30.0101	36.2002	33.3824	32.7842
CiPaw.03G015600	13.5066	13.5325	16.7617	13.5122	17.244	13.2116	37.6585	67.6128	51.293	361.874	63.9534	116.146	302.476	56.8513	316.39	278.789	286.704	266.273
CiPaw.03G015700	8.05666	9.2893	8.19691	13.9263	8.68931	17.3143	14.5889	12.7052	12.9375	19.9952	12.7189	16.3481	18.6071	12.2636	22.8121	17.3365	20.2078	16.0894
CiPaw.03G015800	27.0042	24.5292	18.2602	24.4651	22.3477	28.7256	32.1054	50.1272	42.6623	100.655	43.7277	40.0847	85.1406	38.3817	106.53	133.26	158.722	105.638
CiPaw.03G015900	16.7329	16.9951	18.2905	22.9553	15.2947	22.3307	28.8321	42.0972	25.4211	22.4153	33.9589	29.9074	24.6665	17.9579	30.1794	32.3716	28.8524	35.0072
CiPaw.03G016400	35.5739	29.5971	27.1293	24.8676	23.4336	27.649	24.1865	21.5884	25.8026	13.8971	21.5708	23.3467	15.6736	33.4731	17.7722	8.47107	7.24846	8.87715
CiPaw.03G016600	196.271	174.8	191.917	153.06	172.541	125.306	129.932	99.1942	99.1222	29.3507	113.147	99.0565	36.3018	131.635	29.6201	6.45069	8.83564	12.6032
CiPaw.03G017300	90.6116	74.5482	97.3763	51.7504	69.0289	40.8624	39.5821	36.4704	35.7605	11.4168	54.1335	42.1529	13.7179	74.2268	10.0783	2.63063	3.20136	5.07239
CiPaw.03G017800	55.8636	54.4806	49.1385	31.0624	27.8099	25.6536	40.6857	41.6474	19.5137	10.9313	62.2568	25.2765	17.9823	29.6587	9.55474	7.66706	8.52146	18.0496
CiPaw.03G017900	10.1799	10.6896	20.562	14.6686	11.8261	13.9852	10.4477	11.9118	28.4428	51.9307	13.4714	32.2601	51.2041	27.0283	49.6026	23.8548	26.8257	21.5039
CiPaw.03G018000	14.8229	9.822	22.8397	11.3216	18.4949	13.1498	13.7946	17.1611	26.8095	55.9824	17.2409	30.3299	54.3583	33.8027	52.0386	26.666	31.9789	26.147
CiPaw.03G018200	400.133	467.496	446.921	601.171	399	654.812	507.533	459.646	346.936	1275.43	384.469	504.384	1074.91	433.019	727.85	875.17	843.917	726.476
CiPaw.03G018900	12.522	12.6405	11.632	13.2929	17.8096	15.9937	18.1287	18.9671	19.6285	26.4246	25.0275	22.5391	29.0857	20.5037	35.8288	38.8043	42.4405	37.7811
CiPaw.03G019300	5.47004	4.41051	4.74098	10.3493	7.7374	13.3069	13.7562	11.8674	17.0055	7.39867	17.496	14.5429	11.2101	11.5649	14.3841	15.4516	15.9483	15.8596
CiPaw.03G019400	27.5495	21.8005	29.1305	23.9703	29.3569	34.2411	24.4847	21.6455	21.5181	13.045	22.535	20.4392	13.113	30.4185	6.2144	3.81052	4.6109	9.25694
CiPaw.03G019900	170.034	149.913	176.954	122.863	191.581	102.206	101.18	69.5064	93.6431	24.3796	86.2558	85.8147	24.4451	92.9101	23.5501	4.80027	6.78409	9.51694
CiPaw.03G020900	38.4544	31.2018	14.2873	27.1283	5.41303	12.791	40.6283	43.3619	29.3731	197.293	53.3327	36.1622	179.539	60.443	208.576	294.407	313.337	232.807
CiPaw.03G021100	103.176	92.6293	85.0812	66.2162	65.5169	50.8024	54.226	40.5179	49.7768	11.5827	61.8009	43.0281	17.9772	73.8605	15.0272	10.6689	7.83135	12.2491
CiPaw.03G021200	55.6139	51.8176	61.6113	43.7381	74.0196	48.6465	87.2914	90.6483	50.9719	82.7625	94.3762	76.4285	78.318	65.7144	111.75	186.384	159.877	179.036
CiPaw.03G021600	35.8362	40.2859	39.1107	33.15	40.5815	35.0902	40.6184	32.003	37.4341	51.1785	38.7301	32.0543	54.5838	35.215	58.5301	88.7746	85.6154	74.1186
CiPaw.03G022000	21.9724	12.2136	64.0225	91.0449	14.7001	72.8463	36.5409	49.2948	80.585	4.16073	9.76804	13.4285	16.2907	55.5277	0.678613	1.48791	1.41462	3.11847
CiPaw.03G022200	13.701	8.28343	29.3021	22.9011	20.4643	29.5782	21.9194	20.7242	19.1405	7.72299	34.6139	26.5336	20.7449	18.5254	9.13222	0.345225	3.93866	15.1945
CiPaw.03G022300	188.884	158.649	284.252	464.367	222.541	229.688	324.058	318.438	260.831	32.2969	73.7668	263.097	66.2967	132.455	25.876	10.6378	22.8766	66.621
CiPaw.03G022400	10.8023	6.19829	24.0343	11.2272	19.3964	7.98191	24.8763	55.5926	32.5619	24.0714	32.8977	47.484	33.8387	27.9956	7.23218	8.30609	9.33281	23.7389
CiPaw.03G022500	37.7286	24.5585	65.9682	134.133	56.2007	78.3843	149.29	138.678	339.432	37.5112	25.8177	161.297	41.2295	105.517	20.2729	2.97655	6.6032	12.4769
CiPaw.03G022700	17.1085	6.31256	69.7304	25.9652	46.6413	22.9432	29.4423	34.2064	41.9133	4.42636	7.95534	23.7692	12.7276	40.6418	1.89984	1.66621	3.96036	4.80173
CiPaw.03G022800	52.1285	36.5658	123.05	29.0282	64.9826	28.2406	58.2405	59.5186	115.979	31.5876	78.9363	124.884	40.7766	125.906	10.4343	12.8688	13.9343	19.854
CiPaw.03G022900	366.927	264.832	719.633	206.05	386.106	243.19	404.421	503.945	1034.05	268.531	468.734	837.294	302.648	872.036	82.3506	70.8474	102.769	104.79
CiPaw.03G023200	39.7286	31.1289	170.508	66.4841	118.736	65.9655	96.5798	155.433	594.665	205.347	71.1408	275.483	163.372	203.982	71.1454	21.7063	44.7723	32.3854
CiPaw.03G023300	81.0548	62.1413	119.239	106.697	88.2269	93.5357	86.7859	73.1517	86.6595	19.8756	65.6686	64.4655	44.2001	78.6825	15.5851	4.784	11.3709	26.8571
CiPaw.03G024200	42.851	44.4424	53.3576	31.5213	62.2761	38.8043	29.3337	29.5352	28.5143	16.362	30.2393	31.7239	19.8646	40.3341	16.534	7.94997	7.45764	15.3292
CiPaw.03G024400	27.4154	34.8533	23.9189	37.1834	22.7223	74.4309	41.4686	31.8561	10.8663	3.98962	28.0571	9.94146	5.35978	9.0138	1.28007	1.63722	2.50164	6.98473
CiPaw.03G024500	4.77771	3.09657	5.29946	5.37525	2.78142	4.47151	9.71003	17.5897	16.4342	6.47583	10.8129	11.5805	8.9489	6.71193	21.9939	25.4058	27.7809	24.7678
CiPaw.03G025200	5.82768	9.27191	18.955	16.5427	12.573	16.8291	76.9614	120.249	160.716	166.629	95.3482	131.071	210.424	104.728	235.405	292.065	307.416	239.898
CiPaw.03G025400	60.184	62.1812	78.9889	81.4296	102.814	82.6258	75.7262	76.0437	90.5883	95.8424	69.4149	82.8323	73.3935	83.6163	90.8596	137.335	118.615	114.563
CiPaw.03G025500	13.2323	14.3334	17.7814	16.91	16.3283	12.6292	24.8683	29.9402	27.6001	33.5761	30.304	29.5651	37.2652	20.3992	61.71	120.369	99.9584	86.0755
CiPaw.03G025800	98.9687	101.777	95.7728	76.7398	83.9824	65.7405	87.6866	80.1124	76.6175	58.6823	90.8533	87.6181	60.6038	98.543	51.8803	26.1829	25.3868	34.17
CiPaw.03G026900	7.17469	10.7669	1.18245	39.8657	0.660649	108.54	22.8309	16.7576	0.257463	0	3.29246	4.67228	0.510794	0.733978	0.228736	0	0.23841	1.05112
CiPaw.03G027000	25.876	27.2049	31.957	32.3015	53.3606	55.854	42.4771	49.851	57.2532	14.1809	35.9251	38.7702	20.3659	35.9019	14.4792	8.55508	9.50568	14.1499
CiPaw.03G027300	3.71733	3.85107	2.84882	1.84262	2.4254	1.60055	4.48038	7.62494	8.56594	5.98532	8.5848	8.64351	9.90363	6.28741	15.0015	31.5881	25.7654	24.3595
CiPaw.03G027600	76.6781	72.7574	67.8354	56.481	53.7463	50.7999	42.6422	35.4567	34.163	12.4322	42.6552	33.669	15.4757	58.4765	11.1651	3.30626	3.5447	9.58335
CiPaw.03G028300	3.95679	3.00776	3.8606	27.8534	0.15687	211.083	3.42389	2.83255	0.427939	0.732612	3.62466	1.45612	0.84901	1.74282	2.17252	26.8537	13.8695	15.7864
CiPaw.03G028400	4.6371	5.66622	6.873	15.8869	5.52114	42.3914	13.9367	27.4796	4.08263	9.13586	21.3582	18.4597	9.63211	7.1825	3.01442	1.77323	3.03973	8.67178
CiPaw.03G028700	3.05275	3.51247	3.63332	4.29885	3.26778	2.92754	5.67345	11.4945	12.8121	14.3782	9.1522	9.71692	12.403	7.48099	15.1539	22.6268	24.2997	17.2519
CiPaw.03G029000	22.5311	28.1696	19.0821	24.7599	16.2088	26.797	25.9342	21.3899	18.0382	8.16964	18.9283	17.9305	10.8567	18.8745	8.28289	4.935	4.50427	8.55034
CiPaw.03G029600	50.9387	48.096	62.2403	63.0241	68.918	71.4845	79.5703	90.0709	95.9031	97.7119	93.4645	101.779	101.207	89.435	125.7	137.237	132.34	139.117
CiPaw.03G030300	15.8029	14.0547	19.1753	20.807	9.58573	16.9084	51.2796	57.4529	77.79	17.2365	33.977	44.1151	34.2232	31.5315	16.5943	5.99269	10.5811	6.27997
CiPaw.03G030700	12.2692	14.1448	10.4006	18.6855	9.20982	15.2413	9.88556	8.48461	8.15501	5.39972	11.6379	8.03099	6.95121	8.19029	3.99131	3.4244	4.06967	4.08696
CiPaw.03G031500	43.994	63.0829	44.6759	43.1069	59.7785	57.8935	82.6669	116.925	149.453	111.643	127.602	102.384	107.186	87.178	83.9892	116.256	114.218	87.4872
CiPaw.03G031900	22.8859	28.8581	19.8697	27.8043	24.3378	35.1648	29.9967	34.9695	34.3614	65.895	30.0811	36.897	62.394	34.7082	48.9327	35.5737	45.0698	40.0813
CiPaw.03G032100	19.6458	26.7962	28.1704	26.795	36.416	32.2498	60.8628	80.4406	77.8657	130.8	75.7421	88.5499	114.327	44.3438	162.595	215.333	203.582	167.576
CiPaw.03G032400	9.96852	14.053	14.9188	11.9163	18.3952	13.2925	42.0189	53.0115	74.9929	101.224	42.4522	66.1912	94.9471	57.5323	65.0332	40.5841	41.5932	37.0991
CiPaw.03G032700	26.8136	27.6464	25.0789	22.8587	26.4631	32.9565	13.4524	17.153	21.4193	11.5233	15.7399	18.8953	15.424	20.3541	8.64547	5.87218	5.38706	7.12531
CiPaw.03G032900	19.8469	18.6265	26.7884	24.5222	33.4263	24.9572	27.7269	34.0558	36.79	34.761	41.4895	38.9098	42.045	36.4385	44.6038	38.9041	40.1287	44.8482
CiPaw.03G033000	0.445592	0.60969	0.113828	0.662616	0.508776	0.322318	0.578369	1.3124	0.991381	9.28831	2.53557	2.92353	10.326	0.565248	21.6669	72.1282	63.0676	48.0633
CiPaw.03G033100	294.063	268.081	316.926	221.715	305.487	188.384	173.413	140.209	192.828	88.9693	165.658	165.877	100.542	233.834	109.036	87.151	84.4193	96.0986
CiPaw.03G033300	16.3378	18.5162	21.6971	22.0805	26.6916	28.9341	34.5905	42.5859	45.5378	59.872	45.1133	50.8628	59.7616	45.9091	51.8546	52.2039	54.6362	54.0872
CiPaw.03G033700	3.34274	2.66803	5.69276	4.9478	5.96365	5.14937	6.86977	7.52075	10.3294	25.882	8.64607	9.37253	29.6123	11.1899	24.7775	34.9098	40.4597	25.408
CiPaw.03G033900	53.7146	57.6668	50.2574	42.5029	43.925	46.8178	37.5633	24.5532	32.528	8.60001	31.8656	30.3015	12.7249	36.1156	20.2928	17.452	14.9244	22.1571
CiPaw.03G034000	30.101	32.5447	28.1409	19.668	21.0226	19.5698	18.0837	12.0895	12.2414	4.2007	12.5043	13.1961	5.83807	16.0759	9.13571	6.24007	9.95992	8.0782
CiPaw.03G034100	89.0387	85.8707	86.6222	67.1745	70.8739	67.1015	52.7958	43.3224	45.8159	14.5936	52.8576	45.0361	19.1748	55.1059	27.0972	21.5891	19.7985	30.0169
CiPaw.03G034300	411.248	353.62	478.853	325.269	476.985	323.843	299.393	217.257	375.548	148.188	300.185	289.605	160.243	410.146	165.226	101.681	106.823	97.9353
CiPaw.03G034400	4.19829	6.30031	3.97851	6.20949	4.25239	5.22465	18.8089	28.0876	33.1442	40.5395	24.3451	35.0293	39.7527	16.7501	65.4506	90.2409	102.119	70.8867
CiPaw.03G034800	16.4747	25.5302	18.0672	22.19	17.2741	23.6583	61.8402	74.2136	111.912	77.6179	51.2429	63.9466	91.5952	76.9913	34.1621	13.5451	28.7184	14.251
CiPaw.03G034900	11.5512	13.4563	12.4157	20.8564	10.7299	12.2385	51.3036	67.1579	91.3646	28.5006	46.3506	50.7167	54.5575	68.9798	16.469	6.12201	10.3713	8.42712
CiPaw.03G035000	9.47491	10.189	12.3981	12.1004	14.805	17.4311	13.5393	15.5391	18.8885	23.0709	16.3006	17.987	20.3037	17.6735	23.6825	18.6793	21.9082	19.1471
CiPaw.03G035200	179.122	158.419	154.514	149.652	112.783	187.278	108.229	77.9881	99.5728	32.8451	85.5432	97.4764	29.4487	117.782	32.019	11.8132	8.23631	20.1608
CiPaw.03G035500	2.93809	4.13177	3.02303	4.44999	2.44614	1.77105	17.0552	14.8232	11.8934	28.8813	14.249	32.437	15.6706	22.949	7.01739	4.50973	4.20354	6.30122
CiPaw.03G035700	7.69982	8.08972	9.36641	9.37128	7.65344	10.8852	11.3625	10.6304	9.7382	11.7199	12.9216	9.65728	10.975	10.7074	9.73876	13.6559	12.8417	13.1657
CiPaw.03G036000	10.3686	9.13192	24.1022	14.4242	45.3535	20.213	14.5927	11.1907	29.7137	1.10734	3.08415	13.0132	2.23488	10.569	3.76917	0.688681	0.899479	1.89445
CiPaw.03G036600	30.0319	26.9518	42.7587	18.4721	33.7005	27.7491	11.4219	9.4156	12.0884	6.45186	18.6299	11.1425	4.69978	19.1343	4.76628	3.22334	2.41941	4.19565
CiPaw.03G037100	6.41563	6.90231	6.49279	8.17469	7.32905	7.98407	9.68726	10.6988	8.41758	10.6595	11.442	10.3959	9.34917	8.29978	10.8404	12.8372	12.6446	12.9386
CiPaw.03G037400	162.4	148.138	116.772	148.644	86.5755	113.665	91.4801	64.9834	65.8198	33.5932	72.7413	70.9678	33.7431	78.1174	29.545	10.3028	11.1398	19.053
CiPaw.03G037700	102.598	92.4257	130.464	94.0863	98.3585	100.643	77.9881	76.0818	102.386	40.2699	82.885	103.148	42.3939	117.312	46.156	26.9275	24.6635	38.7615
CiPaw.03G037800	106.234	135.453	148.016	145.847	499.417	203.973	493.036	409.063	153.07	386.147	282.09	233.355	343.785	121.786	714.007	912.888	932.7	920.695
CiPaw.03G038000	28.5321	31.8864	26.5967	31.514	23.017	20.19	22.0824	19.6822	19.7143	13.4233	12.3762	17.3291	9.48471	13.3948	15.3253	4.12823	5.38534	5.63403
CiPaw.03G038200	51.8345	40.7234	62.6127	39.284	101.824	35.8059	25.4025	39.7477	45.9074	38.7219	28.383	48.5973	8.5558	19.8953	24.2857	8.67146	4.9595	12.1399
CiPaw.03G038500	20.0202	18.6867	21.0119	28.8478	34.1113	28.3457	23.4678	20.2836	20.89	54.45	21.3754	18.994	35.8787	14.7653	42.8701	24.5498	29.0959	19.2069
CiPaw.03G038700	96.2801	81.4751	103.232	94.328	92.2087	72.806	72.7333	63.5152	76.9417	27.6571	66.6571	62.8188	28.2895	77.6433	26.8569	11.2598	11.2839	14.2711
CiPaw.03G038800	6178.33	5211.6	4146.98	4270.46	2384.42	1897.58	3302.08	1588.59	2801.64	87.6372	2891.64	1475.58	258.848	2520.56	209.311	33.1263	41.993	81.065
CiPaw.03G038900	24.4306	28.8729	26.0157	24.0519	25.6884	30.1333	25.9249	24.7883	19.2062	11.7611	24.6632	26.6247	12.141	27.4959	8.86621	4.64599	4.76588	8.71242
CiPaw.03G039000	6.79741	3.92373	8.81776	6.97562	10.4595	6.14613	7.03074	7.03841	15.8322	16.7332	6.59312	9.51456	15.0019	5.72603	14.9055	26.8125	22.8661	22.9124
CiPaw.03G039300	6.91761	7.17828	9.90303	8.97507	7.15637	8.6196	10.3047	11.452	13.1183	48.1069	11.1078	14.8203	35.8626	12.1224	18.2619	14.487	21.2342	16.4466
CiPaw.03G039700	891.698	842.117	698.426	726.844	501.637	629.449	486.126	358.324	387.553	168.011	471.049	367.366	164.68	550.734	146.879	46.0539	54.1755	72.5677
CiPaw.03G039800	102.19	102.088	103.716	75.6476	127.22	72.2836	72.1756	59.8378	72.8203	46.3741	78.2854	77.0226	46.3919	98.8266	47.9365	47.4217	41.5266	45.5537
CiPaw.03G040100	78.5172	69.2816	84.3354	63.9462	58.4499	49.8389	65.8481	57.5051	66.2358	31.5622	78.2548	74.0259	32.3714	98.9671	39.1346	20.6646	18.7493	23.0843
CiPaw.03G040300	101.168	107.741	88.6174	118.623	77.4784	136.228	140.545	133.06	100.594	35.1812	103.618	88.4552	51.2547	98.4298	24.1715	17.4562	15.6246	29.6644
CiPaw.03G041200	434.114	429.07	387.568	441.528	475.028	377.288	313.436	202.667	275.452	61.7594	228.89	263.863	86.8024	209.671	185.158	80.8736	69.4845	77.3079
CiPaw.03G041600	2.62411	3.72684	2.20617	4.81597	2.46523	5.08575	12.5894	12.4736	20.9513	20.6108	6.35774	9.68129	17.2277	12.8867	10.9975	6.15415	6.43272	5.46859
CiPaw.03G042100	1.98327	2.99929	2.44428	2.37144	7.39932	5.32729	27.0069	82.4955	29.1844	223.234	122.214	150.975	241.968	51.2731	317.912	351.425	352.252	296.766
CiPaw.03G042200	27.0724	28.4784	27.1553	24.6841	26.0193	29.7035	34.4301	38.8927	39.2339	53.2775	39.4443	35.6623	52.3489	32.1367	80.5624	90.2031	91.389	96.2192
CiPaw.03G042300	21.9385	23.5855	22.4578	21.3278	26.0426	25.1359	26.166	28.2594	26.9461	29.9995	31.7041	30.6966	32.5037	30.7722	35.9356	36.2302	39.6988	36.5195
CiPaw.03G043400	21.2254	18.6135	28.7831	18.2864	29.3286	20.9091	8.10725	17.9645	13.6025	30.777	24.4181	25.5924	31.7376	12.3192	39.4014	40.1579	32.5226	32.5151
CiPaw.03G043700	9.46256	7.46679	9.33935	8.06167	7.86537	6.80584	13.3988	12.7012	6.84818	12.2823	12.168	10.2094	13.4678	12.8731	14.7564	18.7573	18.0826	18.5271
CiPaw.03G044000	18.5034	20.552	20.0748	20.5017	22.2457	32.0177	26.334	32.2179	24.6037	23.9547	30.7427	26.862	27.5771	23.8864	28.3558	30.7559	32.1114	31.637
CiPaw.03G044200	91.0708	103.259	83.2599	107.796	61.2959	92.1245	114.422	151.492	107.556	200.68	150.217	125.947	194.155	95.8095	262.092	503.549	472.369	430.997
CiPaw.03G045500	2.73646	6.24036	2.43604	6.67931	8.87637	8.0976	45.8513	48.0324	13.4679	15.0743	28.6334	26.889	19.4907	4.0323	122.849	159.564	131.461	152.243
CiPaw.03G046000	16.5166	22.0301	5.69139	16.2709	2.62868	29.8682	25.294	42.2884	3.83334	5.9762	26.8156	13.5682	10.1621	10.6141	5.34332	1.93114	2.08083	8.70199
CiPaw.03G046200	7.83128	8.96312	7.48625	7.87352	12.7237	12.1133	9.71733	12.8746	10.0815	14.5645	12.9306	12.1182	13.5878	10.986	11.5366	12.3806	11.9738	12.8622
CiPaw.03G046400	4.40052	4.69177	3.64976	9.844	4.48617	14.6754	8.08551	7.92517	3.43305	7.06455	6.65185	10.9603	6.30648	4.22894	21.6889	29.2881	23.8424	22.2567
CiPaw.03G046600	14.1312	17.4166	16.7404	20.1182	17.2435	24.8393	16.1718	20.3867	20.88	12.0273	19.3217	19.395	13.7488	19.8417	9.75491	3.74004	5.55599	8.63476
CiPaw.03G047100	306.711	281.541	304.719	270.725	318.289	278.287	232.792	200.793	255.85	81.7632	216.606	241.893	104.062	281.72	102.178	40.8327	41.9412	61.5108
CiPaw.03G047300	31.8619	38.2732	10.6144	71.8239	4.18913	23.8317	36.5824	32.0707	1.80958	1.62855	21.6776	15.438	7.14121	10.4671	2.16687	3.18011	3.49704	9.3151
CiPaw.03G047500	17.7338	16.0998	15.5657	20.3094	17.1536	19.0491	22.909	21.6599	13.7439	8.7597	18.8041	16.755	11.8715	12.8827	4.4024	4.73523	5.45435	7.82504
CiPaw.03G048100	31.1716	38.165	33.1989	40.8656	30.044	44.1105	34.4774	23.5005	24.95	10.8264	18.19	17.087	8.80924	14.4164	10.3787	5.86918	5.58011	7.44538
CiPaw.03G048200	11.3107	6.9892	33.3208	21.4766	43.222	31.6706	8.76126	10.9701	37.3413	8.6225	8.02164	19.7953	9.26039	13.3066	8.11342	3.95316	4.13431	5.17834
CiPaw.03G048400	79.5733	75.4328	92.7236	65.3339	91.8468	58.7892	49.9473	48.9766	49.9343	26.5569	60.7428	52.0021	30.8009	83.5138	22.746	9.41737	10.0465	16.2627
CiPaw.03G049400	1.41298	1.63591	1.5271	2.15505	1.39616	1.8345	10.8631	14.2723	19.104	20.6807	16.5868	23.3136	18.7108	20.9115	21.8064	8.83227	18.25	9.50249
CiPaw.03G050200	7.72112	9.06794	9.04011	10.5249	11.2036	10.9374	17.0372	18.9508	12.5975	16.7652	21.8015	16.8861	17.0406	11.699	29.2517	40.9218	37.3156	39.0116
CiPaw.03G050400	11.7595	13.9383	9.17637	14.5725	10.56	16.3747	18.0936	18.0282	9.66214	12.6487	17.4269	16.957	16.0138	12.0533	12.8938	17.853	17.3787	18.9929
CiPaw.03G050700	10.3169	12.7474	13.2573	11.1576	14.457	10.9302	13.6346	16.8045	15.0242	18.5653	17.5473	16.6462	16.6976	14.8719	27.6227	39.2925	38.4522	35.3547
CiPaw.03G050800	21.7516	18.6827	19.6709	16.7237	26.8527	19.811	18.6503	23.089	24.8153	30.0169	27.1038	28.7468	28.2954	26.6862	36.3258	48.5106	44.4858	40.8311
CiPaw.03G051100	23.4204	23.3665	24.2724	39.8426	18.326	38.4209	26.3326	16.6084	18.7689	1.9607	8.16998	9.91488	3.82567	9.99004	9.23835	7.67937	4.68226	5.74405
CiPaw.03G051300	33.1202	36.0252	33.0433	38.6475	26.3195	20.7833	151.751	275.413	277.376	368.593	245.108	220.215	431.316	142.808	689.356	847.481	845.078	725.646
CiPaw.03G051600	0.527435	0.866009	0.53894	2.35296	0.752781	3.05216	29.027	25.2436	6.2194	5.88068	20.3269	19.4321	15.0163	12.6008	12.6147	22.0584	15.1042	30.6614
CiPaw.03G052000	82.021	73.1976	78.2597	67.1864	82.893	72.9984	60.4819	48.6539	53.898	30.7005	55.4012	56.1294	30.9656	63.6274	25.7486	13.7234	16.6541	22.5073
CiPaw.03G052400	17.7218	17.8753	23.2159	15.9076	20.5914	25.0629	20.0535	31.2283	20.3462	28.361	45.2503	38.8436	32.0921	28.9415	38.8455	48.495	41.6597	53.9154
CiPaw.03G052500	34.3904	41.5884	41.1917	29.1775	120.978	49.5461	179.478	211.896	33.336	115.35	217.765	145.118	175.892	61.6969	216.059	191.407	187.272	239.954
CiPaw.03G052600	2.06755	1.06086	0.990303	2.24185	9.59043	3.11574	14.76	20.6156	1.725	5.63779	18.7171	14.0217	15.4004	7.92289	14.3037	9.24052	8.7854	13.7916
CiPaw.03G052700	12.432	11.5231	15.1107	14.064	19.289	17.6953	14.7831	16.2901	17.2203	4.03393	13.1735	13.6113	6.50535	14.1595	7.84763	2.7374	2.43733	5.50957
CiPaw.03G053200	36.034	35.2864	16.5312	41.8278	10.1759	33.3751	28.2212	19.6669	7.68124	2.88019	22.0962	12.1159	5.56407	18.7064	3.49145	1.84422	2.18346	5.39677
CiPaw.03G053300	8.10759	7.44068	13.2602	12.1299	12.7005	16.8071	11.9352	13.2258	10.889	8.98691	11.5082	9.35634	8.72855	8.88418	3.9087	2.0354	3.4629	3.81689
CiPaw.03G053400	14.6249	14.1921	20.5347	14.6529	20.4293	16.7562	15.8864	17.3114	10.9616	1.88555	8.04846	12.171	6.86753	8.2235	1.84519	1.46095	2.5643	4.00412
CiPaw.03G054300	59.028	50.615	51.7143	47.664	42.8927	42.3673	45.631	38.2689	41.8967	15.2997	42.8496	45.639	18.4279	50.1122	22.3288	9.54315	10.8683	13.8212
CiPaw.03G054400	12.6603	10.891	21.8099	19.2795	72.1292	21.3922	47.6848	12.8109	4.02509	0.887176	13.2341	7.84037	2.79176	2.6055	1.45955	3.61585	2.13096	8.86356
CiPaw.03G054500	123.078	109.974	152.227	56.5409	114.251	75.7566	48.0524	45.6316	64.8457	15.5457	81.4763	41.179	23.8308	107.107	16.208	8.0926	11.541	22.1232
CiPaw.03G055000	102.3	97.1683	98.2977	73.5036	92.5158	73.3195	74.1472	64.499	65.8448	47.9989	90.4659	67.9715	46.0528	86.8444	42.1112	25.8285	25.2009	32.6789
CiPaw.03G055300	86.572	68.5359	122.299	58.8202	140.598	82.1319	54.1023	56.1977	109.33	57.3065	70.2162	81.9609	53.479	101.495	48.1564	29.8082	30.2141	29.1885
CiPaw.03G055600	29.2303	33.4426	34.1575	37.0702	43.1392	36.1393	37.6175	29.8421	40.0579	12.0594	24.8531	33.0358	16.2652	37.6056	14.0755	4.71684	4.03607	9.46223
CiPaw.03G056100	11.2831	13.2871	15.2385	8.25174	9.89989	11.0383	11.5241	21.7915	16.7699	61.5337	36.3605	26.022	66.5413	37.5423	25.6844	59.321	61.4486	45.4685
CiPaw.03G056200	0.721237	0.61678	1.03636	0.558601	1.67275	0.652133	3.86162	8.18723	11.5335	63.9168	6.76243	17.2901	84.7621	8.3867	41.2537	32.7228	28.4179	30.2993
CiPaw.03G056300	1.74302	0.773488	0.842384	3.15237	1.21024	3.74836	3.24074	2.71716	1.93899	17.4129	2.37603	2.97192	18.7144	1.74297	35.4772	47.3149	46.7315	39.7413
CiPaw.03G057000	23.0229	27.0543	41.8608	31.3831	108.243	69.7165	58.8875	70.6345	47.1551	53.1774	65.8545	49.8954	52.4556	37.0792	90.7474	121.202	94.0272	121.937
CiPaw.03G057100	4.05913	3.94626	4.22954	4.63299	17.6851	2.31803	4.15947	10.8804	58.7016	0.258911	1.79589	29.9205	0.353626	2.82299	16.2579	0.925885	0.770247	1.21284
CiPaw.03G057800	19.7445	18.4425	24.0092	17.6961	23.8129	20.905	19.5756	15.1106	19.1277	11.1255	16.2066	15.8115	10.0499	20.6411	8.20872	2.76288	3.37732	5.21159
CiPaw.03G058100	49.1949	46.9945	67.2658	41.6831	76.3768	48.586	33.2228	35.164	47.057	22.0982	33.6879	38.9848	29.0574	37.9524	20.2597	14.5411	17.6748	19.8674
CiPaw.03G058200	13.8285	7.84746	22.1394	11.4505	19.2819	15.4421	24.1527	26.4331	23.961	30.1969	30.658	30.393	29.957	25.2619	25.3813	15.1209	20.9405	23.2259
CiPaw.03G058400	9.96721	10.7799	15.3986	12.8509	17.8867	14.7995	23.9719	25.453	26.2929	20.2951	27.2022	22.9326	27.2141	22.971	28.5019	26.7995	27.0272	34.5747
CiPaw.03G059800	484.069	424.43	502.686	366.594	505.837	289.076	315.74	257.737	379.745	145.41	347.132	341.867	147.218	431.027	208.585	88.7009	71.4695	84.6384
CiPaw.03G060000	129.279	153.749	117.655	85.2293	132.13	53.1708	56.7788	26.3052	86.1739	11.8362	51.4537	57.7226	14.0674	55.3711	18.5936	4.95674	5.24212	5.13599
CiPaw.03G060300	214.092	217.552	253.828	257.759	330.26	382.527	317.57	383.008	282.791	463.154	339.397	316.437	484.319	303.098	328.849	342.689	358.104	356.033
CiPaw.03G061200	5230.92	5558.43	3375.46	6137.82	2975.72	4764.24	2551.45	1809.1	1723.42	572.637	1827.32	1663.45	546.115	1852.93	677.074	238.733	217.093	330.573
CiPaw.03G061300	103.281	130.035	113.072	136.375	115.201	159.147	231.275	278.523	358.582	396.328	197.099	243.542	412.977	216.432	421.075	456.541	556.717	433.096
CiPaw.03G061400	0.992218	2.61081	0.87738	2.17538	1.19827	0.920154	4.16084	3.65297	4.07548	39.4044	7.40307	7.31888	46.7445	6.13194	68.8697	135.703	148.439	125.483
CiPaw.03G061800	41.8128	36.8862	28.8112	24.6953	25.738	28.2996	30.5479	30.2326	14.8246	10.0013	18.025	15.4259	15.1778	13.8935	11.1768	10.9283	7.68237	12.5627
CiPaw.03G062200	7.27962	8.32315	8.40643	12.3575	9.96285	13.3446	16.05	17.8672	15.9743	19.2156	15.0889	16.4825	20.1378	11.8066	32.129	39.3283	44.3764	36.2317
CiPaw.03G063500	6.06556	7.385	5.05547	6.561	5.06218	5.01962	14.0112	16.4644	8.29145	10.4657	16.0876	16.9276	14.9183	15.5952	5.79146	5.23521	6.30113	8.75454
CiPaw.03G063600	16.6004	13.7834	29.5418	14.88	28.6377	21.8601	18.3577	22.6478	48.1812	99.4755	22.7053	42.4544	88.6008	56.264	62.4732	57.8901	61.4701	52.5175
CiPaw.03G063800	4.55648	3.08966	8.05268	3.62602	2.1576	3.80037	4.22521	5.40457	8.6374	50.517	4.35494	7.58566	34.8268	20.0298	10.5019	8.85754	7.36641	9.34531
CiPaw.03G064200	8.18199	14.7481	11.0764	10.2606	9.37016	7.38328	39.4913	49.1227	51.2323	96.6647	50.3095	59.9627	84.5037	40.4496	45.4192	58.8166	57.6357	39.7742
CiPaw.03G064600	911.344	955.154	703.568	773.142	366.164	699.091	1022.53	898.901	134.571	44.1608	745.629	231.048	129.613	212.544	56.1218	90.184	74.3099	148.691
CiPaw.03G064700	39.0957	36.5919	42.3391	28.6048	43.8678	33.6952	21.6478	17.2008	25.262	10.1314	23.129	24.9265	7.80233	41.8561	7.44002	1.80252	2.57061	5.33621
CiPaw.03G065000	70.6946	78.4554	66.5122	56.7326	69.0987	56.4317	79.1754	79.5074	71.3573	14.7851	78.8047	56.9536	39.5373	68.0123	19.1646	12.1746	13.4931	26.4642
CiPaw.03G065800	36.9766	41.6927	43.9908	43.9841	46.4937	49.9416	61.8408	63.6348	53.1071	263.773	80.8556	72.2452	216.952	68.1139	269.616	452.304	450.328	434.121
CiPaw.03G067000	1.03377	1.41448	1.84856	0.768635	0	1.49556	8.31925	5.58207	7.59002	7.76762	13.3694	10.6956	15.9708	2.18562	63.7534	71.012	67.5145	50.2368
CiPaw.03G067300	203.704	202.439	160.031	182.006	124.234	162.179	121.23	103.879	80.5595	58.5574	101.252	102.112	50.5409	125.983	47.8719	19.7454	24.2072	26.4095
CiPaw.03G067400	16.1936	13.0258	20.1821	14.2295	21.7115	11.8319	10.8279	9.51488	14.6298	9.15843	8.37702	10.5256	8.44749	11.3085	12.9004	9.03848	10.312	9.5832
CiPaw.03G067600	23.7143	24.3075	23.6406	24.2673	28.0676	25.3023	30.2445	30.522	36.124	32.8454	37.4011	32.1105	38.6606	36.1618	37.4015	39.7493	43.5795	46.0642
CiPaw.03G067700	21.0815	23.3646	17.5921	24.6439	13.2389	26.0932	13.5904	12.2457	15.4	6.64271	14.359	13.4769	6.43623	17.6055	6.04217	3.2739	2.53355	4.86701
CiPaw.03G068300	134.489	100.594	120.941	95.8175	127.725	86.1881	70.2533	69.5338	72.4784	44.242	79.9978	58.8554	50.3556	60.5662	59.631	39.4158	47.1369	43.3202
CiPaw.03G068500	6.2841	9.79256	9.58717	7.78729	10.9621	3.57755	18.579	29.348	34.759	17.7701	25.9612	28.1914	23.8856	23.9886	15.8716	7.75428	6.29348	6.54044
CiPaw.03G068600	5.90129	8.41817	25.6597	11.9807	53.2237	22.5545	54.2702	52.3896	40.5062	13.9994	60.4058	49.5862	51.6812	46.721	29.2857	39.7237	44.7516	70.8531
CiPaw.03G069100	29.8173	26.0715	34.1132	36.6534	34.1364	33.8327	38.5987	37.8639	34.8548	35.8461	32.0659	31.4853	39.2379	36.0712	39.7119	43.0173	49.4397	48.0667
CiPaw.03G070000	34.0708	39.0477	28.6397	35.3644	13.092	18.9578	52.3497	70.4012	92.1622	45.3493	54.7957	71.8307	52.7005	39.8645	45.3285	68.1503	75.5927	63.1514
CiPaw.03G070500	82.4773	109.514	72.8586	28.7578	28.1033	37.7312	22.9188	25.9933	26.1569	27.9941	39.5116	30.3376	37.8162	45.6959	13.8686	13.6099	17.7645	23.5583
CiPaw.03G070900	36.7664	40.3435	46.0993	41.2166	53.9502	55.0538	34.1288	36.846	27.1501	12.3105	43.0146	28.6956	13.9869	37.2506	9.55058	12.5642	11.9917	21.4338
CiPaw.03G071100	122.871	120.696	152.254	66.7379	210.702	80.993	75.616	59.5649	68.8188	8.96415	78.8197	66.9483	25.4313	116.576	21.2058	3.11292	5.35247	9.71704
CiPaw.03G071300	9.44139	12.1008	15.0358	13.7732	26.524	26.0066	17.9943	20.2398	18.6128	35.992	19.0108	21.3369	31.124	16.6764	33.7217	40.5295	40.0721	35.1448
CiPaw.03G071400	34.0708	38.5496	3.90542	37.0785	0.311715	7.10916	38.5536	23.0501	4.37325	17.2045	8.75601	47.1217	5.54319	5.31014	5.1804	1.89306	1.57485	1.73584
CiPaw.03G071500	185.457	169.549	194.884	156.295	263.412	160.048	156.177	131.81	185.255	78.3514	155.698	152.251	76.6782	169.398	73.5207	38.4663	40.6274	49.4076
CiPaw.03G072000	7.30745	9.82003	4.66678	9.13629	7.07719	6.29267	17.022	17.8554	12.0484	17.8701	12.7412	12.9245	19.0795	9.51804	44.235	76.1344	69.3602	59.3381
CiPaw.03G072600	19.197	24.599	10.6382	16.9922	6.08865	4.28585	29.5317	49.735	33.7845	53.6697	39.4076	44.4701	53.9127	43.5932	21.8838	18.5984	25.0065	19.7206
CiPaw.03G073100	14.7933	20.4958	4.63462	46.8098	2.39023	75.0396	32.4853	31.1708	7.96952	50.4018	16.3641	14.4391	34.7023	10.8188	10.4825	11.9959	14.472	12.7822
CiPaw.03G073300	2399.51	2208.71	2535.41	2054	2161.41	1563.01	1508.56	1190.38	1909.46	813.196	1257.15	1904.5	789.222	2111.25	1014.4	747.852	716.539	757.579
CiPaw.03G073400	23.4754	22.8244	18.1978	23.2475	20.8412	21.2108	24.6792	22.089	22.3921	10.2617	20.8519	22.0708	12.477	20.8498	11.375	4.66947	5.69299	8.52013
CiPaw.03G073800	13.538	24.4778	13.4981	13.0959	9.36533	10.4922	81.2261	93.4112	31.0424	20.6761	108.444	61.7893	33.3848	32.4193	16.793	14.1442	13.0207	44.7805
CiPaw.03G075300	91.9134	88.0692	90.8423	87.7059	68.4972	52.0103	77.8103	69.4214	58.8814	19.6325	71.0296	66.0187	30.3994	85.1661	31.5925	20.3676	13.4748	32.4586
CiPaw.03G075500	27.3646	26.9583	18.4856	28.6354	21.5242	22.8732	26.5206	24.9253	15.6942	13.5602	19.5036	21.1764	14.7629	17.9993	6.49073	5.40266	4.76072	11.3233
CiPaw.03G075900	10.8972	17.0697	7.1033	24.2139	4.29048	27.634	12.0958	6.08707	3.76212	10.2919	7.67822	8.05996	6.46868	7.07062	2.59961	3.58275	2.78697	4.01049
CiPaw.03G076000	24.4932	28.1795	8.90061	37.2347	5.36676	8.2763	74.061	214.429	3.30034	283.415	337.73	301.813	379.462	54.045	716.012	689.792	695.263	521.845
CiPaw.03G076100	307.856	308.915	287.915	236.144	212.485	192.176	254.729	230.103	175.191	120.859	307.067	216.024	116.563	250.469	100.95	35.6827	39.2742	53.3036
CiPaw.03G076500	173.445	135.352	226.174	221.97	350.993	205.156	135.369	126.67	172.462	37.0067	94.8573	114.035	37.6474	110.248	44.232	26.9332	28.2938	43.7884
CiPaw.03G076600	290.9	256.565	283.238	301.405	347.534	222.807	297.907	232.411	314.298	122.163	213.238	261.108	124.479	225.339	141.193	66.7465	66.1244	81.3851
CiPaw.03G076900	34.1303	28.3641	19.6671	38.8363	17.0065	22.3678	126.484	215.47	46.5448	336.685	190.056	112.929	315.454	53.0877	304.894	421.203	436.888	372.354
CiPaw.03G077000	24.3973	30.503	19.2492	48.2746	24.8373	35.9263	75.5878	89.6121	44.9808	150.111	61.8539	75.7014	136.935	52.7836	142.256	141.781	161.102	146.189
CiPaw.03G077100	1.92164	2.84844	3.47714	2.57975	4.5711	3.66811	1.24713	1.37565	3.20655	19.4072	1.44969	7.87994	13.0767	4.23206	24.6894	36.0888	32.1669	36.1824
CiPaw.03G077300	76.6043	80.4774	86.0507	97.7036	86.7111	125.096	108.959	125.537	118.261	292.777	125.552	119.85	265.147	128.386	222.927	307.918	302.402	274.7
CiPaw.03G078200	0.565722	0.774061	0.833744	1.34817	0.496877	0.682024	21.1816	36.582	36.7431	34.7022	54.4218	27.5633	85.3819	66.9334	35.9121	41.5387	80.3305	51.5838
CiPaw.03G078300	22.2003	22.644	25.1335	23.3842	25.4923	22.5064	26.9818	31.2072	29.6356	34.4871	36.0191	33.7403	38.7516	27.9485	40.9895	49.5282	50.727	47.0903
CiPaw.03G078600	13.2658	16.4341	35.7196	17.3276	99.0172	43.2242	41.8832	49.2794	25.1272	3.9106	25.5023	26.69	5.53901	7.20119	8.50424	7.96345	8.30989	17.0975
CiPaw.03G078900	14.5154	18.3438	33.7325	7.74464	71.071	40.9536	7.5886	14.9682	2.46696	0.855135	11.9933	9.92036	3.67074	5.11479	0.498115	0.655292	1.45371	4.69248
CiPaw.03G079700	10.6274	10.9744	16.9034	21.3694	30.3358	22.24	28.369	35.9269	57.5497	14.0945	16.8558	36.9377	13.2762	18.4412	12.0885	3.47606	1.85898	5.69171
CiPaw.03G079900	54.4313	48.4965	68.1086	64.0026	84.4451	56.3695	66.615	52.1377	76.1668	13.9027	54.8592	59.5729	18.5085	58.3762	25.2188	6.2575	6.35678	12.037
CiPaw.03G080400	31.1721	37.6205	30.1069	41.8116	40.6972	60.242	51.4836	54.1173	61.2479	165.896	51.8015	54.5671	149.675	60.788	116.328	146.259	151.146	123.719
CiPaw.03G080700	23.9603	28.2448	23.9179	25.946	31.9876	24.7976	29.4732	31.9374	42.2366	37.8831	34.0379	30.6035	36.8536	35.9277	40.2199	38.0218	40.6298	40.8489
CiPaw.03G080900	3.30097	3.82456	4.14822	4.55243	5.24323	5.9373	15.2725	20.5162	22.5657	7.00086	16.3187	17.9361	13.8362	16.4625	10.7869	5.62435	7.18463	8.03998
CiPaw.03G081000	13.8406	15.5184	12.6448	15.1265	15.9129	13.0939	34.3078	38.9245	29.0827	24.4626	33.6859	30.803	34.5767	26.8236	48.6358	27.3883	29.6037	28.9195
CiPaw.03G081100	14.1649	15.7359	14.1507	16.1043	16.5783	18.3941	17.9876	18.9827	19.6808	19.8844	21.938	22.2012	22.336	23.6663	21.077	23.9034	23.6739	23.8306
CiPaw.03G081500	22.3047	21.8308	22.5438	21.1719	22.2726	21.4084	19.2076	17.8961	19.3951	7.40184	21.9215	19.7915	9.91661	25.8824	7.25937	3.1192	3.82476	6.41527
CiPaw.03G082300	42.964	45.4763	38.4983	61.0494	39.7583	57.7048	63.2274	51.9569	26.4797	17.1925	38.075	36.8677	18.0536	28.1231	10.488	6.34776	5.57964	15.396
CiPaw.03G082700	160.71	327.177	0.408092	262.978	0.547214	54.4656	209.594	125.863	0.284341	0.696979	52.8073	32.734	2.89111	10.808	0.315769	0.692347	0.789896	11.9713
CiPaw.03G082900	26.5113	21.7772	26.4855	24.2311	20.8337	17.5432	31.873	36.6644	25.698	41.0572	34.0508	39.2451	45.9654	34.8514	48.9422	59.6163	62.2543	58.1371
CiPaw.03G083000	0.520938	2.42347	1.19768	72.818	1.18961	199.087	9.7368	1.66217	1.50672	23.738	2.02113	3.54933	15.8661	1.21152	5.66334	7.2246	7.51271	8.87218
CiPaw.03G083100	13.0345	12.5048	17.0313	4.82717	10.0502	6.68305	2.13913	5.51587	4.66668	16.3414	12.9819	7.18334	13.3917	17.7384	7.1074	11.6876	11.575	11.5675
CiPaw.03G083200	31.1263	30.1246	37.6325	29.5591	46.3375	34.4259	38.7781	42.571	43.9485	50.4639	46.0684	49.042	51.3476	41.4245	55.6169	60.7642	63.5182	58.3064
CiPaw.03G083500	21.0854	18.3923	20.5355	14.3711	25.2039	21.2894	13.3421	10.027	12.6077	2.87479	14.6571	17.6253	6.10782	10.8662	2.34439	1.42784	1.08601	2.09481
CiPaw.03G084000	12.9157	20.1061	4.64281	27.3143	6.07105	18.0884	150.578	207.382	92.5738	531.536	253.052	137.883	470.59	144.055	322.635	851.443	833.966	635.409
CiPaw.03G084500	78.1032	62.7227	10.3366	41.6624	3.02325	12.4412	41.6644	22.6624	0.302102	0.329118	21.775	5.00265	4.31536	18.6027	0.107358	0.294237	0.111898	0.555016
CiPaw.03G084900	7.39921	8.5203	7.11146	8.17052	7.52828	9.00867	13.2174	16.8121	19.0701	28.3221	14.2116	15.6213	27.2438	14.6368	23.531	31.5117	34.1103	26.6175
CiPaw.03G085100	2.6573	2.80585	4.2298	3.08251	9.16147	2.2365	17.5308	25.8466	79.6607	15.3229	14.0114	57.9434	13.8128	20.9564	21.8771	2.29108	3.5765	2.954
CiPaw.03G085200	5.41902	5.21435	7.5448	6.93925	6.55817	4.32661	14.876	20.8383	14.1958	13.0493	30.2393	20.6221	17.4224	15.6149	7.14389	6.10821	6.48796	13.9871
CiPaw.03G085300	24.9197	30.2603	33.3576	21.2649	37.0131	18.4497	43.4605	53.7829	83.5752	55.0738	53.3442	86.285	56.2739	69.4042	31.2609	12.0848	14.3103	18.4346
CiPaw.03G085500	118.215	157.142	48.1798	22.6427	17.6653	9.23727	17.4916	27.5889	17.0452	90.3066	78.2926	29.8524	64.482	57.6767	9.40324	21.4383	25.7599	23.3264
CiPaw.03G085700	46.0237	49.2595	47.1731	10.7506	28.4852	19.7039	9.29151	24.9006	18.7199	53.2994	49.1565	30.3418	52.4062	69.4183	8.42668	13.2149	17.1207	17.0876
CiPaw.03G086000	3.67773	6.09662	3.83926	4.55747	3.58348	3.62378	13.2652	15.1891	30.9202	15.8569	8.04908	14.7687	14.1263	11.4016	7.16464	11.1879	12.2396	7.10678
CiPaw.03G086100	11.6631	17.5541	8.73498	9.93115	5.75047	3.06781	25.5399	36.1787	58.0338	19.4672	28.7271	38.5383	23.693	30.2064	17.1576	13.9577	13.0365	11.4968
CiPaw.03G086400	13.6597	11.2523	22.165	10.7959	15.8155	10.4605	24.3327	30.6148	20.5109	5.99717	18.1145	17.147	8.96032	10.316	3.4439	1.32142	1.79477	3.83779
CiPaw.03G086700	4.31464	5.03945	6.6822	14.0029	6.75063	10.041	16.4603	25.013	20.3779	15.4191	18.1824	16.0535	13.208	7.81206	6.37005	6.39388	5.77718	10.5971
CiPaw.03G087100	43.6769	45.2634	13.204	23.3793	5.16408	4.56976	7.93907	6.13181	2.39584	0.31321	5.23635	4.02173	0.85558	4.64445	0.0851408	0.186677	0.354966	0.782504
CiPaw.03G087700	3.4107	2.52464	3.64222	2.35579	4.22951	2.96595	7.54771	8.30265	9.20555	16.9405	12.3651	13.3335	23.076	9.75256	18.4015	19.3251	22.7507	18.9184
CiPaw.03G087900	26.4067	28.7245	17.8198	44.0947	18.5304	35.4965	89.4015	90.711	34.957	8.61402	41.2655	30.4583	8.49913	25.6583	5.04562	1.2398	1.65477	5.99648
CiPaw.03G088000	12.0276	13.8027	11.0015	14.7605	8.02945	14.0325	13.8994	12.951	9.36595	6.11269	13.6482	12.1895	5.65153	11.8532	3.25935	1.30316	2.15822	3.25989
CiPaw.03G088200	17.9507	18.7902	30.2572	24.4326	48.8602	36.5414	131.331	162.149	39.3923	50.7014	126.604	118.876	73.6601	58.8459	81.0942	141.936	118.273	155.979
CiPaw.03G088300	11.5977	13.1888	11.2253	12.6793	13.7205	12.1177	17.2949	17.9966	17.1736	15.1486	17.2654	17.2022	13.1679	14.8756	14.0603	61.7121	28.0622	28.9407
CiPaw.03G088600	6.24124	7.8354	4.93097	9.72753	7.89764	11.2477	9.52076	15.7134	9.16185	35.012	9.90223	7.7124	20.5197	5.64544	32.6856	23.0752	28.6992	19.5058
CiPaw.03G088700	15.572	20.8236	17.084	14.7278	15.3392	16.3616	41.2897	45.296	34.6019	43.2103	57.2708	47.4612	56.4856	30.9738	57.6832	122.395	99.5176	88.2247
CiPaw.03G089500	22.5708	18.1425	28.3533	23.539	25.0909	20.745	25.3323	29.436	27.8431	38.4579	27.0706	30.5461	34.1958	24.9623	39.6815	33.8978	36.8323	38.5676
CiPaw.03G090400	94.5873	162.275	79.6949	126.09	56.9282	94.3608	200.316	218.481	390.339	138.319	157.726	162.696	153.565	122.801	113.105	158.443	165.58	123.562
CiPaw.03G090700	115.268	112.895	144.392	110.887	140.062	123.421	194.389	129.337	144.881	21.3163	228.687	343.159	55.9673	334.774	124.469	9.15855	12.6947	49.1836
CiPaw.03G090900	10.4248	14.4288	11.3141	13.6644	11.0085	10.6064	11.8886	15.8253	22.1212	24.0986	13.6378	16.5024	23.473	14.9058	19.8316	29.7063	26.1327	25.2464
CiPaw.03G091000	18.0472	18.6999	17.2324	18.2388	24.0073	17.1102	28.4283	34.6191	53.9916	37.5852	31.2708	38.0249	50.658	27.9686	34.6335	29.2355	36.6397	23.6741
CiPaw.03G091200	12.6383	10.6699	14.9404	11.163	13.8164	15.5607	14.4846	7.75491	10.9184	5.21414	10.4328	11.8748	6.08302	10.6597	6.11242	2.18509	2.63147	6.86953
CiPaw.03G091400	25.6105	24.2011	22.4235	27.9886	8.96219	13.4362	38.9174	27.5562	11.1546	1.79294	15.4764	8.4621	6.23999	9.73105	5.68608	3.77576	4.33485	6.53239
CiPaw.03G091800	42.2529	45.2824	49.7525	47.3119	57.8439	51.6921	71.6707	85.4241	80.1804	77.3687	80.947	81.8998	86.0994	79.9649	88.5725	77.5775	82.915	76.4348
CiPaw.03G092300	30.2564	30.3232	35.6194	31.2551	40.2246	35.7625	28.3169	40.2805	39.9176	63.3466	49.6618	45.2126	57.6801	51.8115	64.6835	70.0559	74.0796	75.9361
CiPaw.03G093400	44.4029	31.084	43.6568	25.0169	52.6888	25.2095	23.9248	22.747	24.0658	37.4184	25.1066	20.716	29.969	22.7053	32.5047	28.1943	25.3696	28.8424
CiPaw.03G093600	36.2636	35.8838	39.1222	39.4314	40.4317	31.952	42.5375	40.9485	52.6108	61.8834	44.2815	45.805	66.9432	46.8488	72.0716	91.3054	85.9093	85.5466
CiPaw.03G094300	64.3229	85.2386	36.309	47.8543	25.4508	22.1262	26.6025	22.5231	21.3827	24.1369	21.5641	15.9979	19.1667	11.3225	19.798	33.8737	32.9807	24.914
CiPaw.03G094600	7.79902	9.11608	2.55293	11.4615	2.57303	64.6353	9.81775	8.03194	2.44145	34.2447	6.38622	3.95589	20.0668	1.82289	6.73954	4.16131	3.39116	6.71919
CiPaw.03G095000	33.507	52.2717	43.0006	19.3309	20.106	4.3178	128.924	268.11	1.94782	36.3635	161.496	59.2478	87.1242	57.8003	32.958	54.4126	74.6066	90.6373
CiPaw.03G095500	46.282	45.9767	8.30032	54.6032	1.58353	60.1917	43.409	78.3884	2.46849	20.3613	35.052	11.5991	18.0153	14.0744	9.08555	10.819	17.1436	19.436
CiPaw.03G096000	103.768	117.435	41.8	98.202	32.5543	97.7112	57.9243	25.2255	7.7224	0.874075	21.6864	9.66883	2.68612	7.43366	0.980109	0.879119	0.557214	2.55906
CiPaw.03G096800	1.74313	1.93787	1.53068	2.83513	3.42083	2.36417	14.1409	13.1025	11.7559	13.2032	9.29909	3.98634	12.1424	5.64321	13.782	19.2404	22.6696	17.0703
CiPaw.03G096900	18.4779	20.1373	5.63346	39.4098	1.92162	8.17183	28.5638	31.1655	1.44611	1.96929	24.7374	13.2973	6.76266	10.1101	1.10122	1.50907	1.43474	7.7489
CiPaw.03G097100	12.5729	13.8131	10.1549	15.2138	9.65845	14.3998	21.3112	23.4166	15.5497	32.2223	30.7507	18.4765	34.2368	19.9364	35.3409	99.6838	85.7081	76.6674
CiPaw.03G097900	26.7228	28.681	28.026	36.7608	29.9172	37.2411	46.3006	51.7489	63.682	30.9001	41.6935	42.5329	37.0638	41.4664	14.2956	8.10164	10.1018	11.2736
CiPaw.03G098200	11.8356	17.1947	5.60328	20.4428	3.0654	24.7913	17.0824	15.7584	7.32025	22.0416	20.4481	11.7622	17.1956	14.2989	13.8651	27.5285	26.9729	22.57
CiPaw.03G098500	18.2099	17.9033	16.8666	17.4101	14.4581	16.7923	18.2358	12.2096	12.2751	9.93829	18.8714	14.2269	9.11583	13.7682	8.04506	5.74912	7.5157	5.75087
CiPaw.03G098700	5.65483	13.5	0.150473	31.4242	0.168142	109.752	21.7902	24.108	0.0982908	0.428322	10.0175	3.6046	2.34005	1.86805	0.203756	0.478659	0.212373	3.51124
CiPaw.03G098800	8.90397	10.9933	8.66283	15.9905	11.2189	19.4562	23.5658	18.61	19.075	69.9296	24.0199	25.4969	48.0148	28.0168	31.0403	37.2322	42.0624	42.0973
CiPaw.03G099600	0.296493	0.48682	1.8935	1.83708	2.70828	3.21702	1.77027	2.11038	2.44073	19.4035	1.61046	3.9654	25.5202	2.31935	62.3563	147.578	113.128	109.88
CiPaw.03G099800	241.758	237.932	256.06	212.279	195.191	154.27	156.849	107.542	174.082	37.4314	153.275	146.51	53.6252	206.771	56.195	15.0198	13.8092	26.9825
CiPaw.03G100100	6.07401	7.72424	9.76612	9.74076	7.75121	8.18421	11.7795	20.7837	27.2662	45.899	20.1465	17.8521	57.9586	24.7771	59.0414	74.559	74.4201	57.0381
CiPaw.03G101700	19.7007	19.2692	18.0859	16.0212	15.9261	13.4526	18.9785	14.4494	11.3859	7.64762	17.8148	16.7979	7.81274	18.3039	9.88732	5.2529	5.62837	7.07749
CiPaw.03G102000	2.84662	9.22488	9.37678	7.24076	9.83633	18.2429	19.2521	23.9021	37.1667	15.0704	54.4464	37.618	15.3756	4.75136	15.5474	21.1026	18.2113	15.9903
CiPaw.03G102600	37.905	43.1828	11.5273	39.584	4.68397	19.5847	35.0008	38.5965	22.5133	49.7822	39.896	26.57	48.7695	29.8933	43.3542	77.7525	78.8249	54.8995
CiPaw.03G102800	49.8216	52.1395	54.451	63.4984	82.837	83.8892	132.097	138.731	77.6252	82.9661	110.373	95.8856	85.9628	68.1829	123.304	150.016	132.098	161.375
CiPaw.03G102900	73.5347	69.7392	81.6488	71.012	80.5684	73.2903	64.863	63.1608	74.7546	42.0138	70.243	65.8359	43.1259	68.1022	35.8803	23.1383	27.2783	30.9559
CiPaw.03G104700	91.0169	77.0006	94.6739	94.2118	100.866	79.4634	54.359	52.563	74.6472	15.284	45.0832	62.2982	13.7856	56.0939	15.9917	4.64067	4.04443	11.4824
CiPaw.03G104800	45.0562	50.2061	56.0801	43.7863	57.5923	56.9656	66.4877	84.0303	69.4266	92.2316	81.3881	78.3485	96.3248	72.3834	122.017	137.05	137.838	126.054
CiPaw.03G105400	8.11199	6.90881	11.1013	7.07773	10.1601	10.8774	10.7441	16.5579	18.4164	14.1446	10.9191	19.8437	16.0764	17.238	18.4886	15.8742	18.162	12.3119
CiPaw.03G105700	27.8642	27.0465	33.7649	32.6604	38.5228	40.7705	33.9003	35.7539	48.2177	69.1735	39.4237	43.9715	60.7082	46.7429	50.4481	51.607	57.897	46.0589
CiPaw.03G106300	5.51345	5.26088	2.03852	5.88837	4.40047	2.14276	34.8401	29.2012	16.5842	6.33015	75.0562	21.9679	42.829	67.601	12.081	28.4535	26.5664	65.8951
CiPaw.03G106600	21.078	12.6177	20.6123	9.79499	9.87115	9.72774	6.8397	9.70013	9.52568	6.58573	7.24077	7.89532	5.99663	8.18158	10.2531	11.2403	9.49926	13.6488
CiPaw.03G107100	37.5556	44.3317	33.9746	30.7841	30.2709	39.4844	18.1753	17.7595	15.1209	12.9939	22.3525	15.4501	14.0298	21.8631	7.52756	10.855	9.95826	13.7037
CiPaw.03G107300	13.7594	11.9534	4.74229	19.6218	0.311715	44.6297	18.9933	8.97883	0.850354	0.794054	46.6046	1.51561	1.20504	1.96244	0.64755	1.53811	0.449957	1.48786
CiPaw.03G107500	1.56673	0.659603	1.53933	1.19477	0.172008	1.88882	9.69861	6.35969	7.23965	124.148	4.51996	34.5178	60.1122	14.5236	57.6487	81.3497	55.3691	53.7769
CiPaw.03G109200	33.085	37.0305	37.7101	26.156	54.7056	26.1488	26.3881	21.8505	38.5335	29.4248	31.4837	24.8343	22.5059	43.53	11.9659	9.25981	8.53696	9.7037
CiPaw.03G109600	28.8416	28.1349	21.9297	20.9398	14.0442	12.8448	13.8292	9.3275	5.73743	4.28735	10.3562	5.45084	3.29501	10.5455	1.40846	1.17643	1.53793	1.9263
CiPaw.03G109700	3.22386	2.01209	7.72978	9.532	9.28323	11.5235	19.8213	24.1545	24.4122	7.26572	14.9949	15.9851	9.73644	7.77258	15.0365	7.66001	6.23402	8.99047
CiPaw.03G109800	0.454168	0.266325	0.580094	2.73364	4.16707	4.92783	12.4637	20.7815	6.2793	26.1839	9.14601	7.94067	23.6985	1.98901	67.0083	73.7414	63.8938	67.405
CiPaw.03G110800	40.2676	77.4482	29.1279	95.1666	28.0947	70.3115	56.4863	48.5695	52.935	250.41	50.0535	35.4296	26.9348	58.3651	8.23128	3.27464	5.97427	5.37558
CiPaw.03G111200	1.61107	1.28589	3.6011	4.49202	5.17366	4.69385	5.57637	11.2037	21.2078	30.1007	6.94514	10.8413	23.1118	12.7731	18.9742	16.2918	19.3618	14.6338
CiPaw.03G111600	1.82163	2.78546	3.91522	1.15217	2.43404	1.88391	0.80181	5.34306	2.23161	25.8014	31.8635	12.5958	42.9226	49.6927	1.25349	7.70448	13.3077	7.37602
CiPaw.03G111800	43.7586	45.0079	58.7281	26.1772	48.406	31.0449	25.0089	45.9639	85.1386	205.797	107.749	77.1675	206.598	120.181	121.556	101.846	123.912	86.2143
CiPaw.03G113300	15.4455	16.0568	21.0505	17.9105	22.9374	19.323	6.35597	8.60377	9.11896	34.8751	10.9919	13.5545	43.7768	11.1739	26.8629	49.6666	50.087	35.4413
CiPaw.03G113600	25.5221	22.54	18.67	19.5513	21.8558	17.6222	28.3086	35.5918	35.1023	32.8988	30.9063	42.1553	37.637	21.5837	78.1936	166.669	149.617	125.659
CiPaw.03G113700	32.0759	28.9398	39.5293	30.1608	34.1271	40.3107	26.0905	28.9144	31.1409	16.3032	33.6889	33.4562	17.8052	37.8123	11.4124	6.06603	7.12898	13.3317
CiPaw.03G114200	44.4958	43.4008	61.4782	35.2313	47.754	48.6107	35.917	40.9444	41.2664	128.316	58.3218	48.0417	107.939	70.2044	65.3853	73.9424	80.8555	80.5751
CiPaw.03G114400	22.856	23.4009	48.7727	32.3764	80.7654	45.9879	69.7676	102.089	124.06	191.221	96.8814	119.479	187.51	100.728	226.511	241.917	258.376	227.607
CiPaw.03G114700	44.5287	38.8845	41.0764	39.2542	38.4076	18.9127	28.2721	13.8466	26.7812	3.43678	27.8572	34.1058	3.39569	27.2353	11.2704	1.89583	2.11322	2.26074
CiPaw.03G115100	26.3445	29.2022	39.8251	32.0264	31.6508	31.9615	26.187	25.1684	25.0404	26.4713	28.4639	27.1388	29.2553	25.9102	23.7296	10.1167	12.1948	13.6307
CiPaw.03G115300	212.257	194.947	288.115	176.711	352.388	210.115	174.531	144.539	213.035	93.0334	166.934	164.212	104.937	228.853	99.872	79.5225	77.2145	91.5934
CiPaw.03G115400	36.8012	35.2241	31.778	29.5464	25.9539	32.5981	29.9386	24.2775	24.5056	9.1084	27.0926	20.7641	9.77124	31.1862	9.3062	3.65034	3.51505	7.84684
CiPaw.03G115600	46.0681	38.46	40.6527	38.7829	31.0173	30.1076	30.484	26.7351	27.3085	12.1707	31.6101	27.1521	12.3133	39.7119	11.9207	6.33274	5.03561	7.17929
CiPaw.03G115900	106.48	92.737	109.116	110.527	139.873	71.445	118.001	88.6276	76.3758	70.2034	30.119	122.168	49.2747	27.6452	117.366	25.5601	17.7588	26.4414
CiPaw.03G116300	43.2117	39.6998	41.8128	33.3075	26.4597	31.9883	36.9446	29.3481	31.5867	19.7114	40.643	36.1738	21.2944	49.1765	16.5514	7.01906	7.02832	11.7376
CiPaw.03G116400	12.8591	11.6953	15.4584	21.1843	11.3358	18.4209	16.7891	16.5234	10.8549	6.23365	13.5977	11.6437	9.43224	11.8344	4.63498	3.11432	2.18174	5.5825
CiPaw.03G116700	187.012	173.59	192.558	178.783	232.949	229.903	124.761	105.589	83.4646	7.40772	118.273	88.367	20.1838	148.763	12.2664	3.53882	4.37388	9.43008
CiPaw.03G116900	9.08091	20.5996	24.1132	26.4547	37.1768	31.0187	56.5561	86.416	174.125	144.13	117.028	105.129	149.433	78.733	161.152	319.678	349.474	237.143
CiPaw.03G117200	32.9073	26.9229	41.5981	32.3709	38.6146	41.4107	33.2457	33.7228	40.5698	20.9682	34.7702	38.4169	23.9593	37.9247	14.6687	7.25948	8.47452	14.4446
CiPaw.03G117500	30.5634	34.3137	30.271	34.3123	29.3881	34.725	39.3661	45.9306	37.3932	52.0766	46.1269	42.0786	52.9531	43.7504	49.3387	51.3912	52.9662	48.7227
CiPaw.03G117700	2.03897	3.11391	2.65919	3.91988	4.83884	2.68013	34.0511	53.8299	62.7883	65.0353	33.1063	64.0477	70.3034	43.7873	73.7604	89.3762	89.3749	73.4177
CiPaw.03G117800	0.403767	0.824749	1.07785	2.22728	1.31062	2.02568	8.43696	13.9216	15.5077	37.2779	5.29115	7.77051	40.1016	3.2634	128.253	206.317	200.184	170.255
CiPaw.03G118700	15.0206	13.2685	15.3742	15.8825	8.27521	13.8573	10.2103	9.65358	12.6358	4.88992	16.5315	13.861	5.79948	17.8139	5.93131	2.82873	3.35303	4.81223
CiPaw.03G119200	15.9418	15.6073	168.688	174.731	417.005	184.239	82.2333	153.981	561.378	424.541	78.5575	233.048	398.091	183.341	296.365	223.946	268.128	178.664
CiPaw.03G119300	5.27785	6.32682	7.12899	6.3667	8.56605	18.7508	6.63835	7.99594	11.7945	8.71706	9.84583	8.72181	10.2566	12.1213	9.6245	9.41258	10.5848	11.6669
CiPaw.03G119400	34.4044	29.3374	45.1312	35.5172	48.8694	40.2904	42.5973	57.19	81.778	155.71	50.5066	66.6664	140.514	70.5991	188.931	242.206	239.686	212.27
CiPaw.03G120200	19.1723	33.2844	8.03213	35.9608	11.4271	17.5295	18.435	13.3265	1.56974	0.520468	8.09304	2.82543	1.48944	4.28045	0.606344	0.365599	0.695185	1.04489
CiPaw.03G120300	57.4562	65.2659	67.9297	47.0189	70.2634	41.8992	51.8976	42.6507	54.6941	20.7891	58.0593	46.5058	23.3628	58.513	22.8777	9.12018	10.576	12.5984
CiPaw.03G120600	50.6208	50.3319	40.8467	52.8736	32.9907	65.3224	40.4337	33.6537	19.7231	17.3702	36.0009	22.3701	19.4734	33.8061	9.49816	9.15599	11.436	15.333
CiPaw.03G120700	0.923874	0.743594	0.277655	0.606108	0.620516	3.66901	5.29045	10.6042	5.19919	21.8003	11.1047	13.9196	28.6659	8.15779	44.311	33.1505	36.5561	26.9649
CiPaw.03G121000	48.8392	51.0171	57.6854	70.8257	73.2034	38.5145	155.981	116.542	101.163	24.8211	94.6296	71.8923	45.3948	66.0622	27.9403	17.1645	19.9255	21.863
CiPaw.03G121200	25.2203	35.6681	42.4995	38.4317	57.5728	40.5402	96.464	115.219	185.939	160.016	87.8908	152.778	172.831	125.163	144.875	86.1096	101.444	90.8792
CiPaw.03G121300	13.0728	14.6522	18.1185	14.3904	21.9333	12.6586	17.1488	12.5443	21.9687	25.4501	19.6044	24.6538	20.7181	26.9773	27.5581	26.9719	28.4371	28.5807
CiPaw.03G121400	249.932	302.325	139.669	85.3463	46.0856	41.9531	28.2838	7.53627	8.15367	2.64084	14.6883	6.16531	3.71621	9.63288	3.85037	3.64875	2.31269	3.07393
CiPaw.03G122100	10.3914	8.51444	11.4206	12.0536	12.1581	12.382	17.2519	16.3854	20.9017	19.9153	16.1735	20.8102	23.8007	14.4336	29.3172	20.2921	24.707	21.3334
CiPaw.03G123000	44.3084	42.6129	41.4509	47.6608	40.4524	47.1071	38.3032	35.1063	66.7459	22.167	39.9196	46.3364	21.095	53.9008	20.8756	6.41464	7.87905	12.645
CiPaw.03G123200	27.8128	26.9295	25.6465	19.0587	28.5264	24.1889	13.3108	10.9762	15.7845	5.43679	16.4912	9.68475	6.83451	22.008	2.38926	1.56577	1.98487	5.07875
CiPaw.03G123300	28.9137	27.6328	32.6587	19.2839	32.779	24.4884	11.4274	9.93482	15.6479	4.72835	18.2026	10.8283	7.79532	22.8407	4.28137	1.49506	2.64862	4.325
CiPaw.03G123500	46.5198	44.6659	41.9	27.1341	34.9147	21.273	49.2423	60.5343	84.1385	68.1394	52.1752	82.7808	86.207	69.9494	116.684	133.741	138.639	138.331
CiPaw.03G123700	22.4316	17.9499	25.2198	14.2593	25.2417	20.8356	34.9853	44.2868	23.0609	36.1925	52.0557	41.2958	44.2694	39.2844	57.2598	69.0795	58.8512	76.4071
CiPaw.03G123800	49.9642	49.4045	45.3095	32.577	47.8046	40.571	36.1776	35.2739	37.7005	24.5664	40.0399	33.8685	23.5048	42.2709	24.0249	10.3808	9.78799	14.4747
CiPaw.03G123900	1.43572	1.64242	4.84003	8.63328	16.9641	5.22102	41.5783	48.7274	75.1182	108.477	14.6411	71.3314	80.3072	37.3209	79.2514	7.47181	10.5951	8.95238
CiPaw.03G124400	405.135	427.031	375.277	441.042	412.482	492.913	286.088	254.284	310.049	294.178	250.37	226.836	280.884	309.018	185.845	140.79	151.085	150.615
CiPaw.03G125000	4.78148	6.95125	11.7055	12.838	18.0561	14.171	18.3602	20.1707	22.1628	12.1931	9.91969	16.7163	11.652	11.3727	14.9644	7.77089	9.74826	9.61374
CiPaw.03G125400	45.9168	52.1346	53.6244	48.3428	71.9003	32.0265	168.54	244.24	214.755	180.537	180.391	236.484	192.805	163.037	103.49	47.6747	59.3573	67.0943
CiPaw.03G126600	4.61984	6.65099	4.6693	4.87864	6.52141	6.9741	11.3672	13.0595	15.8647	13.6315	6.70201	14.4458	12.7229	9.63996	16.3969	18.7287	17.1218	15.2801
CiPaw.03G126900	0.522243	0.439735	0.51311	0.846295	1.90356	0.435881	7.18427	10.5729	13.6257	22.6753	5.86556	9.76179	18.027	6.79044	24.727	30.2382	32.2519	26.5299
CiPaw.03G127300	53.6738	36.9224	56.4783	20.1457	36.7131	19.1504	18.8509	20.5283	23.5757	10.372	30.3536	27.323	20.9632	51.0894	14.738	11.4047	10.6861	13.8397
CiPaw.03G127400	11.2074	9.54063	28.8486	15.7338	46.8381	25.3065	12.2925	21.2861	49.9888	52.7572	25.1923	52.3926	48.5403	42.649	36.0746	14.583	16.6685	18.3149
CiPaw.03G127800	2.3775	2.45787	1.1472	4.45206	0.980282	3.8217	14.1954	23.6656	16.1627	50.071	18.9267	32.4642	59.4096	10.835	120.462	142.708	148.523	123.334
CiPaw.03G128000	53.4154	54.5686	57.3806	47.6358	49.6495	49.5072	35.2004	30.9444	34.8054	21.7653	31.9446	35.6458	20.2159	48.8501	19.2753	10.8165	11.45	14.4902
CiPaw.03G128100	6.11728	7.20218	8.17681	6.69911	13.4009	6.34583	15.5109	19.0298	26.1124	22.0684	14.7186	18.4882	24.647	12.031	20.3869	25.4326	35.464	28.5901
CiPaw.03G128700	21.0719	26.6736	16.7916	48.2685	11.4188	60.3169	73.0821	75.2279	42.2024	245.63	62.7611	71.3729	158.087	61.2672	90.1331	103.166	111.859	88.707
CiPaw.03G129400	84.7358	103.203	134.826	80.2155	154.069	101.777	62.3822	73.7259	100.421	80.8883	62.725	81.9117	84.2737	75.2777	55.1464	34.5561	38.3622	48.1407
CiPaw.03G129500	10.7914	11.1617	11.9437	6.51791	9.88062	9.68302	2.48395	7.18351	3.02734	126.626	21.2887	11.6686	149.02	26.0208	176.231	336.698	405.635	301.739
CiPaw.03G129900	18.9562	16.6518	23.928	25.0999	41.2605	23.967	41.5151	52.2394	93.6268	77.1442	39.4956	69.3592	82.1656	41.4469	143.354	136.166	164.3	122.057
CiPaw.03G130200	24.0401	28.7385	5.27922	54.8776	3.37093	49.4225	31.0941	24.5334	4.12875	3.16902	18.6541	8.19501	6.14342	8.20352	4.25164	5.48354	3.8232	8.71538
CiPaw.03G130700	0.798623	1.27485	2.72014	2.80403	3.60947	3.04888	20.5591	28.4221	58.9315	11.7756	35.9769	34.5959	25.9979	13.367	40.7799	38.0725	36.4716	32.1901
CiPaw.03G130800	17.0821	18.1538	14.2985	20.0379	8.75802	15.9953	11.1938	7.12344	10.9773	4.2208	8.57929	11.0904	4.02626	9.37948	3.27815	2.78518	2.13549	2.7304
CiPaw.03G131000	14.5565	16.5745	13.7819	14.5065	11.6228	13.9902	21.0081	18.2386	19.93	7.64864	13.4279	15.5408	11.0083	15.065	7.04228	2.09552	3.98463	3.58291
CiPaw.03G132000	33.428	42.34	34.7652	35.2683	32.496	38.3039	58.1652	70.8695	47.5479	62.8372	68.5274	52.7541	64.868	54.8108	64.2335	61.8963	63.4319	67.2135
CiPaw.03G132200	16.2442	15.07	12.8472	15.7674	8.3981	12.1868	27.0902	25.0576	18.686	39.7388	25.9511	26.0164	35.7401	24.668	28.1324	26.9178	29.5811	24.6108
CiPaw.03G132300	16.4676	18.1963	16.8534	20.3424	20.1299	28.2452	24.5775	33.6607	13.8694	6.79934	28.6871	17.5333	9.2007	10.9007	3.23449	4.1932	3.15723	10.204
CiPaw.03G132700	38.1159	37.7607	30.1246	35.6098	22.0544	25.4925	22.0274	17.8986	19.2404	10.7762	25.874	21.6174	10.5302	25.3334	7.18041	2.40853	3.68618	4.61705
CiPaw.03G132900	50.1215	50.7346	51.5248	27.9076	25.5408	35.3778	19.9796	32.3832	27.9206	49.1641	45.0114	34.251	49.2847	74.0654	19.6344	23.4145	23.5892	27.4642
CiPaw.03G133500	1.33104	2.36759	3.57019	9.89658	4.55933	4.65356	27.8153	45.7368	181.829	130.016	42.346	54.9168	103.698	100.323	57.8811	31.4387	50.1827	27.5052
CiPaw.03G134100	4.37437	4.8343	7.30639	9.79905	17.5293	12.9813	24.8952	39.436	43.6086	81.3554	36.3367	32.2666	59.268	32.5472	52.8766	40.1035	48.1803	45.4645
CiPaw.03G134200	36.1585	34.7191	34.8406	30.396	55.2288	38.8335	36.7779	39.2705	44.5365	91.315	39.6524	36.5513	78.0911	34.3491	86.4489	64.3018	74.7848	44.8962
CiPaw.03G134900	19.2336	19.5797	26.7283	15.1905	27.9636	23.8679	16.0441	19.9529	16.7746	20.388	25.2721	20.3849	25.9221	24.6154	22.8613	35.3431	38.9914	35.7562
CiPaw.03G135000	18.8563	17.2261	21.3444	16.8605	18.6938	25.7956	14.8756	15.8658	19.3435	23.5364	24.3862	19.3752	24.546	23.335	21.3699	30.8901	31.4623	28.9735
CiPaw.03G135100	343.592	338.621	366.599	302.423	356.892	294.164	229.107	195.521	246.906	189.29	275.972	241.06	178.577	277.147	158.045	126.365	126.342	127.524
CiPaw.03G135500	6.68093	8.25521	9.83837	21.2478	20.9874	16.0765	18.1115	17.4467	22.3791	19.5669	12.8128	28.7685	13.6482	19.1712	33.6617	50.4148	31.875	35.9843
CiPaw.03G136300	0.225715	0.0617677	0.403617	0.279707	0.386581	0.544235	1.0547	7.03575	0.853714	8.3158	11.1509	6.77803	8.61806	1.09758	21.3261	34.3356	30.3193	32.8037
CiPaw.03G136800	3.85845	1.59378	10.7864	4.96184	12.8842	6.14284	18.5161	22.5141	9.23241	8.20523	13.4626	12.5842	10.042	6.6954	11.9437	2.91847	2.17479	7.68728
CiPaw.03G137000	100.049	101.768	108.72	57.7604	57.8197	80.6679	35.8036	42.9008	50.231	135.814	69.6987	45.2564	99.053	122.508	31.6704	46.3588	56.4541	53.0258
CiPaw.03G137600	17.3492	15.2438	21.8337	15.176	20.392	16.4047	9.05173	6.05334	7.09554	3.50429	6.15921	4.39948	4.69239	5.48404	3.4461	1.65859	3.0662	3.66933
CiPaw.03G138200	24.2706	28.0656	14.6381	31.8356	12.4087	31.9335	19.7791	14.6851	10.4839	9.17646	14.2515	11.2256	9.0718	11.0059	6.73504	5.09815	4.51277	6.35578
CiPaw.03G138600	21.6023	28.753	58.3937	37.6366	46.0188	54.4073	22.834	28.8728	77.2683	40.6957	18.9477	18.7556	45.1392	43.0719	74.6714	87.2491	102.065	82.9927
CiPaw.03G139200	549.261	524.373	399.153	534.522	360.408	457.127	766.524	582.049	155.347	119.752	523.748	279.696	105.617	300.324	60.3505	29.9327	37.8932	60.7226
CiPaw.03G139300	127.257	132.914	135.86	68.2878	103.891	57.4739	88.6596	88.0717	76.8411	50.6314	181.315	107.366	66.7493	265.797	55.8552	14.1628	18.8777	46.1257
CiPaw.03G139500	0.349554	0.717426	0.818534	1.22731	5.4879	2.10708	29.3401	26.9539	24.3682	15.2506	4.14393	68.2146	12.022	22.4789	20.2675	1.70429	1.32029	0.727626
CiPaw.03G140500	50.0801	39.2941	47.6548	24.43	68.789	16.3887	50.1844	40.0817	50.1462	32.165	36.7595	47.9662	28.0539	37.139	7.50273	2.80547	4.78901	5.21174
CiPaw.03G142000	18.4747	17.3161	28.6214	17.7714	23.6323	28.2908	8.19592	6.66173	14.054	1.94717	5.07853	4.69143	2.25901	6.38033	1.35353	0.678248	0.859262	1.55091
CiPaw.03G142100	3.16499	3.24186	5.17031	3.31621	5.05525	3.36958	7.1087	8.51799	11.4688	20.4662	8.58877	10.6937	19.9616	11.1658	23.3712	26.1026	31.0033	21.4005
CiPaw.03G142300	13.9371	14.5048	13.8837	13.67	9.52344	11.8719	11.0356	9.44334	9.81726	7.6953	10.8563	9.09797	8.66961	10.5805	5.21186	5.07235	4.10192	4.64343
CiPaw.03G142400	25.618	26.1373	24.6655	30.9851	30.5888	24.7615	29.7743	24.1097	25.0971	17.2482	21.2932	23.943	16.0132	19.234	13.9004	8.40551	9.31386	9.56889
CiPaw.03G142600	32.4041	33.1863	38.9736	34.9037	38.9903	37.4937	43.6678	51.0483	49.8281	61.0793	56.663	55.2815	68.4943	60.1008	57.1559	62.0234	67.7669	62.0355
CiPaw.03G143300	33.6613	40.3441	32.9776	9.27662	24.5666	19.2777	11.7657	9.06179	2.94582	9.75118	6.98106	4.24072	9.77805	10.2283	6.39185	9.65572	8.39328	8.67308
CiPaw.03G143500	105.093	98.8331	128.669	107.064	152.128	129.456	85.4194	88.9675	118.573	65.7342	85.5072	106.901	63.3493	128.812	52.9539	22.8302	28.6389	38.4592
CiPaw.03G143700	102.359	82.0231	89.8838	64.4987	55.1227	43.1338	49.9251	28.787	35.0565	4.40302	44.1258	37.1705	8.01833	51.6813	8.74247	1.54032	0.976306	2.86962
CiPaw.03G144100	6.41449	7.81051	5.6374	32.8894	0.58794	66.2643	10.3882	9.17184	3.33872	36.0162	25.6479	16.1867	23.1185	5.59885	11.4577	21.9337	23.3388	20.3124
CiPaw.03G145100	11.7772	13.2368	9.13299	14.5943	6.60351	11.2572	19.5449	24.2604	3.08816	4.99551	24.9135	25.4736	4.82714	10.2266	2.90988	1.00259	1.47314	4.2026
CiPaw.03G145200	21.6659	20.1193	20.6094	26.6872	11.5147	22.8256	37.158	19.083	16.2126	2.83861	38.0326	22.9856	5.60016	18.295	5.46568	5.00504	4.69151	8.34762
CiPaw.03G145500	21.666	20.709	23.5686	24.4721	27.6678	31.0568	27.6511	31.2321	32.0015	33.4812	27.4836	28.0561	34.5473	24.7116	36.2686	34.931	36.9481	32.5448
CiPaw.03G145700	16.0051	15.0425	13.9428	18.1488	15.58	14.5185	27.3798	31.2263	32.1088	29.8956	25.4214	29.8011	32.7942	31.6619	28.1807	19.9507	24.5704	20.3337
CiPaw.03G145800	8.25351	9.75308	8.62522	5.88873	14.457	6.18123	20.7765	25.1684	37.1432	30.4622	28.6256	32.6612	37.2591	22.8697	37.819	28.9952	51.2696	28.2553
CiPaw.03G146000	557.129	558.137	1062.27	640.306	1621.89	936.932	662.22	899.199	837.046	83.2511	672.838	726.495	182.195	476.675	122.131	32.7343	40.925	229.11
CiPaw.03G146100	52.4357	44.0748	62.4473	41.9196	72.1607	50.7735	39.2396	37.6118	35.6597	24.1935	47.2535	32.6853	24.5026	52.7305	16.845	12.4807	14.2822	18.642
CiPaw.03G146500	5.16263	5.98894	10.3211	7.85787	14.1761	6.76519	72.7639	67.2125	105.623	30.7392	54.2114	102.239	58.2083	102.505	19.91	7.35675	10.6939	10.258
CiPaw.03G146700	24.7405	23.3956	20.9245	10.0617	8.38462	5.23982	11.1588	10.1401	10.7857	5.44098	8.40048	9.46118	8.53823	22.7202	2.17135	0.776224	1.47599	1.35572
CiPaw.03G147900	100.226	93.6663	103.136	94.6733	99.5929	107.379	127.391	153.166	112.125	162.946	140.379	157.476	165.69	136.535	160.169	172.107	190.513	161.892
CiPaw.03G148100	25.513	27.6549	16.0818	29.1523	14.7545	36.9096	17.6328	13.7437	12.827	4.658	11.3983	10.7859	4.68009	9.80729	2.94718	2.01037	1.29699	2.33246
CiPaw.03G148800	13.2463	11.035	9.55294	15.9682	6.55914	17.8706	14.2694	14.0442	14.5853	46.3036	15.2664	20.2379	37.1897	20.0993	59.9358	86.112	86.0942	80.8272
CiPaw.03G149200	64.0499	56.7452	36.3305	52.4914	27.0643	48.9291	53.2103	46.6257	57.8964	184.592	47.3712	47.5072	171.241	80.9754	122.558	143.079	159.149	109.51
CiPaw.03G149600	14.0837	14.2109	16.0439	12.6683	20.9547	14.6846	19.0568	17.5505	19.4176	23.3288	20.2533	18.799	19.1418	17.7047	22.0341	22.4471	26.1027	24.0171
CiPaw.03G149800	13.0111	12.2923	20.3776	15.9315	19.0859	18.3625	35.9207	35.9897	32.9684	257.611	38.3943	65.9917	111.102	34.6037	45.5168	39.2706	41.6976	49.0086
CiPaw.03G150200	33.2588	32.6506	33.9662	32.4268	30.6167	33.8552	27.8897	25.6728	32.0677	16.9305	31.6861	27.8714	19.9157	33.5465	13.0008	7.33761	8.76592	11.3529
CiPaw.03G150300	16.2195	16.0958	10.0169	21.8663	6.10531	24.3888	17.6981	16.405	25.9742	43.4174	13.5999	17.6536	40.6154	15.9211	32.2361	25.7808	31.3043	26.6119
CiPaw.03G150800	25.7839	29.9662	16.9624	22.0389	9.31085	14.9805	20.564	18.2991	13.2183	8.09432	20.4893	14.6984	13.7121	25.6145	6.67765	4.54383	5.76005	5.20254
CiPaw.03G152400	55.6144	64.8155	50.6433	58.3773	50.0532	53.4804	55.7108	42.556	36.8292	27.7528	57.2007	45.0741	21.227	46.6174	19.5285	11.2006	9.84019	15.3034
CiPaw.03G153100	26.0019	32.0846	42.5105	23.6683	46.9625	32.0314	20.8636	22.6269	37.9711	13.6361	26.0459	26.6038	15.3378	27.7867	9.34472	3.79046	6.03875	7.83697
CiPaw.03G153400	18.3194	20.0906	12.0149	23.9015	10.6616	24.5156	19.0841	16.1034	11.7614	7.61604	14.44	12.143	8.96287	13.6834	5.07807	2.69786	2.97212	5.27293
CiPaw.03G154300	17.0557	15.7326	14.1355	20.3043	11.8978	22.237	32.6472	35.9821	23.077	31.992	29.7404	25.751	36.0559	23.6513	25.0951	33.7403	38.9384	34.161
CiPaw.03G155100	21.9055	23.8492	19.1041	21.7942	19.1061	21.3921	26.6495	22.9321	29.0849	9.51525	16.8048	22.7847	12.2164	22.9076	6.86731	4.76381	4.8527	4.81389
CiPaw.03G155300	139.828	123.256	55.9836	119.76	43.675	170.195	69.945	18.9418	14.1789	0.260707	44.3045	24.9032	1.48366	28.9374	1.91345	0.466153	0.443194	1.70975
CiPaw.03G155900	14.9635	15.5603	11.1276	15.9056	16.7056	15.9551	19.336	22.852	20.271	27.9673	21.0718	21.9846	24.9519	21.5828	21.1641	25.5797	25.2789	21.8978
CiPaw.03G156400	69.9755	75.6198	46.1338	97.9308	24.0986	75.4424	76.8186	69.2121	8.32649	14.0813	72.825	28.277	18.2481	21.8971	4.30084	4.62065	5.4241	21.7897
CiPaw.03G156700	25.3227	24.5263	23.2585	31.8208	22.2333	31.6434	43.4859	46.6142	35.054	34.6543	48.7554	40.2073	42.5435	35.1905	46.3978	43.3125	46.9678	50.6384
CiPaw.03G157100	15.9068	14.1676	21.0839	25.2906	20.7753	29.1272	16.751	11.7862	26.042	7.45643	17.8546	22.9102	8.11421	25.5401	7.5638	2.27626	2.16415	3.57806
CiPaw.03G157200	10.6357	7.97227	11.6946	8.59557	8.4479	9.9233	8.28297	10.1013	14.1978	12.6654	12.0803	11.319	15.6148	14.0784	15.9956	18.5378	22.293	18.3764
CiPaw.03G157400	9.01473	8.53143	11.1304	8.61107	15.1179	9.60006	15.6012	17.0092	24.9871	42.7898	14.0872	20.1418	36.0608	16.4385	63.2194	92.0152	88.2958	72.4582
CiPaw.03G157500	14.1404	14.2445	14.1871	14.8817	18.7194	18.8262	27.7171	39.7362	25.9434	38.4959	33.8711	33.2004	40.6608	25.8231	69.6729	110.575	98.4584	91.4909
CiPaw.03G158200	71.3973	72.3522	68.68	91.379	52.543	85.1338	73.8481	57.5	53.2393	20.9558	63.0477	55.7396	31.7611	57.6674	18.4125	8.58178	11.4917	21.5329
CiPaw.03G158300	3.02806	4.67781	2.49525	2.9656	2.92766	2.11969	18.0036	30.3278	21.678	81.5037	31.5812	42.1498	69.7398	18.1217	42.5248	47.6776	50.1089	36.9872
CiPaw.03G158400	111.475	93.0322	74.4186	54.95	23.8578	39.0737	55.1144	39.8405	36.533	2.80098	41.2204	17.9715	20.5814	34.0912	7.1713	3.31942	11.2396	20.4441
CiPaw.03G158700	54.5744	54.1301	68.7963	61.6537	65.535	56.744	66.8537	86.4745	80.0938	97.6818	84.7516	78.468	100.13	77.5008	104.353	141.591	148.107	128.47
CiPaw.03G158800	12.1278	12.1203	14.1996	11.3822	11.4123	22.3617	13.6968	14.5186	12.6647	15.6345	20.4898	16.2397	16.4993	15.5857	16.8334	21.546	19.4744	20.5539
CiPaw.03G159200	22.2891	23.6967	26.0884	32.8177	33.5856	35.2979	49.6964	48.8928	36.6311	75.6724	39.6729	50.2684	54.42	35.2199	37.84	38.2018	47.6804	45.1475
CiPaw.03G160100	112.862	123.284	132.716	127.984	93.3442	124.443	169.854	207.321	174.383	497.031	211.14	186.732	370.769	190.917	410.176	573.591	589.764	444.153
CiPaw.03G160500	228.705	219.037	193.58	188.985	148.713	197.18	145.49	108.108	105.842	40.8165	120.325	130.803	49.5926	141.188	48.0564	18.9296	19.7319	27.3655
CiPaw.03G160600	24.5084	21.7627	20.0473	17.5777	22.1018	20.7941	17.3764	14.0084	11.8113	4.22135	15.5222	13.4494	5.5109	18.6769	3.48397	1.54596	1.51305	3.71663
CiPaw.03G160900	10.246	9.11256	10.2514	9.9812	5.7682	7.48007	17.2519	15.7873	16.8437	41.4254	18.5143	17.2011	32.0666	29.7857	16.9615	11.1013	14.6004	10.2439
CiPaw.03G161100	27.2364	22.3601	22.821	26.7312	13.3723	26.5313	16.4035	23.2636	16.2401	13.4673	14.9349	18.4197	12.2626	24.1852	9.04446	8.26276	5.61129	6.67969
CiPaw.03G161800	18.4198	19.764	21.7053	21.2089	26.9392	21.7675	29.5409	34.261	45.0661	85.3207	36.1837	38.9006	90.1456	42.4079	58.9021	55.1702	64.0189	47.5475
CiPaw.03G162100	10.2222	8.5343	18.1463	19.5379	8.40759	24.0208	17.7659	15.5215	9.63689	39.475	9.41086	18.5814	25.2372	8.05872	6.16438	1.68948	2.49864	6.09829
CiPaw.03G162400	30.8209	57.7319	5.05238	117.95	1.41141	99.8473	53.9103	39.1383	0.366697	0.798978	24.1928	8.4222	4.63786	7.31768	1.46602	1.51789	2.37692	4.49125
CiPaw.03G162500	1447.45	1329.6	1350.26	1104.61	1268.68	1000.02	741.659	583.696	826.356	327.133	679.557	647.566	281.117	945.259	307.712	68.4972	66.6474	102.986
CiPaw.03G162600	11.993	13.2454	13.8757	13.5955	16.3494	15.6904	19.6153	23.1657	21.7769	29.0036	24.83	24.2925	25.9938	21.9447	31.572	43.0609	41.2171	41.6446
CiPaw.03G163100	54.1903	42.5854	44.1231	35.6964	42.6883	32.865	30.3699	31.4228	19.7669	12.038	29.9741	24.2302	11.2047	26.2508	10.9077	6.09856	3.75177	5.13779
CiPaw.03G163400	30.428	30.1578	34.3803	43.7493	55.6774	25.3963	97.7247	91.4386	60.7548	64.7695	97.874	116.899	56.3929	114.436	69.0122	23.8806	27.5266	40.9707
CiPaw.03G163800	65.0523	60.7139	68.4151	55.5004	63.0083	45.0484	68.4	56.627	54.6833	37.8896	65.0337	70.4345	43.6034	72.2716	37.8976	20.2836	21.2247	28.4838
CiPaw.03G165100	39.8983	41.6988	12.686	60.0671	0.848115	114.521	19.613	17.2935	0.283304	0.308638	14.2721	1.82084	0.374706	1.25633	0.587285	0.275928	0.174892	0.481925
CiPaw.03G165900	4.01741	9.74451	7.69695	10.6357	10.4252	9.35641	13.3918	18.2641	30.1664	9.9588	18.0664	17.1651	16.5239	11.4858	19.0401	26.71	27.8399	22.185
CiPaw.03G166400	12.6001	14.0158	21.6321	16.8991	22.0196	19.3195	30.874	34.2806	56.1019	16.8696	25.3978	42.9363	17.9958	45.1408	8.8505	3.64276	4.33727	5.06606
CiPaw.03G166500	31.2314	31.346	35.2329	28.5051	44.8418	32.8046	89.9353	96.1625	57.5232	34.2233	97.5898	76.3336	45.8143	63.7565	48.2402	54.3034	56.5412	76.3354
CiPaw.03G166800	48.748	52.3897	30.7836	51.3926	14.4084	31.2488	93.7303	73.2172	82.8609	136.233	112.209	188.193	112.405	259.775	102.379	48.2842	51.3399	71.1482
CiPaw.03G166900	6.7168	9.61743	11.6448	10.0025	13.0481	9.30543	13.8547	14.8162	30.9658	50.4126	13.0196	27.8568	43.7	31.4648	24.4167	18.6184	17.3518	15.089
CiPaw.03G167200	9.58444	10.5746	15.2731	13.5149	18.2321	15.9397	20.1431	19.0411	25.305	26.0245	22.393	22.3697	23.9346	21.819	23.642	19.2318	19.9995	21.2105
CiPaw.03G167700	7.15689	7.70013	8.98499	9.62688	9.42891	11.3568	13.4182	16.7402	12.0444	26.0947	13.5276	13.7381	35.4382	11.7041	56.1022	72.307	80.718	67.7862
CiPaw.03G169200	13.2349	8.7842	21.5722	14.3201	33.2681	14.0506	9.23032	14.0602	20.2166	1.43638	7.28078	12.088	2.83377	19.8377	4.78307	0.856099	1.11916	1.12142
CiPaw.03G169500	19.5182	21.1117	15.3719	21.2235	16.0758	23.5308	28.839	22.7221	15.1903	4.48779	25.1424	11.0967	7.57677	10.8466	5.10845	3.76141	3.41721	9.72291
CiPaw.03G169600	23.0098	24.6394	42.5937	24.7947	33.3166	24.926	24.6721	31.9209	44.8872	18.1864	21.1323	28.6114	18.3996	41.5974	8.56901	3.97442	6.8703	3.78631
CiPaw.03G170700	20.2069	18.3923	31.5326	21.8832	46.5206	23.09	18.3597	15.5257	23.6516	10.0085	14.8843	17.9578	8.14376	26.5618	11.201	2.85568	2.89604	3.89035
CiPaw.03G170900	14.0817	18.6777	11.1954	18.4294	10.049	24.079	18.8372	20.6315	16.0645	30.6487	19.2333	19.0364	29.6513	18.1516	26.9111	31.9932	28.6412	31.0796
CiPaw.03G171500	58.9902	61.9068	37.2712	60.8286	29.593	45.4018	36.4999	24.0226	19.5283	3.97395	26.1296	21.3552	6.87144	30.6369	5.925	2.44029	1.94479	3.79831
CiPaw.03G172400	127.391	85.8314	118.435	62.6556	79.2129	61.2262	37.01	27.7181	34.267	5.2242	60.5107	39.0359	10.4552	45.9487	5.59168	1.36224	2.17399	4.79246
CiPaw.03G172500	12.0316	13.5995	12.5995	13.5206	13.759	12.8834	12.9493	12.8394	11.6801	5.38873	10.9693	12.1634	7.58683	10.4673	4.24678	1.70034	2.15545	3.73339
CiPaw.03G172700	34.3745	35.0656	41.4148	33.0007	53.9909	39.7621	62.6234	75.7544	49.0232	50.0986	88.9105	73.8087	57.79	51.4145	110.508	181.148	143.13	142.896
CiPaw.03G173100	33.2261	43.6456	27.6719	43.6621	19.0889	53.4871	36.5275	34.9332	15.9591	10.2826	27.6416	21.615	11.8286	12.4268	13.5384	10.7367	11.1419	15.8108
CiPaw.03G173200	39.8625	43.0101	47.9506	48.5905	62.5888	84.3828	71.6653	81.2992	56.6647	121.293	62.9795	66.2732	114.711	34.3482	214.971	241.757	222.468	213.634
CiPaw.03G174500	2.54154	2.42105	5.01315	5.4219	8.31089	5.77899	6.723	11.1731	19.2542	15.4006	7.98835	18.0633	20.4487	10.5767	21.9706	48.6949	51.1018	43.1027
CiPaw.03G174600	63.1159	60.0662	53.264	43.0175	51.3146	30.8442	37.4505	24.6891	33.0373	11.4053	38.189	34.2716	9.63887	41.5811	15.0376	3.78556	3.25081	6.71835
CiPaw.03G175000	2.94779	2.26877	10.5906	17.4655	12.3587	16.1032	25.7071	35.1534	89.7685	119.9	22.6353	153.071	116.592	79.4615	122.724	31.8386	30.4603	45.2884
CiPaw.03G175300	10.63	13.9449	0.559888	63.6907	0.625633	116.13	5.68968	1.34486	0	0.53124	1.7007	0.13827	0.24186	0.926766	0.216613	0.356204	0.67732	0.248853
CiPaw.03G176400	14.5349	11.6922	11.1186	20.189	11.2843	15.4049	19.6953	31.5584	15.3696	64.1691	26.2338	21.3621	47.9418	13.3389	79.797	146.147	143.062	127.491
CiPaw.03G177100	83.1381	82.533	86.2017	87.0179	93.7249	102.974	137.899	140.995	100.208	142.272	115.762	122.345	133.188	111.046	145.492	142.793	147.483	160.234
CiPaw.03G177300	23.7154	25.8429	26.3736	13.1325	21.1927	17.5718	76.0289	109.968	18.3422	22.3009	91.3037	40.2286	53.2112	47.1864	36.0126	43.9215	47.7327	54.8532
CiPaw.03G177900	36.5109	41.1773	20.4313	32.1975	13.7369	30.8881	27.6835	21.5159	9.39997	15.2787	20.6287	15.9638	15.5575	17.1485	11.7899	10.1344	11.7299	13.2881
CiPaw.03G178200	10.4281	11.7049	16.2091	10.338	18.4655	12.9128	26.9332	41.2119	40.9361	51.5369	37.6243	42.0591	64.0904	29.8945	78.5366	93.0308	97.4065	82.4394
CiPaw.03G179100	75.7936	53.8786	25.053	20.5458	3.38051	0.178467	22.6732	11.0818	0.164678	0.448511	26.8026	5.79016	7.84111	41.7824	0.073152	0.0801954	0.304983	0.756358
CiPaw.03G179400	23.4759	28.3772	16.9241	34.6243	9.25011	63.7232	20.5634	20.8562	10.7345	3.66543	12.852	8.17739	4.76794	9.13496	0.711703	0	0.296721	0.981158
CiPaw.03G180400	18.9373	44.3121	30.8484	36.9013	32.5121	37.2235	133.588	152.575	125.177	192.749	138.781	143.535	177.022	58.7507	189.736	156.71	170.902	139.916
CiPaw.03G180700	347.887	300.78	276.696	272.408	223.191	260.525	211.267	154.546	175.856	63.2154	180.074	157.685	61.7897	208.522	52.4989	22.3756	23.3571	33.4803
CiPaw.03G181300	79.2572	92.0623	89.9127	88.7576	127.266	94.6789	46.2488	35.4256	56.5388	17.1413	44.7521	51.1189	25.348	62.9047	15.516	10.6214	11.2162	16.7164
CiPaw.03G181900	17.4435	22.8795	26.7419	22.5684	37.3608	26.1395	57.646	68.2785	104.277	29.6072	41.7747	69.4942	33.7178	51.2076	21.8429	6.71197	8.5405	9.70442
CiPaw.03G182700	5.23282	11.1695	5.34697	13.7472	2.54528	9.71523	27.7117	38.402	56.2324	50.4801	30.4533	34.3326	49.3137	29.6497	30.6162	57.9434	58.9706	37.9061
CiPaw.03G183200	31.2141	29.3369	35.5794	29.3973	35.7017	33.1673	42.9182	52.9945	41.5725	63.5001	51.337	44.979	66.1817	45.2852	71.783	59.6158	61.8685	61.6915
CiPaw.03G183300	4.14691	5.5286	3.25951	5.53417	5.15986	14.7458	4.83053	4.95861	5.55944	26.8036	7.42574	4.69564	26.0487	8.54267	29.0043	43.8937	43.4843	36.581
CiPaw.03G184200	46.8144	47.7845	38.3122	40.7549	32.414	23.3116	35.0401	25.7017	25.0855	93.7359	28.0549	33.183	80.3269	30.9724	109.263	107.073	111.125	98.5225
CiPaw.03G184800	0.250612	0.514357	0.72022	0.854038	1.34132	0.981932	3.41553	3.8444	5.01819	11.0857	1.29643	9.32803	12.0991	4.56994	26.3162	36.1814	31.7533	34.5725
CiPaw.03G184900	36.2437	42.7959	53.0411	41.5089	41.2472	53.1216	37.4428	22.4337	38.144	17.2879	27.1943	32.7308	13.5843	32.561	8.30231	4.06428	7.67379	8.51823
CiPaw.03G185600	31.7458	28.944	37.0779	33.4008	40.9525	39.4497	47.8616	51.3204	48.6261	44.725	52.188	54.69	46.6527	45.6916	53.6689	61.1515	58.3283	59.8893
CiPaw.03G185700	48.9201	39.8279	53.9192	40.698	52.2027	42.3496	37.9796	32.2618	42.6377	13.2056	36.2649	39.611	15.8083	45.5115	21.2371	9.32927	9.10526	14.6215
CiPaw.03G186200	57.4637	71.3876	7.68593	138.649	3.30325	77.3289	46.0909	34.2455	0.367805	0.240417	12.6567	4.25511	4.37823	7.899	0.19606	0.286583	0.272468	0.301072
CiPaw.03G186400	440.181	495.386	180.546	379.002	98.194	58.5797	160.11	62.2724	44.1028	3.68045	106.181	38.2478	9.32252	94.0921	8.94964	6.99956	7.90558	9.52937
CiPaw.03G186800	147.179	141.844	148.801	84.3179	136.225	74.4555	58.3863	44.5395	82.2351	18.6306	73.8198	69.9117	23.0859	96.2334	22.5256	3.18639	4.95728	7.28538
CiPaw.03G187000	133.122	159.323	125.042	110.077	154.055	135.694	70.7343	45.8106	69.7208	19.038	61.7854	44.9539	28.3257	63.9423	23.4482	12.3704	12.0948	13.607
CiPaw.03G187900	42.6728	51.25	35.4735	33.6258	37.6034	20.904	25.7213	23.9043	15.3643	1.63744	28.5401	12.2174	6.87501	15.7508	1.22405	1.87054	2.43565	6.00846
CiPaw.03G188500	24.0084	21.6766	22.9467	24.8266	16.2394	24.3498	21.4109	18.64	17.9263	6.26787	19.5026	18.2715	9.79236	18.9915	4.46578	2.41839	3.81344	5.37771
CiPaw.03G188600	22.1115	21.2822	25.3291	26.0661	31.6943	23.5256	48.3958	50.7331	62.0931	36.6254	44.3689	53.5194	45.4794	53.915	37.1941	16.4062	20.3951	24.2424
CiPaw.03G189200	11.1447	13.5356	13.8349	15.4399	10.9914	14.5681	13.6529	13.0622	11.9102	8.72605	13.4414	15.9576	10.0182	17.0761	9.28184	3.52752	5.09517	5.68711
CiPaw.03G189400	11.3453	16.3155	4.14029	16.8328	2.64369	20.7958	14.8763	9.89769	2.91913	10.3823	12.3768	6.28097	11.2847	6.2414	14.035	21.3653	20.0347	21.1188
CiPaw.03G189900	0.661892	0.434228	0.800843	12.8468	22.9822	3.40087	54.0308	58.923	110.031	22.5689	4.98637	76.2893	21.636	6.09572	61.2877	3.61754	4.50296	3.91816
CiPaw.03G190600	92.4427	86.3811	75.8926	81.1093	86.0346	67.396	65.2449	52.9795	42.9345	20.5741	50.0852	41.9193	21.9536	55.8012	20.1207	7.11316	7.65087	9.4871
CiPaw.03G190700	15.7835	16.1196	13.5041	18.6232	13.4731	19.3014	19.8005	16.1259	15.9619	7.87093	13.9662	15.3409	9.66694	14.5294	8.58319	4.25479	4.66757	5.40195
CiPaw.03G190900	35.1028	26.813	42.0062	29.6684	42.1963	45.6063	18.9107	20.389	24.3586	16.8308	26.1144	23.8652	14.291	28.4611	9.59939	4.9849	5.17821	7.15862
CiPaw.03G191800	9.14715	16.1632	12.351	14.4443	12.906	11.2797	37.8573	43.1056	55.2389	73.5446	47.7918	61.4654	80.9244	30.39	90.0923	127.083	117.701	88.6648
CiPaw.03G191900	103.189	103.807	150.395	113.58	303.114	177.366	292.36	387.264	253.59	345.784	364.752	361.745	401.91	228.082	574.764	654.987	609.051	673.639
CiPaw.03G192300	10.2866	9.87336	14.0538	29.0458	9.86068	44.1757	19.0644	19.7206	12.8664	103.887	15.9506	25.8932	45.5744	13.579	11.1273	4.65769	6.69515	9.82004
CiPaw.03G192900	125.914	107.42	129.815	78.7301	125.961	64.7363	104.892	83.731	100.839	34.1489	138.774	103.639	39.3078	222.746	58.5866	40.2263	31.7644	46.0783
CiPaw.03G193200	159.172	138.508	121.913	121.862	96.7446	92.1726	88.1608	57.8494	83.7494	19.1818	89.7094	63.9919	20.7314	101.99	24.8923	6.48676	8.64835	10.6263
CiPaw.03G193300	491.748	414.35	555.493	276.931	476.722	265.269	304.238	195.407	389.623	22.7505	350.141	298.384	76.9196	571.618	116.566	15.6395	13.7906	31.7594
CiPaw.03G193400	131.761	203.324	31.1062	259.951	12.0183	23.986	57.3278	17.528	3.85715	2.20109	39.5032	12.7078	5.28379	17.6285	0.652721	1.61987	1.95593	1.31227
CiPaw.03G193900	14.6422	14.4451	22.8736	7.25388	13.0879	13.9033	0.0396075	1.86228	0.101837	16.5927	10.4673	2.70742	16.377	22.6818	0.890569	2.52593	2.82053	3.48477
CiPaw.03G194000	184.811	227.281	106.892	6.8745	46.3749	12.6116	0	5.05731	0.176321	2.68923	49.8107	2.99977	2.79849	18.7658	0.156647	0.17173	0.489816	2.51948
CiPaw.03G194100	44.355	70.7241	10.2698	29.7819	7.18809	3.30216	0.68811	0.542159	0.786326	0	5.59915	0.222965	0.195004	0.373611	0.0873239	0	0	0.100321
CiPaw.03G194500	35.0652	29.235	44.2501	30.5909	26.825	25.308	28.2793	17.6719	18.5156	8.27253	31.5625	21.0006	9.13191	33.9046	5.08278	1.2664	2.98599	3.23815
CiPaw.03G195200	41.8678	41.5182	61.1287	55.0272	71.4755	61.7342	81.8355	97.0086	38.8126	72.8214	64.3098	68.1668	68.0575	51.8589	76.4177	74.5351	70.8278	91.7931
CiPaw.03G195600	38.291	35.2939	54.5695	46.2233	105.061	67.3114	119.294	148.38	90.9102	231.112	121.361	120.187	183.744	66.2998	302.701	312.738	273.241	294.534
CiPaw.03G195900	7.64922	10.8934	18.5432	8.12483	12.477	6.77518	14.3862	17.2417	37.3365	0.75675	9.48868	12.2118	3.44529	9.07621	0.925692	0	0	1.77245
CiPaw.03G196000	14.0533	17.1437	19.5718	15.3167	17.7618	16.0238	18.7903	14.6489	16.5751	9.13126	20.8022	15.8088	11.0237	20.6729	7.11185	3.76072	4.18595	6.44017
CiPaw.03G196100	79.1968	70.7632	85.9723	57.265	77.8528	60.0539	44.8187	41.4908	52.6088	26.5051	47.7837	47.9822	23.6799	59.4579	23.3949	9.3669	10.7609	13.8475
CiPaw.03G196200	51.0755	38.4783	53.7632	86.0196	59.943	32.7007	114.733	127.429	155.769	0.706932	83.3596	87.7009	8.36805	33.6404	13.2595	0.316005	0	5.62961
CiPaw.03G196300	512.328	422.005	561.431	145.254	274.991	34.7393	316.33	273.909	256.17	10.95	269.704	210.749	39.8821	316.743	12.0672	1.85207	2.26395	11.6451
CiPaw.03G196600	846.907	556.468	1198.93	222.131	688.359	261.147	134.196	141.575	362.221	11.9199	171.548	238.32	32.5609	444.117	29.1619	1.15206	2.73831	4.22552
CiPaw.03G196700	201.1	149.696	386.862	55.0083	148.149	48.6507	41.3214	53.9253	43.8941	2.98871	22.6152	29.1356	4.45314	156.654	3.102	0.242905	0.461883	0.509099
CiPaw.03G197100	19.7357	17.084	50.6829	20.9628	26.127	24.7641	31.2469	38.8553	68.1309	2.4406	15.9547	66.2217	12.0003	54.6647	1.9903	0.436388	1.24469	0.914615
CiPaw.03G197400	66.5311	52.9838	237.832	96.294	140.784	121.253	72.6031	109.838	167.954	13.2283	52.5563	209.103	47.033	276.545	12.8425	0.56316	5.35423	14.4588
CiPaw.03G197600	71.7404	66.4923	66.0966	53.3598	60.4691	50.4287	47.7065	38.3112	53.1187	18.0782	49.6214	61.0239	20.7036	71.6108	23.178	7.49794	6.81182	12.4845
CiPaw.03G197800	60.7201	61.1148	64.1544	66.6289	60.2609	65.8878	89.6427	117.747	83.3908	106.934	98.2541	100.537	110.993	75.8138	135.388	158.605	150.229	140.372
CiPaw.03G198600	128.266	119.347	134.014	102.345	92.7368	81.9915	84.775	72.189	83.2502	32.6828	107.137	96.9751	47.0569	158.042	39.7293	12.2355	17.3625	19.1373
CiPaw.03G199300	57.0811	51.5764	89.102	37.519	82.5201	53.8477	94.0295	160.664	67.3029	90.2173	160.263	124.46	106.646	77.1086	87.3765	106.762	85.815	140.731
CiPaw.03G200000	68.395	66.537	68.472	56.2938	56.8584	46.4962	70.11	74.4562	54.3221	62.6284	87.4012	72.3836	81.474	81.2178	81.0544	127.232	116.307	115.792
CiPaw.03G200300	53.3036	57.3564	55.9064	59.2056	60.9724	54.2678	66.1742	68.2973	60.7107	76.1863	79.728	73.0773	81.233	68.7624	100.336	162.421	157.837	155.775
CiPaw.03G200600	97.4354	102.336	54.4902	94.0545	43.2404	130.048	66.5389	62.4451	56.5346	53.5034	44.2526	38.8643	55.5923	39.6154	51.1018	39.6781	50.4614	32.6753
CiPaw.03G200900	24.7141	21.1624	40.9791	23.8992	31.0903	25.6597	17.2618	17.8626	31.3557	7.74378	20.526	30.1117	11.1625	34.5162	7.13836	2.1896	2.43074	7.08081
CiPaw.03G201000	43.0868	39.3534	72.3032	36.689	24.5283	56.8719	17.3127	31.168	42.3229	38.4535	48.0484	59.8054	45.8568	217.446	16.2818	3.43782	5.79895	14.2943
CiPaw.03G201100	7.06763	6.14639	21.7443	26.6287	28.385	40.7572	23.8262	22.255	38.0095	3.00403	12.7137	21.7792	3.63373	12.2788	3.61231	0.142336	0.35612	1.49601
CiPaw.03G201900	541.45	520.114	275.649	489.211	113.298	273.214	300.616	171.442	170.443	27.2407	286.461	169.086	51.6487	318.068	50.194	8.3234	9.23237	19.5447
CiPaw.03G203400	32.1157	64.8196	56.5563	58.1765	54.5172	50.8095	112.869	140.497	118.337	325.983	152.199	168.413	271.274	100.158	252.868	409.003	444.033	357.861
CiPaw.03G203700	14.2153	16.4715	15.2941	21.1864	24.4013	20.5343	30.2532	30.0181	23.3641	37.637	31.0542	31.2665	34.129	23.9621	42.6536	31.6362	34.6293	32.4984
CiPaw.03G203800	22.3746	18.9413	25.4943	21.543	26.8797	31.8259	21.729	23.1123	31.1575	98.5149	23.94	46.5095	68.7424	47.3048	56.7939	60.8671	60.0248	51.5397
CiPaw.03G204900	36.0593	38.4033	43.2951	36.5868	45.0911	47.7233	135.104	202.164	45.6049	100.335	174.924	92.5365	119.997	60.4332	121.689	132.387	132.647	154.64
CiPaw.03G205000	26.5105	31.0557	24.002	27.7278	28.0663	26.7539	49.7963	51.028	39.9179	38.1421	51.8732	46.0288	44.4141	37.107	46.0895	53.4146	53.4342	56.549
CiPaw.03G205400	89.2704	81.7613	52.0302	130.529	27.725	109.86	67.1744	35.7942	27.8022	8.32755	50.957	37.6426	5.27905	26.9712	3.83969	1.82198	1.67251	2.53479
CiPaw.03G205800	0.671281	1.01034	1.28611	1.66371	0.766468	2.83249	4.5308	9.39131	9.63314	40.0258	11.4595	15.2456	43.4827	10.9991	59.4438	81.0955	76.7556	78.7331
CiPaw.03G206000	1311.47	1265.85	1467.41	1176.72	1711.51	1098.74	1322.92	1195.9	1462.64	2168.59	1738.07	1966.93	2146.4	1872.07	2927.05	2827.13	2758.31	2692.19
CiPaw.03G206500	36.8533	35.2702	43.599	35.8114	59.2096	44.3083	50.8409	63.1442	56.2306	51.6187	58.7298	56.7898	52.0015	44.4931	61.4009	73.3132	61.8194	79.3429
CiPaw.03G207400	2023.01	2553.54	614.62	3045.88	505.725	1999.71	851.438	522.917	275.219	62.126	527.767	342.743	108.379	387.841	85.7967	14.6381	23.8862	27.851
CiPaw.03G207900	8.26744	6.92233	9.85049	7.26329	9.77437	8.62821	8.56875	8.9344	5.97117	18.8425	14.2826	12.7667	20.9016	13.7616	10.9147	11.6983	12.0119	14.921
CiPaw.03G208300	15.3573	12.17	17.2452	6.66079	12.3292	11.5715	0	3.76931	0.0711831	41.411	10.096	4.76346	31.281	33.7539	4.17389	10.4688	13.4467	12.569
CiPaw.03G209700	784.6	844.831	519.291	673.295	402.054	402.522	388.527	218.857	219.759	33.7051	275.133	166.048	56.9507	269.448	59.0817	8.07688	8.41745	20.6719
CiPaw.03G210000	22.8731	28.424	23.2874	21.0872	24.2871	18.3836	32.8442	45.1561	46.8332	37.2281	35.7258	36.1096	48.6522	33.8746	53.9481	56.2692	59.3029	51.8153
CiPaw.03G210800	33.2929	33.0371	34.4537	34.1583	38.4002	34.2778	46.9085	49.6123	45.8993	48.3209	51.4073	49.3655	57.2153	44.2589	75.9119	90.1609	84.9514	77.3956
CiPaw.03G211100	10.3147	8.33534	5.74729	7.12016	5.53294	7.17734	8.5361	8.66534	6.08372	27.9372	6.80407	11.3548	20.702	7.83019	22.7143	19.8761	20.7512	16.1129
CiPaw.03G211200	11.8145	11.1138	15.3598	10.9805	25.8957	18.0586	23.2764	22.3956	29.3368	21.733	23.6011	27.5509	24.0959	16.1692	34.8208	28.1159	22.8192	28.9846
CiPaw.03G211300	37.4311	41.3163	46.2056	46.0884	43.5239	55.5067	69.307	89.0094	90.2634	276.672	108.184	99.058	349.182	139.312	255.468	332.283	367.964	306.663
CiPaw.03G211400	2.13755	2.53991	1.93989	2.40489	2.0874	1.35631	4.38078	8.73252	1.06379	4.66975	17.9687	6.70704	8.56614	5.61933	13.2313	30.1076	27.1182	34.904
CiPaw.03G211600	16.1415	17.3034	18.0838	16.8636	19.6187	18.7734	21.8689	25.5685	21.4515	21.3708	26.3099	27.6505	24.5948	22.5436	26.6657	28.9141	29.533	28.9401
CiPaw.03G211900	241.305	215.982	235.651	163.135	179.481	121.072	134.575	110.078	146.25	77.7993	178.44	155.227	90.6364	255.922	75.8735	35.0628	34.3324	38.7406
CiPaw.03G212100	16.6297	19.3334	18.8805	25.7259	16.4954	17.8209	19.751	17.0734	12.333	3.81999	12.8852	12.3425	6.03703	10.7622	3.75972	1.33465	1.4182	4.03136
CiPaw.03G212300	14.825	14.7888	16.0438	17.9187	17.8235	23.5955	16.3988	17.7452	16.6543	10.3551	16.9059	14.3744	9.99295	13.4328	7.43411	5.38052	4.51369	7.62849
CiPaw.03G213000	17.5783	15.1183	11.2261	23.3391	3.58409	6.05489	20.0457	17.8741	1.53644	1.3695	24.5196	3.96056	5.2651	13.273	1.61319	1.08832	1.2934	1.56818
CiPaw.03G213300	54.5583	45.4148	63.9888	48.3289	65.7291	51.019	41.0622	32.7134	46.6155	16.7185	34.4743	39.392	20.3737	50.5471	21.2197	8.54095	7.47921	11.7768
CiPaw.03G214200	1.07848	1.87294	1.85433	2.57011	2.07208	1.45022	15.0214	20.5654	43.5596	22.5712	5.57902	16.2767	19.0875	14.6455	24.1051	9.57272	14.5705	6.73484
CiPaw.03G215200	34.7845	34.4211	34.0304	40.1361	37.6461	39.1006	49.2671	49.167	33.9325	33.0686	52.0744	40.2779	37.8952	33.8162	42.2488	53.7003	48.0575	60.9295
CiPaw.03G215300	23.5095	24.7231	30.6654	22.7003	30.633	29.4859	23.0642	25.1144	28.6513	17.1795	27.9509	30.0405	20.8203	26.8044	11.1487	6.21923	8.48376	11.3912
CiPaw.03G216400	23.5383	25.902	16.283	14.513	24.7715	5.78657	35.5861	63.4273	0.854315	0.930712	89.8834	39.7278	13.0509	14.8159	15.6732	16.4751	5.2212	19.4447
CiPaw.03G216600	997.198	975.927	675.622	565.904	978.831	329.628	399.635	362.269	186.375	47.6487	419.661	343.101	91.9297	252.198	108.449	91.2754	58.1013	140.192
CiPaw.03G216700	139.897	127.807	143.199	126.087	225.928	136.419	101.021	97.9964	115.781	34.1166	114.534	125.207	35.3286	161.112	45.6426	11.2302	11.6879	33.7735
CiPaw.03G216900	39.4036	41.0188	40.1761	34.9919	63.2619	37.1912	43.4316	37.9047	33.4755	3.21111	45.8682	28.7985	12.865	31.7307	8.11782	3.60899	3.50922	10.2716
CiPaw.03G217200	81.762	68.374	75.2506	47.2264	58.9718	50.9849	48.0782	48.7973	46.0722	37.2318	57.5848	44.1596	43.8786	63.616	28.3447	18.539	20.8306	23.6223
CiPaw.03G217400	11.0921	11.7737	8.6723	10.9964	6.1406	10.4549	27.2241	35.5571	23.2576	49.1269	34.9498	31.553	54.0796	32.9028	48.7665	53.1706	53.8758	59.9175
CiPaw.03G217500	50.1497	44.5692	44.4111	41.904	26.9944	46.8705	34.3444	34.8163	14.7706	9.95584	32.243	16.5119	12.0168	28.375	1.13288	2.17343	2.85357	6.72439
CiPaw.03G217700	139.055	91.0361	207.512	98.622	345.755	158.072	119.104	147.863	59.7203	5.29944	76.5622	52.6264	21.3802	43.8784	3.12491	1.38489	2.42547	17.339
CiPaw.03G217800	12.1172	13.5651	11.2559	9.97545	16.5686	11.85	10.7785	10.1908	10.4631	6.57228	9.09557	7.69776	7.94801	11.4656	4.10351	3.12149	2.88046	3.94459
CiPaw.03G218100	97.6674	92.4763	122.161	110.158	118.479	127.975	123.767	152.751	148.869	202.727	162.594	139.896	213.531	174.997	165.8	213.207	217.802	205.255
CiPaw.03G218400	69.5393	64.553	64.7619	38.167	29.8817	36.4445	24.1712	20.9743	16.5173	16.5703	35.9638	26.0569	21.4533	62.1435	8.79756	5.09236	6.27201	11.9667
CiPaw.03G218500	20.9129	17.6293	18.9377	21.8234	17.3727	16.704	16.6396	12.6335	16.7098	4.23717	17.9189	17.4003	6.78748	22.997	6.14293	1.8239	2.86789	4.77834
CiPaw.03G218600	9.75522	10.9869	11.5276	8.71704	12.0288	8.64052	10.8532	15.1478	13.8788	19.2216	14.6758	15.574	21.3834	15.9947	22.1682	26.244	28.301	24.3374
CiPaw.03G218700	35.6838	40.3042	36.0327	29.2482	36.5307	28.7549	35.5662	36.6839	32.8374	44.6796	44.5378	40.6232	52.6405	40.0259	66.4714	91.4268	81.5994	79.4053
CiPaw.03G218800	11.5632	13.6309	7.61189	23.5881	6.60144	23.2698	22.6287	35.4761	64.6134	79.8776	38.6511	33.6685	73.0269	51.2451	42.5476	59.2691	59.3736	41.0029
CiPaw.03G219300	42.7554	39.8061	43.4506	42.6166	30.7766	29.9186	31.6084	36.7288	52.4222	42.3538	35.0997	38.4658	43.1807	53.4506	20.4848	12.4874	16.8511	13.7192
CiPaw.03G219800	38.9745	36.6385	46.0853	48.9302	46.3957	76.1913	59.719	66.4882	72.5764	58.3717	70.067	74.8009	68.3003	78.8624	63.1329	59.9917	62.1796	69.8242
CiPaw.03G219900	110.676	108.535	120.538	110.147	105.718	137.87	99.0931	86.668	81.7887	47.5911	92.6509	80.799	48.5237	103.905	43.1485	24.1186	24.3033	33.9074
CiPaw.03G221100	35.8444	33.9049	22.2942	13.5187	12.2336	15.7823	8.6982	11.284	11.6156	11.71	21.7673	13.5678	11.1784	31.7959	5.08278	3.20822	3.05021	6.19319
CiPaw.03G221200	8.68809	8.20098	14.2575	9.26723	10.2811	11.6675	24.5524	27.1275	27.4655	98.7612	16.9251	19.9814	74.6963	20.6937	107.114	231.579	230.482	159.955
CiPaw.03G223400	65.0412	68.6109	28.7959	53.0737	11.8648	20.3648	37.1181	17.2206	13.1687	0.402987	21.2439	9.23016	1.8347	21.0907	0.985905	0.216167	0.20552	0.302039
CiPaw.03G223500	24.6084	26.8692	13.2391	20.6212	3.2707	14.4512	19.0824	9.04256	2.94146	0.76908	14.4991	4.89314	2.56771	14.2368	0.905932	0.49658	0.798976	1.56115
CiPaw.03G223700	13.3058	14.6063	10.3392	12.1	8.59275	16.8952	14.841	13.7213	14.239	23.4831	15.245	14.4265	25.1231	14.9749	36.3008	50.3754	47.6859	46.1269
CiPaw.03G224500	37.8614	40.3348	44.9413	37.0932	32.6616	40.9312	44.5046	51.9204	73.0102	46.8386	48.4052	60.9504	45.9947	81.9571	31.2259	10.6062	15.1828	17.0447
CiPaw.03G225100	45.7354	47.4555	44.7564	55.3406	36.2258	54.7621	56.6606	50.019	53.006	31.9277	38.7192	51.415	35.1513	50.9864	25.2952	10.4664	9.2429	16.0732
CiPaw.03G225200	37.1168	36.9721	43.9947	37.287	49.1607	41.6449	54.0866	57.5752	66.8347	75.8102	67.7146	67.4373	84.9754	77.2176	61.4318	67.7757	70.5551	66.979
CiPaw.03G225800	22.115	19.6232	27.7849	23.2233	26.3173	23.1744	44.6605	47.1061	60.1293	90.263	47.5375	49.1156	92.9605	54.8458	72.8351	64.8969	80.5087	57.2662
CiPaw.03G226200	78.102	81.7544	51.0596	58.1765	36.3448	27.6129	42.655	46.9634	47.6354	16.5513	62.0021	30.8735	17.8965	30.6789	14.2005	13.1017	11.7236	25.3596
CiPaw.03G226300	0.119896	0.820253	0.15314	121.833	33.8821	54.2043	119.83	63.1219	49.4827	0.145304	42.1756	26.776	0.264612	0.506975	4.26582	0.519617	0.247012	0.136132
CiPaw.03G226400	36.8523	34.9349	45.6982	30.0013	49.4132	43.1334	33.2475	46.6449	47.8895	67.4932	57.8113	46.6019	81.9715	69.2664	49.0792	61.1459	63.5817	62.3884
CiPaw.03G226500	63.8773	70.0944	74.5455	68.3639	87.0803	74.2342	100.089	106.871	111.567	109.971	101.137	103.263	113.896	95.6028	137.898	126.802	134.557	127.065
CiPaw.03G226600	42.0233	47.8931	50.3015	62.9711	45.854	64.2853	78.3248	93.9112	116.777	142.656	87.1629	94.2755	140.963	122.667	70.6409	54.4416	66.4308	52.7621
CiPaw.03G227400	61.6865	64.6108	62.1042	63.4913	58.3914	62.3063	97.6033	118.714	51.5374	85.5708	125.929	84.827	86.9175	59.955	134.716	209.552	212.556	188.557
CiPaw.03G227500	45.4256	45.9448	43.8528	52.4112	44.3712	50.2613	68.1192	86.8146	37.0603	57.7039	85.4372	64.5983	61.6184	41.12	89.7521	139.354	134.356	130.698
CiPaw.03G227600	193.57	193.697	182.338	204.043	148.657	170.263	154.639	124.191	166.662	55.1057	154.015	142.976	61.707	184.349	57.6233	15.0433	20.0528	29.4703
CiPaw.03G228300	11.259	8.00124	21.2924	27.6881	16.4431	46.0873	20.3916	13.6029	15.826	0.740422	11.739	8.36933	2.9857	7.47336	0.517554	0.0945644	0.629348	3.46842
CiPaw.03G228700	9.9964	10.8871	6.17499	5.02369	2.87503	6.86054	9.70683	13.0402	3.52937	18.8893	8.40155	8.9592	17.8664	5.58975	20.7048	29.0822	29.9065	20.6416
CiPaw.03G228900	22.2713	24.1876	23.3216	28.2473	23.1553	24.186	26.3415	32.3982	32.4732	35.3066	29.3291	30.8151	35.9343	28.5224	38.6773	57.9633	54.5094	55.1299
CiPaw.03G229300	52.4446	47.2811	99.6272	73.6108	136.337	114.978	113.668	150.346	138.369	123.133	146.525	132.873	135.866	102.596	187.795	164.13	156.637	169.394
CiPaw.03G229500	22.6285	24.3733	24.9887	21.6152	25.7603	23.0585	20.1928	16.2404	18.9919	8.73316	17.8549	16.6123	9.88422	17.4423	8.31995	3.83083	4.26653	6.65256
CiPaw.03G230000	22.622	35.8404	13.2523	29.9304	4.12694	6.15174	142.841	145.28	108.987	123.681	106.906	147.865	142.461	104.107	152.301	124.763	166.977	130.165
CiPaw.03G230100	18.9041	21.9324	30.933	32.6022	34.441	32.2427	49.3004	50.6748	45.1602	38.0075	41.6855	41.4386	39.4143	34.8104	43.3931	40.5866	45.2282	41.5431
CiPaw.03G230400	32.5912	30.8913	19.9637	21.2901	12.9925	17.6654	16.3454	8.3634	11.9215	2.78298	15.328	9.71279	4.33239	15.5047	3.22125	1.92622	1.75505	1.34571
CiPaw.03G231300	23.4694	19.8792	19.2198	20.9718	14.8115	18.911	29.6339	40.8026	23.0889	63.029	31.9523	36.9648	47.2606	26.4975	40.7887	53.9706	45.6796	46.769
CiPaw.03G231400	192.021	170.34	139.014	113.659	57.814	49.7445	132.577	95.7179	72.6547	32.8609	165.149	115.07	43.295	112.062	38.4959	15.2767	16.5645	33.8384
CiPaw.03G232600	38.9822	36.1491	26.2568	44.5802	29.2856	49.7958	46.6945	37.935	36.6316	7.7508	25.8471	28.6753	12.3086	30.182	6.77225	2.84599	3.09796	6.00806
CiPaw.03G232800	224.094	182.315	269.275	149.948	310.642	127.081	114.24	119.397	172.166	19.5214	124.658	143.731	40.6697	149.164	45.976	11.3092	10.7522	23.849
CiPaw.03G233000	2.0226	6.32563	7.38114	13.6063	2.47436	11.8437	22.1274	30.1403	41.4644	96.2976	30.6417	50.675	102.351	22.9083	201.895	292.399	307.167	188.639
CiPaw.03G233700	34.4956	33.3092	52.4944	90.5018	119.568	52.0435	243.19	229.204	191.103	179.167	176.408	218.118	202.294	126.38	411.154	192.962	215.642	206.688
CiPaw.03G234200	52.0434	93.5334	10.9294	86.2142	3.28103	52.6961	30.8332	36.1265	12.8576	11.2988	18.8291	13.3344	7.57514	8.94426	8.61459	7.57599	7.4002	10.0055
CiPaw.03G234300	1.9372	3.9023	0.893506	3.86762	1.61284	3.24369	4.47013	10.0377	0.838058	15.6515	14.8927	10.2522	16.7454	2.38914	16.8588	18.7735	18.1815	17.6573
CiPaw.03G234400	18.2013	18.9499	17.9127	21.3546	22.5096	23.5899	22.4705	27.9112	25.7602	31.259	24.032	23.3095	29.2866	21.6457	32.2727	35.6554	38.2185	34.3892
CiPaw.03G234700	27.2436	28.3497	17.3229	32.998	15.8022	32.3677	31.0505	31.444	20.0578	84.5308	37.7388	35.322	84.7362	24.2852	87.3799	120.084	128.955	91.62
CiPaw.03G234800	113.571	106.11	111.401	107.952	130.788	96.6264	88.1775	58.684	92.4563	16.6929	71.052	72.3364	22.8856	88.298	39.863	13.8537	11.2439	16.4654
CiPaw.03G234900	20.6287	26.3535	16.8038	53.474	18.1761	31.5945	18.4424	8.26632	17.3281	7.90821	9.52796	8.63168	4.52954	6.56429	3.4326	1.14034	1.30101	1.195
CiPaw.03G235000	11.9438	14.4687	18.7534	16.5919	15.6352	18.9849	13.2316	15.9645	19.2952	8.11325	16.3319	14.4939	8.98254	14.4755	3.83447	2.6376	2.74279	6.91009
CiPaw.03G235100	7.65813	8.36433	9.35246	9.57325	5.94441	7.3698	12.2071	14.3445	8.44442	19.0504	20.3292	13.3919	17.4946	9.72879	24.0337	23.8003	24.0813	22.4243
CiPaw.03G236000	85.8827	113.639	39.3287	119.609	25.3387	53.5083	59.1935	53.8553	39.1906	67.0348	56.1084	37.6603	61.1609	38.5905	45.4003	67.6246	77.6099	59.1498
CiPaw.03G236300	51.6781	56.9822	69.7544	65.2127	86.0504	71.8872	88.0848	102.796	82.1263	170.567	105.269	100.911	168.261	93.1503	194.287	275.242	249.595	258.883
CiPaw.03G236400	18.9254	18.5089	26.6875	22.1933	26.2862	22.0505	20.7729	27.3561	25.7867	42.5624	28.2537	30.0489	39.1756	27.9282	42.1787	38.1204	42.654	37.9287
CiPaw.03G236900	76.4877	59.8918	100.338	62.7353	117.38	73.5827	61.5985	52.6856	78.758	23.8205	59.8696	72.1966	29.1813	63.9739	27.9882	11.6287	14.3861	18.8666
CiPaw.03G237000	54.5856	65.007	40.079	76.8488	40.3925	94.8087	54.6879	40.7223	41.4788	55.4775	31.019	40.7967	42.6293	45.0629	31.4665	16.4432	17.2732	17.1511
CiPaw.03G237300	21.4707	19.0411	28.2702	17.245	21.6589	9.34723	13.5042	12.3612	14.8911	11.5647	10.3698	16.806	11.8465	15.6216	4.97746	3.15915	3.07182	3.76204
CiPaw.03G237600	2.6942	1.47456	2.52355	0.222578	0.769057	0.433076	17.0188	8.15561	15.9846	13.7135	26.9453	24.0221	29.5324	35.8856	8.69817	7.58962	18.8721	5.9141
CiPaw.03G237700	4.65198	8.72263	7.26222	6.6188	6.39362	8.72408	35.1108	41.8655	119.6	49.4872	34.9832	68.0433	68.2562	79.5931	51.425	20.9078	39.0462	19.367
CiPaw.03G238100	22.7091	32.5408	27.2018	34.7916	33.4597	54.6873	21.3371	22.2534	24.9481	8.00997	14.6844	16.3934	5.98438	14.6903	4.52223	4.59042	6.16826	4.61806
CiPaw.03G238300	23.7315	28.8077	13.1349	36.1193	14.4168	38.5138	21.1672	14.6364	14.486	7.00575	17.1555	13.4358	8.25922	14.2158	8.41942	8.50486	9.65303	10.018
CiPaw.03G238600	199.072	182.37	200.273	164.068	200.904	161.144	164.034	156.957	181.337	73.0454	167.208	178.245	76.3028	237.642	69.2772	22.8667	24.4825	38.6428
CiPaw.03G238700	12.6992	19.6083	9.51817	21.3651	10.8876	26.8988	96.6107	111.522	27.7636	42.3769	73.6204	37.999	50.6049	21.069	42.5333	80.119	74.5378	74.5975
CiPaw.03G239000	92.1535	99.4178	59.6068	36.9677	25.2934	18.6945	79.7422	119.434	52.9001	116.335	126.818	70.6209	116.522	76.9652	65.68	52.963	70.5875	60.3646
CiPaw.03G239100	49.5803	48.7856	59.4182	45.7009	65.5216	57.5593	96.4319	126.01	101.883	85.1231	97.5658	87.3674	109.255	80.2354	109.722	96.1633	104.274	99.9044
CiPaw.03G239700	28.9135	27.4105	43.1293	24.3131	33.3082	32.8657	64.3356	77.9355	36.6444	93.7337	43.6694	50.4221	67.9146	22.4869	131.856	133.699	149.558	123.108
CiPaw.03G239800	4.99979	7.73338	4.99779	5.11824	4.96413	8.64837	9.59335	10.1374	6.04557	29.5062	8.15283	10.4226	27.1067	14.0176	18.4763	28.9699	41.8743	28.6309
CiPaw.03G240200	20.4217	21.6002	26.0839	21.2276	21.956	25.0249	18.5723	19.2908	16.8888	11.7233	22.3274	18.9012	15.2707	22.6532	7.96696	3.93033	5.60513	9.07648
CiPaw.03G240400	49.0789	47.0073	53.1047	51.696	61.7421	59.1686	46.5945	37.4286	41.2597	30.1645	38.3551	36.8892	32.1084	37.3549	22.3817	15.1171	16.9003	20.2997
CiPaw.03G242900	8.20036	10.2765	8.12472	12.5362	10.7195	16.169	20.3925	30.8489	25.5767	38.4521	24.8776	18.7593	39.9176	20.659	71.2742	97.7333	98.9986	88.5828
CiPaw.03G243500	6.54929	7.65775	9.32845	50.0236	29.6286	22.3472	67.3884	27.7166	21.1946	0.577248	20.5332	24.6401	3.63548	4.90926	2.54986	0.559076	0.858642	4.10114
CiPaw.03G243600	48.204	55.2283	44.8047	48.7953	42.2741	59.5142	60.9094	68.5642	92.2586	154.071	84.8731	80.0926	137.598	113.272	76.6267	105.966	114.028	104.517
CiPaw.03G243700	66.1575	79.2164	56.0534	70.8539	42.2127	49.4429	60.6925	53.4156	58.8766	16.108	46.7671	73.6526	18.1026	68.3535	10.5916	2.40014	3.2687	8.90514
CiPaw.03G244000	10.1854	9.68664	14.2284	11.8908	11.0205	15.0825	11.8917	12.6699	14.863	9.04233	15.1247	16.3542	10.6652	20.452	4.57874	2.82	3.19946	6.65902
CiPaw.03G244200	168.588	153.884	159.906	109.208	130.666	96.3737	115.063	104.131	88.9274	69.7281	145.545	103.492	74.497	143.281	58.7758	40.2416	41.0965	49.8612
CiPaw.03G244800	5.92773	5.46593	5.10239	13.2542	4.23017	19.1087	78.446	105.165	3.5838	12.1814	54.6627	27.1527	17.633	8.17339	33.6224	38.954	41.9469	48.4296
CiPaw.03G245000	21.5861	21.6384	30.0777	19.8834	22.9006	21.153	20.9763	20.9658	14.5106	12.031	15.0779	17.1863	13.2477	13.6669	17.3408	8.12949	7.37237	7.60175
CiPaw.03G245100	12.0296	15.3774	17.6802	16.8266	41.0178	23.4823	66.007	74.4203	24.0144	114.673	88.8262	53.144	100.233	36.4774	107.066	116.089	119.402	115.891
CiPaw.03G245600	24.4414	25.5592	34.6103	29.5071	56.7267	39.5596	29.7381	36.0709	30.3941	35.8942	41.2724	31.2929	38.4949	26.9793	40.3041	51.8903	46.5989	50.0848
CiPaw.03G245700	36.6671	37.7132	28.355	43.5834	18.5123	46.0094	23.3109	15.7646	13.0416	4.08097	16.2906	12.1168	7.7071	13.1841	3.82106	2.43231	3.08335	4.673
CiPaw.03G245900	69.6651	69.9228	55.0276	50.1222	46.2804	51.2486	33.7602	24.1856	32.7581	23.051	41.1949	27.902	16.0579	39.8499	16.6465	6.95212	8.49819	10.1475
CiPaw.03G246000	40.816	40.8831	61.1559	56.1561	63.5572	45.8635	73.4225	112.637	113.222	112.439	104.083	117.787	119.3	89.6191	139.686	123.881	129.207	125.007
CiPaw.03G246100	169.314	142.183	251.948	291.233	252.647	280.053	280.54	341.98	826.826	1504.45	384.413	788.006	1150.53	757.446	936.388	710.876	855.41	740.667
CiPaw.03G246200	0.914598	9.55628	20.9211	36.6801	46.6369	59.7421	224.691	195.297	378.853	4172.67	102.152	1000.39	3233.22	437.799	3634.69	3739.72	3283.25	3659.48
CiPaw.03G246400	25.3832	37.7684	53.6243	53.342	51.5183	51.0801	227.621	322.874	556.26	863.681	275.848	397.595	663.731	307.812	751.355	687.654	872.509	791.409
CiPaw.03G246600	0.257727	2.46849	0.822966	2.39533	2.57489	3.41782	3.34525	2.68842	4.15721	12.3375	4.33302	4.06478	31.2843	3.67802	398.756	1951.05	1417.3	1573.6
CiPaw.03G247800	15.9406	14.5117	19.3869	15.6613	9.97062	14.0113	15.0851	11.6127	7.20616	4.23315	11.6629	10.6573	5.95694	16.9852	2.95	2.61475	2.15887	3.6775
CiPaw.03G247900	31.0778	35.2736	43.6558	35.7095	60.9545	39.8815	145.168	146.688	49.6657	56.6911	107.958	70.9237	75.8614	58.8069	62.77	86.4549	72.6127	85.9776
CiPaw.03G248000	79.5054	87.028	101.24	82.6545	116.073	67.0952	118.636	117.232	142.456	46.0438	94.1875	112.413	58.4674	115.034	38.6882	31.958	30.8216	37.1421
CiPaw.03G248400	3.19563	3.91702	3.99664	10.1064	4.751	15.5308	59.712	74.6348	6.22112	27.9166	37.5826	28.0142	42.7575	5.7358	315.4	799.016	523.472	640.329
CiPaw.03G248800	410.588	679.093	24.8404	517.383	2.99778	259.503	67.4498	29.5051	4.06732	0.754219	25.3527	4.02427	2.40363	14.4734	1.15324	0.758571	0.72121	1.94317
CiPaw.03G249800	31.3559	31.5093	30.9894	38.4742	26.1179	33.6294	63.473	93.6138	29.3918	66.5321	145.32	68.4456	100.287	43.8695	93.9164	157.985	151.651	168.087
CiPaw.03G250000	39.7953	38.1608	33.3699	44.9433	27.8482	33.6235	183.22	124.19	29.9219	137.805	81.1193	79.4197	111.793	33.2699	206.62	211.823	186.799	188.434
CiPaw.03G250100	2.21523	1.77681	2.24404	2.17717	1.30828	3.31527	6.34553	9.37427	4.1638	13.053	8.00188	7.51764	13.0655	5.73322	18.7981	37.8228	36.1173	28.9681
CiPaw.03G250700	5.66	7.44938	6.81622	4.00794	3.92371	3.31431	6.43698	7.47519	7.85546	8.75392	7.80785	9.11378	7.91138	19.1464	12.1466	15.1851	14.4372	17.5655
CiPaw.03G250800	19.3344	23.8782	26.1919	22.2168	25.7553	25.287	36.2077	40.217	32.3249	35.8986	50.2741	47.4117	29.2233	38.3998	35.4085	33.6442	32.6885	42.5745
CiPaw.03G251200	2.32115	1.6762	4.77651	3.99498	7.36191	4.58617	7.78309	10.049	13.5562	19.1442	12.341	11.8774	21.7719	7.22483	16.8866	13.9018	13.7485	14.0558
CiPaw.03G252500	37.5761	37.0641	35.503	37.1959	39.9014	33.2001	50.2346	58.7475	46.4892	94.8208	71.0214	69.2899	95.9953	62.3379	209.118	391.615	337.895	316.585
CiPaw.03G252600	24.4906	23.0695	25.7793	13.2681	14.4032	15.1336	13.0987	15.254	5.06549	1.49148	13.8469	7.45339	6.65451	16.132	1.45956	0.800045	0.38032	1.39733
CiPaw.03G252900	5.4496	3.66048	6.96059	5.52533	2.40409	8.7201	10.5459	6.68778	7.05433	27.6185	7.43219	6.87593	21.9772	17.073	8.51952	6.3339	8.47155	6.75004
CiPaw.03G253100	17.4267	16.5614	11.5484	18.6135	6.14	13.0978	7.38209	7.24801	13.2214	6.53912	11.2215	9.10792	7.56343	10.0203	6.12533	6.1621	7.58614	5.54683
CiPaw.03G253200	207.763	182.786	197.898	136.07	157.944	106.178	165.337	131.294	134.423	51.2842	161.833	140.712	60.9798	179.54	57.9657	22.9245	24.7474	32.8085
CiPaw.03G253500	54.9493	55.42	39.493	43.3874	41.3847	36.1379	52.2097	55.2006	52.9563	82.8288	58.579	53.9292	83.5637	56.0908	98.6929	123.579	119.222	106.591
CiPaw.03G254600	13.5447	10.1762	14.7838	19.8364	14.3405	7.95678	18.6675	14.2043	25.8614	8.9536	19.6825	29.9536	7.17437	32.3852	9.10272	1.8144	1.72503	3.46721
[truncated: 6,331 more rows]
