# Supplementary material for: Weighted Gene Co-Expression Network Analysis Uncovers Core Drought Responsive Genes in Pecan (Carya illinoinensis)
Source: Plants (Basel). 2025 Mar 7;14(6):833. doi: 10.3390/plants14060833 (PMC11944766; doi:10.3390/plants14060833)
Supplement: Supplementary file 1 [file plants-14-00833-s001.zip › Table S3 Primers used for RT-qPCR.xlsx]

## Sheet: Sheet1
Table S3. primers used for RT-qPCR
Gene name	Gene ID	Forward primer (5'→3')	Reverse primer (5'→3')	Product (bp)
CiTCP	CiPaw.02G164200	CGGTACGAGTACAACAAT	CGAGATAGAAACGGAAGC	93
CiTrxH	CiPaw.07G155900	GCAAAGAAAGACGAGTTG	GAGGTTCCAATATCATCCA	97
CiNF-YC	CiPaw.11G061300	ACCAAGCAGCAATGTATG	AGTGACCAAGATTCAAGAG	128
CiSAP	CiPaw.03G034400	CCCTTCATCCGTTAAAGC	CACACAAAGTATGCAAACA	109
CiSnRK2	CiPaw.08G048000	GCTATGGAACGGTATGAG	GGTCCGCCTATCTTTAAC	81
CiPP2C	CiPaw.01G132900	GGTCATGGAAGCATTACG	CAGTATGTTCACGAGAAGG	86
CiMYB108	CiPaw.01G133600	GCTCAACAACATGAACAG	ATGCCTTTCTGATTTCTCT	108
CiUspA	CiPaw.03G077100	TTGTTGTTGGAAGCAGAG	TAACTACCGTGACAGGAC	102
CiASIL1	CiPaw.09G070000	TTCGGTGTGTGGGATTAG	AGCCAATACCAAGGTTCA	110
CiPBL19	CiPaw.12G056800	TAACAGTCGCAGATTCAG	GCCTATCCTTAGCATTCTT	122
CiMYB1	CiPaw.04G144800	TTGCTTGGCTTCAATCCTT	ACGAGTGTGCATTGTCATT	101
CiDIV	CiPaw.13G041200	TCCAAATCTCCCACCAAA	ATCATCATCGTTCGCTTTC	109
CiE3	CiPaw.01G210900	GCCAATTCATTCATCAGG	GACCGACTCGACTTAGAT	80
CiMYB30	CiPaw.04G186500	TCCATGCTGTGAGAAGAT	GCGTTGAACGTAAGTGAT	82
CiWNK4	CiPaw.13G064900	TCATTGGTGGAGGAGGTA	CACATGGAGCTTGAAACC	82
CiRLK	CiPaw.01G238400	CGTAAAGTAACACTCATCCC	GCAGCAATTATGGTACAGAA	83
CibZIP5	CiPaw.05G007300	CTGAGAAGGACACTGACT	TCAACTGCCTACATCTGT	97
CiGT-3b	CiPaw.10G157100	AGGGACGCTCTTATTACAG	GCCTCTCGGATGATACAA	97
CiWI12	CiPaw.01G303300	GATGGGATAATCACTCAGA	GAGACGAGTTGGAGTTAC	79
CiWRKY48	CiPaw.01G136600	ACATTGCTTAGAGACCAT	TCAGAGAATCACATACCAT	117
