# Supplementary material for: Weighted Gene Co-Expression Network Analysis Uncovers Core Drought Responsive Genes in Pecan (Carya illinoinensis)
Source: Plants (Basel). 2025 Mar 7;14(6):833. doi: 10.3390/plants14060833 (PMC11944766; doi:10.3390/plants14060833)
Supplement: Supplementary file 1 [file plants-14-00833-s001.zip › Table S4 Functional annotation of the 140 common hub genes.xlsx]

## Sheet: Sheet1
Table S4. Functional annotation of the 140 common hub genes
ID	GO	KEGG	Pathway	Nr	Pfam	TF (Arabidopsis orthologue)	Uniprot
CiPaw.01G102000	GO:0016021//integral component of membrane`cellular_component`The component of a membrane consisting of the gene products and protein complexes having at least some part of their peptide sequence embedded in the hydrophobic region of the membrane. [GOC:dos, GOC:go_curators];GO:0022857//transmembrane transporter activity`molecular_function`Enables the transfer of a substance, usually a specific su…	K08150//SLC2A13, ITR`MFS transporter, SP family, solute carrier family 2 (myo-inositol transporter), member 13	-	XP_042985808.1//inositol transporter 1`[Carya illinoinensis];KAG7995133.1//hypothetical protein I3843_01G092500`[Carya illinoinensis]	PF00083.27//Sugar_tr`Sugar (and other) transporter;PF07690.19//MFS_1`Major Facilitator Superfamily	-	tr|A0A2I4DH68|A0A2I4DH68_JUGRE//inositol transporter 1 isoform X1 {ECO:0000313|RefSeq:XP_018806487.1} OS=Juglans regia (English walnut) ORFNames=F2P56_015339 {ECO:0000313|EMBL:KAF5465319.1} PE=3;tr|A0A2I4DH67|A0A2I4DH67_JUGRE//inositol transporter 1 isoform X2 {ECO:0000313|RefSeq:XP_018806494.1} OS=Juglans regia (English walnut) Name=LOC108980111 {ECO:0000313|RefSeq:XP_018806494.1} PE=3
CiPaw.01G114500	GO:0008194//UDP-glycosyltransferase activity`molecular_function`Catalysis of the transfer of a glycosyl group from a UDP-sugar to a small hydrophobic molecule. [InterPro:IPR004224, PMID:11846783]	K21371//UGT75L6, UGTCs2`crocetin glucosyltransferase [EC:2.4.1.271]	ko00999//Podophyllotoxin biosynthesis`Metabolism`Biosynthesis of other secondary metabolites;ko01100//Metabolic pathways`Metabolism`Global and overview maps;ko01110//Biosynthesis of secondary metabolites`Metabolism`Global and overview maps	XP_042987640.1//phloretin 4'-O-glucosyltransferase-like`[Carya illinoinensis];KAG6731087.1//hypothetical protein I3842_01G112100`[Carya illinoinensis]	-	-	tr|A0A6P9EMA3|A0A6P9EMA3_JUGRE//Glycosyltransferase {ECO:0000256|RuleBase:RU362057} EC=2.4.1.- {ECO:0000256|RuleBase:RU362057} OS=Juglans regia (English walnut) ORFNames=F2P56_015119 {ECO:0000313|EMBL:KAF5465088.1} PE=3;tr|A0A6P9EJB9|A0A6P9EJB9_JUGRE//Glycosyltransferase {ECO:0000256|RuleBase:RU362057} EC=2.4.1.- {ECO:0000256|RuleBase:RU362057} OS=Juglans regia (English walnut) ORFNames=F2P56_015…
CiPaw.01G123600	GO:0006680//glucosylceramide catabolic process`biological_process`The chemical reactions and pathways resulting in the breakdown of glucosylceramides, any compound formed by the replacement of the glycosidic hydroxyl group of a cyclic form of glucose by a ceramide group. [GOC:ai];GO:0016020//membrane`cellular_component`A lipid bilayer along with all the proteins and protein complexes embedded in …	K17108//GBA2`non-lysosomal glucosylceramidase [EC:3.2.1.45]	ko00511//Other glycan degradation`Metabolism`Glycan biosynthesis and metabolism;ko00600//Sphingolipid metabolism`Metabolism`Lipid metabolism;ko01100//Metabolic pathways`Metabolism`Global and overview maps	XP_042988751.1//non-lysosomal glucosylceramidase-like`[Carya illinoinensis];KAG2726576.1//hypothetical protein I3760_01G119000`[Carya illinoinensis]	PF12215.11//Glyco_hydr_116N`beta-glucosidase 2, glycosyl-hydrolase family 116 N-term;PF04685.16//DUF608`Glycosyl-hydrolase family 116, catalytic region	-	tr|A0A2I4DWA1|A0A2I4DWA1_JUGRE//Non-lysosomal glucosylceramidase {ECO:0000256|PIRNR:PIRNR028944} Short=NLGase {ECO:0000256|PIRNR:PIRNR028944} EC=3.2.1.45 {ECO:0000256|PIRNR:PIRNR028944} OS=Juglans regia (English walnut) ORFNames=F2P56_015005 {ECO:0000313|EMBL:KAF5464970.1} PE=3
CiPaw.01G132900	GO:0006470//protein dephosphorylation`biological_process`The process of removing one or more phosphoric residues from a protein. [GOC:hb];GO:0046872//metal ion binding`molecular_function`Binding to a metal ion. [GOC:ai];GO:0106306//protein serine/threonine phosphatase activity`molecular_function`Catalysis of the reaction: a phosphoprotein + H2O = a protein + phosphate. Together with protein kinas…	K14803//PTC2_3`protein phosphatase PTC2/3 [EC:3.1.3.16]	-	XP_042990493.1//probable protein phosphatase 2C 49 isoform X2`[Carya illinoinensis];XP_042990485.1//probable protein phosphatase 2C 13 isoform X1`[Carya illinoinensis]	PF00481.24//PP2C`Protein phosphatase 2C	-	tr|A0A2I4E4C6|A0A2I4E4C6_JUGRE//Protein-serine/threonine phosphatase {ECO:0000256|ARBA:ARBA00013081} EC=3.1.3.16 {ECO:0000256|ARBA:ARBA00013081} OS=Juglans regia (English walnut) ORFNames=F2P56_014874 {ECO:0000313|EMBL:KAF5464824.1} PE=3
CiPaw.01G133300	GO:0005737//cytoplasm`cellular_component`The contents of a cell excluding the plasma membrane and nucleus, but including other subcellular structures. [ISBN:0198547684];GO:0047216//inositol 3-alpha-galactosyltransferase activity`molecular_function`Catalysis of the reaction: myo-inositol + UDP-galactose = O-alpha-D-galactosyl-(1,3)-1D-myo-inositol + UDP. [EC:2.4.1.123, MetaCyc:2.4.1.123-RXN];GO:00…	K18819//GOLS`inositol 3-alpha-galactosyltransferase [EC:2.4.1.123]	ko00052//Galactose metabolism`Metabolism`Carbohydrate metabolism;ko01100//Metabolic pathways`Metabolism`Global and overview maps	XP_042969789.1//galactinol synthase 2-like`[Carya illinoinensis]	PF01501.23//Glyco_transf_8`Glycosyl transferase family 8	-	tr|A0A2I4E4B3|A0A2I4E4B3_JUGRE//Hexosyltransferase {ECO:0000256|RuleBase:RU362027} EC=2.4.1.- {ECO:0000256|RuleBase:RU362027} OS=Juglans regia (English walnut) ORFNames=F2P56_014870 {ECO:0000313|EMBL:KAF5464820.1} PE=3
CiPaw.01G133600	GO:0003700//DNA-binding transcription factor activity`molecular_function`A transcription regulator activity that modulates transcription of gene sets via selective and non-covalent binding to a specific double-stranded genomic DNA sequence (sometimes referred to as a motif) within a cis-regulatory region. Regulatory regions include promoters (proximal and distal) and enhancers. Genes are transcri…	K09422//MYBP`transcription factor MYB, plant	-	XP_042990565.1//transcription factor MYB108`[Carya illinoinensis]	PF00249.34//Myb_DNA-binding`Myb-like DNA-binding domain;PF13921.9//Myb_DNA-bind_6`Myb-like DNA-binding domain	MYB108	tr|A0A2I4HR72|A0A2I4HR72_JUGRE//transcription factor MYB108-like {ECO:0000313|RefSeq:XP_018858642.1} OS=Juglans regia (English walnut) ORFNames=F2P56_014864 {ECO:0000313|EMBL:KAF5464813.1} PE=4
CiPaw.01G136600	GO:0003700//DNA-binding transcription factor activity`molecular_function`A transcription regulator activity that modulates transcription of gene sets via selective and non-covalent binding to a specific double-stranded genomic DNA sequence (sometimes referred to as a motif) within a cis-regulatory region. Regulatory regions include promoters (proximal and distal) and enhancers. Genes are transcri…	K13424//WRKY33`WRKY transcription factor 33	ko04016//MAPK signaling pathway - plant`Environmental Information Processing`Signal transduction;ko04626//Plant-pathogen interaction`Organismal Systems`Environmental adaptation	XP_042990787.1//probable WRKY transcription factor 48`[Carya illinoinensis]	PF03106.18//WRKY`WRKY DNA -binding domain	WRKY48	tr|A0A2I4GTK0|A0A2I4GTK0_JUGRE//probable WRKY transcription factor 48 {ECO:0000313|RefSeq:XP_018847229.1} OS=Juglans regia (English walnut) ORFNames=F2P56_014835 {ECO:0000313|EMBL:KAF5464783.1} PE=3
CiPaw.01G162500	GO:0016021//integral component of membrane`cellular_component`The component of a membrane consisting of the gene products and protein complexes having at least some part of their peptide sequence embedded in the hydrophobic region of the membrane. [GOC:dos, GOC:go_curators]	K13354//SLC25A17, PMP34`solute carrier family 25 (peroxisomal adenine nucleotide transporter), member 17	ko04146//Peroxisome`Cellular Processes`Transport and catabolism	XP_042939769.1//peroxisomal adenine nucleotide carrier 1-like`[Carya illinoinensis]	PF00153.30//Mito_carr`Mitochondrial carrier protein	-	tr|A0A6P9EWB7|A0A6P9EWB7_JUGRE//peroxisomal adenine nucleotide carrier 1-like {ECO:0000313|RefSeq:XP_035548128.1} OS=Juglans regia (English walnut) ORFNames=F2P56_015644 {ECO:0000313|EMBL:KAF5465661.1} PE=3
CiPaw.01G164500	GO:0016021//integral component of membrane`cellular_component`The component of a membrane consisting of the gene products and protein complexes having at least some part of their peptide sequence embedded in the hydrophobic region of the membrane. [GOC:dos, GOC:go_curators];GO:0016020//membrane`cellular_component`A lipid bilayer along with all the proteins and protein complexes embedded in it an …	K21248//VMP1`vacuole membrane protein 1	-	XP_042940074.1//vacuole membrane protein KMS1-like`[Carya illinoinensis];KAG6668361.1//hypothetical protein CIPAW_01G164500`[Carya illinoinensis]	PF09335.14//SNARE_assoc`SNARE associated Golgi protein	-	tr|A0A2I4GSF9|A0A2I4GSF9_JUGRE//vacuole membrane protein KMS1-like {ECO:0000313|RefSeq:XP_018846833.1} OS=Juglans regia (English walnut) ORFNames=F2P56_015668 {ECO:0000313|EMBL:KAF5465687.1} PE=4
CiPaw.01G164800	-	K18551//SDT1`pyrimidine and pyridine-specific 5'-nucleotidase [EC:3.1.3.-]	ko00760//Nicotinate and nicotinamide metabolism`Metabolism`Metabolism of cofactors and vitamins;ko01100//Metabolic pathways`Metabolism`Global and overview maps	XP_042940108.1//uncharacterized protein LOC122275192`[Carya illinoinensis]	PF13419.9//HAD_2`Haloacid dehalogenase-like hydrolase	-	tr|A0A2I4FIE7|A0A2I4FIE7_JUGRE//uncharacterized protein LOC108999078 {ECO:0000313|RefSeq:XP_018831424.1} OS=Juglans regia (English walnut) ORFNames=F2P56_015671 {ECO:0000313|EMBL:KAF5465690.1} PE=4
CiPaw.01G210900	GO:0016567//protein ubiquitination`biological_process`The process in which one or more ubiquitin groups are added to a protein. [GOC:ai];GO:0016021//integral component of membrane`cellular_component`The component of a membrane consisting of the gene products and protein complexes having at least some part of their peptide sequence embedded in the hydrophobic region of the membrane. [GOC:dos, GOC:…	K16286//EL5`E3 ubiquitin-protein ligase EL5 [EC:2.3.2.27]	-	XP_042946439.1//RING-H2 finger protein ATL3-like`[Carya illinoinensis]	PF17123.8//zf-RING_11`RING-like zinc finger;PF13923.9//zf-C3HC4_2`Zinc finger, C3HC4 type (RING finger);PF13639.9//zf-RING_2`Ring finger domain;PF00097.28//zf-C3HC4`Zinc finger, C3HC4 type (RING finger);PF12678.10//zf-rbx1`RING-H2 zinc finger domain	-	tr|A0A2I4HQ44|A0A2I4HQ44_JUGRE//RING-type E3 ubiquitin transferase {ECO:0000256|ARBA:ARBA00012483} EC=2.3.2.27 {ECO:0000256|ARBA:ARBA00012483} OS=Juglans regia (English walnut) ORFNames=F2P56_016211 {ECO:0000313|EMBL:KAF5466270.1} PE=3
CiPaw.01G217000	-	K13806//DAGL`sn1-specific diacylglycerol lipase [EC:3.1.1.116]	-	KAG6669069.1//hypothetical protein CIPAW_01G217000`[Carya illinoinensis];KAG6669066.1//hypothetical protein CIPAW_01G217000`[Carya illinoinensis]	PF03893.19//Lipase3_N`Lipase 3 N-terminal region;PF01764.28//Lipase_3`Lipase (class 3)	-	tr|A0A834CNT7|A0A834CNT7_JUGRE//Uncharacterized protein {ECO:0000313|EMBL:KAF5466359.1} OS=Juglans regia (English walnut) ORFNames=F2P56_016290 {ECO:0000313|EMBL:KAF5466359.1} PE=4
CiPaw.01G222200	-	-	-	XP_042948313.1//uncharacterized protein LOC122281107`[Carya illinoinensis]	PF12023.11//DUF3511`Domain of unknown function (DUF3511)	-	tr|A0A2I4FTZ8|A0A2I4FTZ8_JUGRE//uncharacterized protein LOC109002013 {ECO:0000313|RefSeq:XP_018835117.1} OS=Juglans regia (English walnut) ORFNames=F2P56_016340 {ECO:0000313|EMBL:KAF5466414.1} PE=4
CiPaw.01G238400	-	-	-	KAG6669352.1//hypothetical protein CIPAW_01G238400`[Carya illinoinensis];KAG6669351.1//hypothetical protein CIPAW_01G238400`[Carya illinoinensis]	PF01453.27//B_lectin`D-mannose binding lectin;PF08276.14//PAN_2`PAN-like domain	-	tr|A0A834CR39|A0A834CR39_JUGRE//Receptor-like serine/threonine-protein kinase {ECO:0000256|PIRNR:PIRNR000641} EC=2.7.11.1 {ECO:0000256|PIRNR:PIRNR000641} OS=Juglans regia (English walnut) ORFNames=F2P56_016539 {ECO:0000313|EMBL:KAF5466630.1} PE=3
CiPaw.01G242800	GO:0031969//chloroplast membrane`cellular_component`Either of the lipid bilayers that surround a chloroplast and form the chloroplast envelope. [GOC:mah, GOC:pz];GO:0016021//integral component of membrane`cellular_component`The component of a membrane consisting of the gene products and protein complexes having at least some part of their peptide sequence embedded in the hydrophobic region of the…	K03301//TC.AAA`ATP:ADP antiporter, AAA family	-	XP_042950957.1//plastidic ATP/ADP-transporter-like`[Carya illinoinensis]	PF03219.17//TLC`TLC ATP/ADP transporter	-	tr|A0A2I4F7S2|A0A2I4F7S2_JUGRE//ADP,ATP carrier protein {ECO:0000256|RuleBase:RU363121} OS=Juglans regia (English walnut) ORFNames=F2P56_016596 {ECO:0000313|EMBL:KAF5466690.1} PE=3
CiPaw.01G257800	GO:0009395//phospholipid catabolic process`biological_process`The chemical reactions and pathways resulting in the breakdown of phospholipids, any lipid containing phosphoric acid as a mono- or diester. [ISBN:0198506732];GO:0004630//phospholipase D activity`molecular_function`Catalysis of the reaction: a phosphatidylcholine + H2O = choline + a phosphatidate. [EC:3.1.4.4];GO:0070290//N-acylphospha…	K01115//PLD1_2`phospholipase D1/2 [EC:3.1.4.4]	ko00564//Glycerophospholipid metabolism`Metabolism`Lipid metabolism;ko00565//Ether lipid metabolism`Metabolism`Lipid metabolism;ko01100//Metabolic pathways`Metabolism`Global and overview maps;ko01110//Biosynthesis of secondary metabolites`Metabolism`Global and overview maps;ko04144//Endocytosis`Cellular Processes`Transport and catabolism	XP_042951331.1//phospholipase D beta 1-like`[Carya illinoinensis];KAG6734153.1//hypothetical protein I3842_01G259600`[Carya illinoinensis]	PF00168.33//C2`C2 domain;PF00614.25//PLDc`Phospholipase D Active site motif;PF13091.9//PLDc_2`PLD-like domain;PF12357.11//PLD_C`Phospholipase D C terminal	-	tr|A0A2I4GUK9|A0A2I4GUK9_JUGRE//Phospholipase D {ECO:0000256|ARBA:ARBA00012027} EC=3.1.4.4 {ECO:0000256|ARBA:ARBA00012027} OS=Juglans regia (English walnut) ORFNames=F2P56_016782 {ECO:0000313|EMBL:KAF5466900.1} PE=3
CiPaw.01G303300	-	K06893//K06893`uncharacterized protein	-	KAG6670320.1//hypothetical protein CIPAW_01G303300, partial`[Carya illinoinensis]	PF07107.14//WI12`Wound-induced protein WI12	-	tr|A0A6A1VMJ2|A0A6A1VMJ2_9ROSI//Wound-induced protein 1 {ECO:0000313|EMBL:KAB1214109.1} OS=Morella rubra ORFNames=CJ030_MR5G017372 {ECO:0000313|EMBL:KAB1214109.1} PE=4
CiPaw.02G137800	GO:0016021//integral component of membrane`cellular_component`The component of a membrane consisting of the gene products and protein complexes having at least some part of their peptide sequence embedded in the hydrophobic region of the membrane. [GOC:dos, GOC:go_curators];GO:0000287//magnesium ion binding`molecular_function`Binding to a magnesium (Mg) ion. [GOC:ai];GO:0045332//phospholipid tran…	K14802//DRS2, ATP8A`phospholipid-transporting ATPase [EC:7.6.2.1]	-	XP_042967867.1//probable phospholipid-transporting ATPase 4`[Carya illinoinensis];KAG7992222.1//hypothetical protein I3843_02G117000`[Carya illinoinensis]	PF16209.8//PhoLip_ATPase_N`Phospholipid-translocating ATPase N-terminal;PF13246.9//Cation_ATPase`Cation transport ATPase (P-type);PF16212.8//PhoLip_ATPase_C`Phospholipid-translocating P-type ATPase C-terminal	-	tr|A0A2I4GXE4|A0A2I4GXE4_JUGRE//Phospholipid-transporting ATPase {ECO:0000256|RuleBase:RU362033} EC=7.6.2.1 {ECO:0000256|RuleBase:RU362033} OS=Juglans regia (English walnut) ORFNames=F2P56_027922 {ECO:0000313|EMBL:KAF5452973.1} PE=3
CiPaw.02G153800	GO:0016021//integral component of membrane`cellular_component`The component of a membrane consisting of the gene products and protein complexes having at least some part of their peptide sequence embedded in the hydrophobic region of the membrane. [GOC:dos, GOC:go_curators];GO:0140359//ABC-type transporter activity`molecular_function`Primary active transporter characterized by two nucleotide-bind…	K08711//PDR, CDR1`ATP-binding cassette, subfamily G (WHITE), member 2, PDR	ko02010//ABC transporters`Environmental Information Processing`Membrane transport	XP_042968112.1//pleiotropic drug resistance protein 1-like`[Carya illinoinensis]	PF14510.9//ABC_trans_N`ABC-transporter N-terminal;PF00005.30//ABC_tran`ABC transporter;PF01061.27//ABC2_membrane`ABC-2 type transporter;PF08370.14//PDR_assoc`Plant PDR ABC transporter associated	-	tr|A0A6P9E561|A0A6P9E561_JUGRE//pleiotropic drug resistance protein 1-like isoform X2 {ECO:0000313|RefSeq:XP_035539393.1} OS=Juglans regia (English walnut) Name=LOC108993085 {ECO:0000313|RefSeq:XP_035539393.1} PE=3;tr|A0A6P9E9D6|A0A6P9E9D6_JUGRE//pleiotropic drug resistance protein 1-like {ECO:0000313|RefSeq:XP_035539397.1} OS=Juglans regia (English walnut) Name=LOC108993084 {ECO:0000313|RefSeq:X…
CiPaw.02G164200	GO:0003700//DNA-binding transcription factor activity`molecular_function`A transcription regulator activity that modulates transcription of gene sets via selective and non-covalent binding to a specific double-stranded genomic DNA sequence (sometimes referred to as a motif) within a cis-regulatory region. Regulatory regions include promoters (proximal and distal) and enhancers. Genes are transcri…	K16221//TCP21, CHE`transcription factor TCP21 (protein CCA1 HIKING EXPEDITION)	ko04712//Circadian rhythm - plant`Organismal Systems`Environmental adaptation	XP_042968316.1//transcription factor TCP9-like`[Carya illinoinensis]	PF03634.16//TCP`TCP family transcription factor	TCP9	tr|A0A6P9E8R4|A0A6P9E8R4_JUGRE//transcription factor TCP9-like {ECO:0000313|RefSeq:XP_035539177.1} OS=Juglans regia (English walnut) ORFNames=F2P56_028239 {ECO:0000313|EMBL:KAF5453330.1} PE=4
CiPaw.02G174200	GO:0016298//lipase activity`molecular_function`Catalysis of the hydrolysis of a lipid or phospholipid. [GOC:mah];GO:0016042//lipid catabolic process`biological_process`The chemical reactions and pathways resulting in the breakdown of lipids, compounds soluble in an organic solvent but not, or sparingly, in an aqueous solvent. [GOC:go_curators]	K06900//capV`cGAMP-activated phospholipase [EC:3.1.1.32 3.1.1.-]	ko00564//Glycerophospholipid metabolism`Metabolism`Lipid metabolism;ko00592//alpha-Linolenic acid metabolism`Metabolism`Lipid metabolism;ko01100//Metabolic pathways`Metabolism`Global and overview maps;ko01110//Biosynthesis of secondary metabolites`Metabolism`Global and overview maps	XP_042968484.1//patatin-like protein 6`[Carya illinoinensis]	PF01734.25//Patatin`Patatin-like phospholipase	-	tr|A0A2I4GLS6|A0A2I4GLS6_JUGRE//Patatin {ECO:0000256|RuleBase:RU361262} EC=3.1.1.- {ECO:0000256|RuleBase:RU361262} OS=Juglans regia (English walnut) ORFNames=F2P56_028343 {ECO:0000313|EMBL:KAF5453441.1} PE=3
CiPaw.02G174400	GO:0046654//tetrahydrofolate biosynthetic process`biological_process`The chemical reactions and pathways resulting in the formation of tetrahydrofolate, 5,6,7,8-tetrahydrofolic acid, a folate derivative bearing additional hydrogens on the pterin group. [ISBN:0198506732];GO:0046820//4-amino-4-deoxychorismate synthase activity`molecular_function`Catalysis of the reaction: L-glutamine + chorismate =…	K13950//pabAB`para-aminobenzoate synthetase [EC:2.6.1.85]	ko00790//Folate biosynthesis`Metabolism`Metabolism of cofactors and vitamins;ko01240//Biosynthesis of cofactors`Metabolism`Global and overview maps	XP_042968475.1//aminodeoxychorismate synthase, chloroplastic isoform X1`[Carya illinoinensis];KAG7992915.1//hypothetical protein I3843_02G151800`[Carya illinoinensis];KAG2723524.1//hypothetical protein I3760_02G173700`[Carya illinoinensis]	PF00117.31//GATase`Glutamine amidotransferase class-I;PF04715.16//Anth_synt_I_N`Anthranilate synthase component I, N terminal region;PF00425.21//Chorismate_bind`chorismate binding enzyme	-	tr|A0A6P9E5S1|A0A6P9E5S1_JUGRE//p-aminobenzoic acid synthase {ECO:0000256|ARBA:ARBA00019570} EC=2.6.1.85 {ECO:0000256|ARBA:ARBA00013139} Para-aminobenzoate synthase {ECO:0000256|ARBA:ARBA00018196} OS=Juglans regia (English walnut) ORFNames=F2P56_028345 {ECO:0000313|EMBL:KAF5453443.1} PE=3;tr|A0A6P9DWH7|A0A6P9DWH7_JUGRE//p-aminobenzoic acid synthase {ECO:0000256|ARBA:ARBA00019570} EC=2.6.1.85 {ECO…
CiPaw.02G184000	GO:0046658//anchored component of plasma membrane`cellular_component`The component of the plasma membrane consisting of the gene products that are tethered to the membrane only by a covalently attached anchor, such as a lipid group, that is embedded in the membrane. Gene products with peptide sequences that are embedded in the membrane are excluded from this grouping. [GOC:dos, GOC:mah];GO:000597…	K19891//GN1_2_3`glucan endo-1,3-beta-glucosidase 1/2/3 [EC:3.2.1.39]	ko00500//Starch and sucrose metabolism`Metabolism`Carbohydrate metabolism;ko01100//Metabolic pathways`Metabolism`Global and overview maps	XP_042968672.1//glucan endo-1,3-beta-glucosidase-like`[Carya illinoinensis]	PF00332.21//Glyco_hydro_17`Glycosyl hydrolases family 17;PF07983.16//X8`X8 domain	-	tr|A0A2I4DH88|A0A2I4DH88_JUGRE//(1->3)-beta-glucan endohydrolase {ECO:0000256|ARBA:ARBA00020943} EC=3.2.1.39 {ECO:0000256|ARBA:ARBA00012780} Beta-1,3-endoglucanase {ECO:0000256|ARBA:ARBA00013986} OS=Juglans regia (English walnut) Name=LOC108980106 {ECO:0000313|RefSeq:XP_018806507.2} PE=3
CiPaw.02G192000	GO:0016021//integral component of membrane`cellular_component`The component of a membrane consisting of the gene products and protein complexes having at least some part of their peptide sequence embedded in the hydrophobic region of the membrane. [GOC:dos, GOC:go_curators]	-	-	KAG6665893.1//hypothetical protein CIPAW_02G192000`[Carya illinoinensis];XP_042968808.1//uncharacterized protein LOC122301490`[Carya illinoinensis]	-	-	tr|A0A2I4DSG1|A0A2I4DSG1_JUGRE//uncharacterized protein LOC108983028 {ECO:0000313|RefSeq:XP_018810084.2} OS=Juglans regia (English walnut) ORFNames=F2P56_028558 {ECO:0000313|EMBL:KAF5453672.1} PE=4
CiPaw.03G007100	GO:0004657//proline dehydrogenase activity`molecular_function`Catalysis of the reaction: L-proline + acceptor = (S)-1-pyrroline-5-carboxylate + reduced acceptor. [EC:1.5.99.8];GO:0010133//proline catabolic process to glutamate`biological_process`The chemical reactions and pathways resulting in the breakdown of proline into other compounds, including glutamate. [GOC:pz];GO:0071949//FAD binding`mol…	K00318//PRODH, fadM, putB`proline dehydrogenase [EC:1.5.5.2]	ko00330//Arginine and proline metabolism`Metabolism`Amino acid metabolism;ko01100//Metabolic pathways`Metabolism`Global and overview maps;ko01110//Biosynthesis of secondary metabolites`Metabolism`Global and overview maps	XP_042969394.1//proline dehydrogenase 2, mitochondrial`[Carya illinoinensis]	PF01619.21//Pro_dh`Proline dehydrogenase	-	tr|A0A2I4FR57|A0A2I4FR57_JUGRE//Proline dehydrogenase {ECO:0000256|ARBA:ARBA00012695, ECO:0000256|RuleBase:RU364054} EC=1.5.5.2 {ECO:0000256|ARBA:ARBA00012695, ECO:0000256|RuleBase:RU364054} OS=Juglans regia (English walnut) ORFNames=F2P56_000135 {ECO:0000313|EMBL:KAF5479302.1} PE=3
CiPaw.03G013300	GO:0005737//cytoplasm`cellular_component`The contents of a cell excluding the plasma membrane and nucleus, but including other subcellular structures. [ISBN:0198547684];GO:0016021//integral component of membrane`cellular_component`The component of a membrane consisting of the gene products and protein complexes having at least some part of their peptide sequence embedded in the hydrophobic region…	K01528//DNM1_3`dynamin 1/3 [EC:3.6.5.5]	ko04144//Endocytosis`Cellular Processes`Transport and catabolism	XP_042969479.1//SUN domain-containing protein 4`[Carya illinoinensis]	PF07738.16//Sad1_UNC`Sad1 / UNC-like C-terminal	-	tr|A0A2I4FRC5|A0A2I4FRC5_JUGRE//SUN domain-containing protein 4 {ECO:0000313|RefSeq:XP_018834194.1, ECO:0000313|RefSeq:XP_018834195.1} OS=Juglans regia (English walnut) ORFNames=F2P56_000196 {ECO:0000313|EMBL:KAF5479364.1} PE=4
CiPaw.03G020900	GO:0005737//cytoplasm`cellular_component`The contents of a cell excluding the plasma membrane and nucleus, but including other subcellular structures. [ISBN:0198547684];GO:0008652//cellular amino acid biosynthetic process`biological_process`The chemical reactions and pathways resulting in the formation of amino acids, organic acids containing one or more amino substituents. [ISBN:0198506732];GO:0…	K01850//E5.4.99.5`chorismate mutase [EC:5.4.99.5];K17710//PTCD1`pentatricopeptide repeat domain-containing protein 1	ko00400//Phenylalanine, tyrosine and tryptophan biosynthesis`Metabolism`Amino acid metabolism;ko01100//Metabolic pathways`Metabolism`Global and overview maps;ko01110//Biosynthesis of secondary metabolites`Metabolism`Global and overview maps;ko01230//Biosynthesis of amino acids`Metabolism`Global and overview maps	XP_042969595.1//chorismate mutase 1, chloroplastic-like`[Carya illinoinensis];XP_042969592.1//pentatricopeptide repeat-containing protein At3g29230`[Carya illinoinensis];KAF5479467.1//hypothetical protein F2P56_000285, partial`[Juglans regia]	PF13812.9//PPR_3`Pentatricopeptide repeat domain;PF13041.9//PPR_2`PPR repeat family;PF01535.23//PPR`PPR repeat;PF12854.10//PPR_1`PPR repeat;PF20431.1//E_motif`E motif	-	tr|A0A2I4GB52|A0A2I4GB52_JUGRE//Chorismate mutase {ECO:0000256|ARBA:ARBA00012404, ECO:0000256|PIRNR:PIRNR017318} EC=5.4.99.5 {ECO:0000256|ARBA:ARBA00012404, ECO:0000256|PIRNR:PIRNR017318} OS=Juglans regia (English walnut) Name=LOC109006316 {ECO:0000313|RefSeq:XP_018841100.1} PE=4;tr|A0A2I4GB37|A0A2I4GB37_JUGRE//pentatricopeptide repeat-containing protein At3g29230 {ECO:0000313|RefSeq:XP_018841101…
CiPaw.03G034400	GO:0005737//cytoplasm`cellular_component`The contents of a cell excluding the plasma membrane and nucleus, but including other subcellular structures. [ISBN:0198547684];GO:0008270//zinc ion binding`molecular_function`Binding to a zinc ion (Zn). [GOC:ai]	K24685//ZFAND2`AN1-type zinc finger protein 2	-	XP_042969771.1//zinc finger AN1 domain-containing stress-associated protein 12`[Carya illinoinensis]	PF01428.19//zf-AN1`AN1-like Zinc finger	-	tr|A0A2I4EU79|A0A2I4EU79_JUGRE//zinc finger AN1 domain-containing stress-associated protein 12-like {ECO:0000313|RefSeq:XP_018822964.1} OS=Juglans regia (English walnut) Name=LOC108992776 {ECO:0000313|RefSeq:XP_018822964.1} PE=4
CiPaw.03G051300	GO:0016021//integral component of membrane`cellular_component`The component of a membrane consisting of the gene products and protein complexes having at least some part of their peptide sequence embedded in the hydrophobic region of the membrane. [GOC:dos, GOC:go_curators];GO:0006865//amino acid transport`biological_process`The directed movement of amino acids, organic acids containing one or mo…	K26385//LHT`lysine histidine transporter	-	XP_042970043.1//lysine histidine transporter 1-like`[Carya illinoinensis]	PF01490.21//Aa_trans`Transmembrane amino acid transporter protein	-	tr|A0A2I4GMJ9|A0A2I4GMJ9_JUGRE//lysine histidine transporter 1-like {ECO:0000313|RefSeq:XP_018845129.1} OS=Juglans regia (English walnut) ORFNames=F2P56_000561 {ECO:0000313|EMBL:KAF5479769.1} PE=3
CiPaw.03G076900	GO:0006739//NADP metabolic process`biological_process`The chemical reactions and pathways involving nicotinamide-adenine dinucleotide phosphate, a coenzyme involved in many redox and biosynthetic reactions; metabolism may be of either the oxidized form, NADP, or the reduced form, NADPH. [GOC:mah];GO:0051287//NAD binding`molecular_function`Binding to nicotinamide adenine dinucleotide, a coenzyme i…	K00031//IDH1, IDH2, icd`isocitrate dehydrogenase [EC:1.1.1.42]	ko00020//Citrate cycle (TCA cycle)`Metabolism`Carbohydrate metabolism;ko00480//Glutathione metabolism`Metabolism`Metabolism of other amino acids;ko01100//Metabolic pathways`Metabolism`Global and overview maps;ko01110//Biosynthesis of secondary metabolites`Metabolism`Global and overview maps;ko01200//Carbon metabolism`Metabolism`Global and overview maps;ko01210//2-Oxocarboxylic acid metabolism`Met…	XP_042970379.1//isocitrate dehydrogenase [NADP]`[Carya illinoinensis]	PF00180.23//Iso_dh`Isocitrate/isopropylmalate dehydrogenase	-	tr|A0A2I4EBN8|A0A2I4EBN8_JUGRE//Isocitrate dehydrogenase [NADP] {ECO:0000256|PIRNR:PIRNR000108} EC=1.1.1.42 {ECO:0000256|PIRNR:PIRNR000108} OS=Juglans regia (English walnut) ORFNames=F2P56_000845 {ECO:0000313|EMBL:KAF5480075.1} PE=3
CiPaw.03G077000	GO:0005829//cytosol`cellular_component`The part of the cytoplasm that does not contain organelles but which does contain other particulate matter, such as protein complexes. [GOC:hjd, GOC:jl];GO:0006538//glutamate catabolic process`biological_process`The chemical reactions and pathways resulting in the breakdown of glutamate, the anion of 2-aminopentanedioic acid. [GOC:go_curators];GO:0030170//py…	K01580//E4.1.1.15, gadB, gadA, GAD`glutamate decarboxylase [EC:4.1.1.15]	ko00250//Alanine, aspartate and glutamate metabolism`Metabolism`Amino acid metabolism;ko00410//beta-Alanine metabolism`Metabolism`Metabolism of other amino acids;ko00430//Taurine and hypotaurine metabolism`Metabolism`Metabolism of other amino acids;ko00650//Butanoate metabolism`Metabolism`Carbohydrate metabolism;ko01100//Metabolic pathways`Metabolism`Global and overview maps;ko01110//Biosynthesis…	XP_042970380.1//glutamate decarboxylase 1`[Carya illinoinensis]	PF00282.22//Pyridoxal_deC`Pyridoxal-dependent decarboxylase conserved domain	-	tr|A0A2I4EBN5|A0A2I4EBN5_JUGRE//Glutamate decarboxylase {ECO:0000256|ARBA:ARBA00012421, ECO:0000256|RuleBase:RU361171} EC=4.1.1.15 {ECO:0000256|ARBA:ARBA00012421, ECO:0000256|RuleBase:RU361171} OS=Juglans regia (English walnut) ORFNames=F2P56_000846 {ECO:0000313|EMBL:KAF5480076.1} PE=3
CiPaw.03G077100	GO:0005737//cytoplasm`cellular_component`The contents of a cell excluding the plasma membrane and nucleus, but including other subcellular structures. [ISBN:0198547684];GO:0043621//protein self-association`molecular_function`Binding to a domain within the same polypeptide. [GOC:jl];GO:0005886//plasma membrane`cellular_component`The membrane surrounding a cell that separates the cell from its exte…	K06149//uspA`universal stress protein A	-	XP_042970381.1//universal stress protein PHOS34`[Carya illinoinensis]	PF00582.29//Usp`Universal stress protein family	-	tr|A0A2I4EB01|A0A2I4EB01_JUGRE//universal stress protein PHOS34 {ECO:0000313|RefSeq:XP_018816578.1} OS=Juglans regia (English walnut) ORFNames=F2P56_000847 {ECO:0000313|EMBL:KAF5480077.1} PE=4
CiPaw.03G117700	GO:0005634//nucleus`cellular_component`A membrane-bounded organelle of eukaryotic cells in which chromosomes are housed and replicated. In most cells, the nucleus contains all of the cell's chromosomes except the organellar chromosomes, and is the site of RNA synthesis and processing. In some species, or in specialized cell types, RNA metabolism or DNA replication may be absent. [GOC:go_curators]…	K18875//EDS1`enhanced disease susceptibility 1 protein	ko04626//Plant-pathogen interaction`Organismal Systems`Environmental adaptation	XP_042971033.1//lipase-like PAD4`[Carya illinoinensis]	PF01764.28//Lipase_3`Lipase (class 3);PF18117.4//EDS1_EP`Enhanced disease susceptibility 1 protein EP domain	-	tr|A0A2I4F7V2|A0A2I4F7V2_JUGRE//lipase-like PAD4 {ECO:0000313|RefSeq:XP_018827726.1} OS=Juglans regia (English walnut) ORFNames=F2P56_001290 {ECO:0000313|EMBL:KAF5480550.1} PE=4
CiPaw.03G127800	GO:0004842//ubiquitin-protein transferase activity`molecular_function`Catalysis of the transfer of ubiquitin from one protein to another via the reaction X-Ub + Y --> Y-Ub + X, where both X-Ub and Y-Ub are covalent linkages. [GOC:BioGRID, GOC:jh2, PMID:9635407]	K24764//WDSUB1`WD repeat, SAM and U-box domain-containing protein 1	-	XP_042971170.1//U-box domain-containing protein 28-like`[Carya illinoinensis]	PF04564.18//U-box`U-box domain	-	tr|A0A2I4EKU7|A0A2I4EKU7_JUGRE//RING-type E3 ubiquitin transferase {ECO:0000256|ARBA:ARBA00012483} EC=2.3.2.27 {ECO:0000256|ARBA:ARBA00012483} OS=Juglans regia (English walnut) Name=LOC108990485 {ECO:0000313|RefSeq:XP_018820014.1} PE=4
CiPaw.03G203400	GO:2000022//regulation of jasmonic acid mediated signaling pathway`biological_process`Any process that modulates the frequency, rate or extent of jasmonic acid mediated signaling pathway. [GOC:obol];GO:0005634//nucleus`cellular_component`A membrane-bounded organelle of eukaryotic cells in which chromosomes are housed and replicated. In most cells, the nucleus contains all of the cell's chromosome…	K13464//JAZ`jasmonate ZIM domain-containing protein	ko04075//Plant hormone signal transduction`Environmental Information Processing`Signal transduction	XP_042972347.1//protein TIFY 10A-like`[Carya illinoinensis]	PF06200.17//tify`tify domain;PF09425.13//Jas_motif`Jas motif	-	tr|A0A2I4E5Q9|A0A2I4E5Q9_JUGRE//protein TIFY 10A-like {ECO:0000313|RefSeq:XP_018814737.2} OS=Juglans regia (English walnut) ORFNames=F2P56_002304 {ECO:0000313|EMBL:KAF5481667.1} PE=3
CiPaw.03G234700	GO:0005634//nucleus`cellular_component`A membrane-bounded organelle of eukaryotic cells in which chromosomes are housed and replicated. In most cells, the nucleus contains all of the cell's chromosomes except the organellar chromosomes, and is the site of RNA synthesis and processing. In some species, or in specialized cell types, RNA metabolism or DNA replication may be absent. [GOC:go_curators]…	K05695//PTPRF, LAR`receptor-type tyrosine-protein phosphatase F [EC:3.1.3.48]	-	XP_042973262.1//VIN3-like protein 1 isoform X4`[Carya illinoinensis];XP_042973258.1//VIN3-like protein 1 isoform X1`[Carya illinoinensis];XP_042973260.1//VIN3-like protein 1 isoform X2`[Carya illinoinensis];XP_042973261.1//VIN3-like protein 1 isoform X3`[Carya illinoinensis]	PF07227.14//PHD_Oberon`PHD - plant homeodomain finger protein;PF00041.24//fn3`Fibronectin type III domain	-	tr|A0A2I4ETV3|A0A2I4ETV3_JUGRE//VIN3-like protein 1 isoform X1 {ECO:0000313|RefSeq:XP_018822838.2} OS=Juglans regia (English walnut) Name=LOC108992679 {ECO:0000313|RefSeq:XP_018822838.2} PE=4;tr|A0A2I4ETX5|A0A2I4ETX5_JUGRE//VIN3-like protein 1 isoform X2 {ECO:0000313|RefSeq:XP_018822840.2} OS=Juglans regia (English walnut) ORFNames=F2P56_002663 {ECO:0000313|EMBL:KAF5482065.1} PE=4;tr|A0A2I4ETX4|A…
CiPaw.03G246200	GO:0046658//anchored component of plasma membrane`cellular_component`The component of the plasma membrane consisting of the gene products that are tethered to the membrane only by a covalently attached anchor, such as a lipid group, that is embedded in the membrane. Gene products with peptide sequences that are embedded in the membrane are excluded from this grouping. [GOC:dos, GOC:mah];GO:001602…	-	-	XP_042973419.1//blue copper protein-like`[Carya illinoinensis]	PF02298.20//Cu_bind_like`Plastocyanin-like domain	-	tr|A0A2I4F529|A0A2I4F529_JUGRE//early nodulin-like protein 1 {ECO:0000313|RefSeq:XP_018826758.1} OS=Juglans regia (English walnut) ORFNames=F2P56_002783 {ECO:0000313|EMBL:KAF5482194.1} PE=4
CiPaw.03G246400	GO:0046658//anchored component of plasma membrane`cellular_component`The component of the plasma membrane consisting of the gene products that are tethered to the membrane only by a covalently attached anchor, such as a lipid group, that is embedded in the membrane. Gene products with peptide sequences that are embedded in the membrane are excluded from this grouping. [GOC:dos, GOC:mah];GO:000905…	-	-	KAG6662491.1//hypothetical protein CIPAW_03G246400, partial`[Carya illinoinensis]	PF02298.20//Cu_bind_like`Plastocyanin-like domain	-	tr|A0A2I4F598|A0A2I4F598_JUGRE//cucumber peeling cupredoxin-like {ECO:0000313|RefSeq:XP_018826821.1} OS=Juglans regia (English walnut) ORFNames=F2P56_002784 {ECO:0000313|EMBL:KAF5482195.1} PE=4
CiPaw.03G256700	GO:0006633//fatty acid biosynthetic process`biological_process`The chemical reactions and pathways resulting in the formation of a fatty acid, any of the aliphatic monocarboxylic acids that can be liberated by hydrolysis from naturally occurring fats and oils. Fatty acids are predominantly straight-chain acids of 4 to 24 carbon atoms, which may be saturated or unsaturated; branched fatty acids an…	K15397//KCS`3-ketoacyl-CoA synthase [EC:2.3.1.199]	ko00062//Fatty acid elongation`Metabolism`Lipid metabolism;ko01100//Metabolic pathways`Metabolism`Global and overview maps;ko01110//Biosynthesis of secondary metabolites`Metabolism`Global and overview maps;ko04626//Plant-pathogen interaction`Organismal Systems`Environmental adaptation	KAG6662641.1//hypothetical protein CIPAW_03G256700`[Carya illinoinensis];XP_042973587.1//3-ketoacyl-CoA synthase 2-like`[Carya illinoinensis]	PF08392.15//FAE1_CUT1_RppA`FAE1/Type III polyketide synthase-like protein;PF08541.13//ACP_syn_III_C`3-Oxoacyl-[acyl-carrier-protein (ACP)] synthase III C terminal	-	tr|A0A2I4F6N6|A0A2I4F6N6_JUGRE//3-ketoacyl-CoA synthase {ECO:0000256|PIRNR:PIRNR036417} EC=2.3.1.- {ECO:0000256|PIRNR:PIRNR036417} OS=Juglans regia (English walnut) ORFNames=F2P56_002896 {ECO:0000313|EMBL:KAF5482315.1} PE=3
CiPaw.03G259400	GO:0004497//monooxygenase activity`molecular_function`Catalysis of the incorporation of one atom from molecular oxygen into a compound and the reduction of the other atom of oxygen to water. [ISBN:0198506732];GO:0016021//integral component of membrane`cellular_component`The component of a membrane consisting of the gene products and protein complexes having at least some part of their peptide seq…	K20769//CYP94A5`fatty acid omega-hydroxylase [EC:1.14.-.-]	ko00073//Cutin, suberine and wax biosynthesis`Metabolism`Lipid metabolism	XP_042973633.1//cytochrome P450 94A1-like`[Carya illinoinensis]	PF00067.25//p450`Cytochrome P450	-	tr|A0A2I4F6I8|A0A2I4F6I8_JUGRE//cytochrome P450 94A2-like {ECO:0000313|RefSeq:XP_018827265.2} OS=Juglans regia (English walnut) ORFNames=F2P56_002932 {ECO:0000313|EMBL:KAF5482356.1} PE=3
CiPaw.03G277900	GO:0016021//integral component of membrane`cellular_component`The component of a membrane consisting of the gene products and protein complexes having at least some part of their peptide sequence embedded in the hydrophobic region of the membrane. [GOC:dos, GOC:go_curators];GO:0046872//metal ion binding`molecular_function`Binding to a metal ion. [GOC:ai]	-	-	XP_042973941.1//cytochrome b561 and DOMON domain-containing protein At5g47530-like`[Carya illinoinensis]	PF04526.16//DUF568`Protein of unknown function (DUF568);PF03188.19//Cytochrom_B561`Eukaryotic cytochrome b561	-	tr|A0A2I4H1A8|A0A2I4H1A8_JUGRE//Cytochrome b561 and DOMON domain-containing protein {ECO:0000256|PIRNR:PIRNR037471} OS=Juglans regia (English walnut) ORFNames=F2P56_003135 {ECO:0000313|EMBL:KAF5482577.1} PE=4
CiPaw.04G042100	GO:0016021//integral component of membrane`cellular_component`The component of a membrane consisting of the gene products and protein complexes having at least some part of their peptide sequence embedded in the hydrophobic region of the membrane. [GOC:dos, GOC:go_curators]	K18368//CSE`caffeoylshikimate esterase [EC:3.1.1.-]	ko00940//Phenylpropanoid biosynthesis`Metabolism`Biosynthesis of other secondary metabolites;ko01100//Metabolic pathways`Metabolism`Global and overview maps;ko01110//Biosynthesis of secondary metabolites`Metabolism`Global and overview maps	XP_042977549.1//caffeoylshikimate esterase-like isoform X2`[Carya illinoinensis];XP_041007713.1//caffeoylshikimate esterase-like`[Juglans microcarpa x Juglans regia];KAG2710696.1//hypothetical protein I3760_04G040400`[Carya illinoinensis];KAG6716299.1//hypothetical protein I3842_04G042300`[Carya illinoinensis];KAG2710697.1//hypothetical protein I3760_04G040500`[Carya illinoinensis]	PF12146.11//Hydrolase_4`Serine aminopeptidase, S33;PF00561.23//Abhydrolase_1`alpha/beta hydrolase fold;PF12697.10//Abhydrolase_6`Alpha/beta hydrolase family;PF14108.9//ABA4-like`ABA DEFICIENT 4-like	-	tr|A0A2I4E7W5|A0A2I4E7W5_JUGRE//caffeoylshikimate esterase-like isoform X2 {ECO:0000313|RefSeq:XP_018815490.1} OS=Juglans regia (English walnut) ORFNames=F2P56_021550 {ECO:0000313|EMBL:KAF5457450.1} PE=4;tr|A0A2I4E7X2|A0A2I4E7X2_JUGRE//protein ABA DEFICIENT 4, chloroplastic isoform X1 {ECO:0000313|RefSeq:XP_018815488.2} OS=Juglans regia (English walnut) ORFNames=F2P56_021553 {ECO:0000313|EMBL:KAF…
CiPaw.04G084600	GO:0016624//oxidoreductase activity, acting on the aldehyde or oxo group of donors, disulfide as acceptor`molecular_function`Catalysis of an oxidation-reduction (redox) reaction in which an aldehyde or ketone (oxo) group acts as a hydrogen or electron donor and reduces a disulfide. [GOC:jl];GO:0005947//mitochondrial alpha-ketoglutarate dehydrogenase complex`cellular_component`Mitochondrial comple…	K00166//BCKDHA, bkdA1`2-oxoisovalerate dehydrogenase E1 component subunit alpha [EC:1.2.4.4]	ko00280//Valine, leucine and isoleucine degradation`Metabolism`Amino acid metabolism;ko00640//Propanoate metabolism`Metabolism`Carbohydrate metabolism;ko00785//Lipoic acid metabolism`Metabolism`Metabolism of cofactors and vitamins;ko01100//Metabolic pathways`Metabolism`Global and overview maps;ko01110//Biosynthesis of secondary metabolites`Metabolism`Global and overview maps	XP_042977401.1//2-oxoisovalerate dehydrogenase subunit alpha 2, mitochondrial-like isoform X2`[Carya illinoinensis];XP_042977403.1//2-oxoisovalerate dehydrogenase subunit alpha 2, mitochondrial-like isoform X4`[Carya illinoinensis];KAG7982928.1//hypothetical protein I3843_04G078100`[Carya illinoinensis]	PF00676.23//E1_dh`Dehydrogenase E1 component	-	tr|A0A2I4GLG8|A0A2I4GLG8_JUGRE//2-oxoisovalerate dehydrogenase subunit alpha 2, mitochondrial-like isoform X2 {ECO:0000313|RefSeq:XP_018844742.1} OS=Juglans regia (English walnut) ORFNames=F2P56_022050 {ECO:0000313|EMBL:KAF5457981.1} PE=4;tr|A0A2I4GLG0|A0A2I4GLG0_JUGRE//2-oxoisovalerate dehydrogenase subunit alpha 2, mitochondrial-like isoform X1 {ECO:0000313|RefSeq:XP_018844741.1} OS=Juglans reg…
CiPaw.04G105700	GO:0008233//peptidase activity`molecular_function`Catalysis of the hydrolysis of a peptide bond. A peptide bond is a covalent bond formed when the carbon atom from the carboxyl group of one amino acid shares electrons with the nitrogen atom from the amino group of a second amino acid. [GOC:jl, ISBN:0815332181];GO:0070646//protein modification by small protein removal`biological_process`A protein …	K22762//DESI1, PPPDE2`desumoylating isopeptidase 1 [EC:3.4.-.-]	-	XP_042977045.1//desumoylating isopeptidase 1-like`[Carya illinoinensis]	PF05903.17//Peptidase_C97`PPPDE putative peptidase domain	-	tr|A0A2I4EQI9|A0A2I4EQI9_JUGRE//desumoylating isopeptidase 1-like {ECO:0000313|RefSeq:XP_018821662.1} OS=Juglans regia (English walnut) ORFNames=F2P56_022274 {ECO:0000313|EMBL:KAF5458227.1} PE=3
CiPaw.04G134300	GO:0004069//L-aspartate:2-oxoglutarate aminotransferase activity`molecular_function`Catalysis of the reaction: L-aspartate + 2-oxoglutarate = oxaloacetate + L-glutamate. [EC:2.6.1.1];GO:0009058//biosynthetic process`biological_process`The chemical reactions and pathways resulting in the formation of substances; typically the energy-requiring part of metabolism in which simpler substances are tran…	K14455//GOT2`aspartate aminotransferase, mitochondrial [EC:2.6.1.1]	ko00220//Arginine biosynthesis`Metabolism`Amino acid metabolism;ko00250//Alanine, aspartate and glutamate metabolism`Metabolism`Amino acid metabolism;ko00270//Cysteine and methionine metabolism`Metabolism`Amino acid metabolism;ko00330//Arginine and proline metabolism`Metabolism`Amino acid metabolism;ko00350//Tyrosine metabolism`Metabolism`Amino acid metabolism;ko00360//Phenylalanine metabolism`Me…	XP_042977278.1//aspartate aminotransferase, mitochondrial-like`[Carya illinoinensis]	PF00155.24//Aminotran_1_2`Aminotransferase class I and II	-	tr|A0A2I4F974|A0A2I4F974_JUGRE//Aspartate aminotransferase {ECO:0000256|RuleBase:RU000480} EC=2.6.1.1 {ECO:0000256|RuleBase:RU000480} OS=Juglans regia (English walnut) Name=LOC108996646 {ECO:0000313|RefSeq:XP_018828199.1} PE=3
CiPaw.04G144800	-	K09422//MYBP`transcription factor MYB, plant	-	XP_042975154.1//transcription factor MYB1-like`[Carya illinoinensis];XP_041006905.1//transcription factor MYB123-like`[Juglans microcarpa x Juglans regia]	PF00249.34//Myb_DNA-binding`Myb-like DNA-binding domain;PF13921.9//Myb_DNA-bind_6`Myb-like DNA-binding domain	MYB3	tr|A0A6P9EUV3|A0A6P9EUV3_JUGRE//transcription factor MYB1-like isoform X2 {ECO:0000313|RefSeq:XP_035550996.1} OS=Juglans regia (English walnut) Name=LOC109015732 {ECO:0000313|RefSeq:XP_035550996.1} PE=4;tr|A0A833XA50|A0A833XA50_JUGRE//Uncharacterized protein {ECO:0000313|EMBL:KAF5458755.1} Fragment OS=Juglans regia (English walnut) ORFNames=F2P56_022763 {ECO:0000313|EMBL:KAF5458755.1} PE=4
CiPaw.04G186500	-	K09422//MYBP`transcription factor MYB, plant	-	XP_042975293.1//transcription factor MYB4-like`[Carya illinoinensis]	PF00249.34//Myb_DNA-binding`Myb-like DNA-binding domain;PF13921.9//Myb_DNA-bind_6`Myb-like DNA-binding domain	MYB15	tr|A0A2I4EG80|A0A2I4EG80_JUGRE//transcription factor MYB30-like {ECO:0000313|RefSeq:XP_018818400.1} OS=Juglans regia (English walnut) ORFNames=F2P56_023325 {ECO:0000313|EMBL:KAF5459373.1} PE=4
CiPaw.05G007000	GO:0005737//cytoplasm`cellular_component`The contents of a cell excluding the plasma membrane and nucleus, but including other subcellular structures. [ISBN:0198547684];GO:0016671//oxidoreductase activity, acting on a sulfur group of donors, disulfide as acceptor`molecular_function`Catalysis of an oxidation-reduction (redox) reaction in which a sulfur-containing group acts as a hydrogen or electr…	K03671//trxA`thioredoxin 1	-	XP_042982766.1//thioredoxin M3, chloroplastic-like`[Carya illinoinensis]	PF00085.23//Thioredoxin`Thioredoxin	-	tr|A0A2I4EEN6|A0A2I4EEN6_JUGRE//thioredoxin M3, chloroplastic-like {ECO:0000313|RefSeq:XP_018817862.1} OS=Juglans regia (English walnut) ORFNames=F2P56_028710 {ECO:0000313|EMBL:KAF5448152.1} PE=4
CiPaw.05G007300	GO:0003700//DNA-binding transcription factor activity`molecular_function`A transcription regulator activity that modulates transcription of gene sets via selective and non-covalent binding to a specific double-stranded genomic DNA sequence (sometimes referred to as a motif) within a cis-regulatory region. Regulatory regions include promoters (proximal and distal) and enhancers. Genes are transcri…	K14432//ABF`ABA responsive element binding factor	ko04075//Plant hormone signal transduction`Environmental Information Processing`Signal transduction	XP_042981020.1//ABSCISIC ACID-INSENSITIVE 5-like protein 7`[Carya illinoinensis]	PF07716.18//bZIP_2`Basic region leucine zipper;PF00170.24//bZIP_1`bZIP transcription factor	bZIP38/ABF4/AREB2	tr|A0A2I4EER7|A0A2I4EER7_JUGRE//ABSCISIC ACID-INSENSITIVE 5-like protein 7 {ECO:0000313|RefSeq:XP_018817896.2} OS=Juglans regia (English walnut) ORFNames=F2P56_028714 {ECO:0000313|EMBL:KAF5448156.1} PE=4
CiPaw.05G008600	-	K04767//acuB`acetoin utilization protein AcuB	-	XP_042981877.1//CBS domain-containing protein CBSX1, chloroplastic-like isoform X2`[Carya illinoinensis];XP_042981876.1//CBS domain-containing protein CBSX1, chloroplastic-like isoform X1`[Carya illinoinensis]	PF00571.31//CBS`CBS domain	-	tr|A0A2I4EEH1|A0A2I4EEH1_JUGRE//CBS domain-containing protein CBSX1, chloroplastic-like {ECO:0000313|RefSeq:XP_018817798.1} OS=Juglans regia (English walnut) ORFNames=F2P56_028729 {ECO:0000313|EMBL:KAF5448173.1} PE=4
CiPaw.05G034000	GO:0008194//UDP-glycosyltransferase activity`molecular_function`Catalysis of the transfer of a glycosyl group from a UDP-sugar to a small hydrophobic molecule. [InterPro:IPR004224, PMID:11846783]	K23452//UGT85A`UDP-glucosyltransferase 85A [EC:2.4.1.-]	ko00908//Zeatin biosynthesis`Metabolism`Metabolism of terpenoids and polyketides;ko01110//Biosynthesis of secondary metabolites`Metabolism`Global and overview maps	KAG6652846.1//hypothetical protein CIPAW_05G034000`[Carya illinoinensis]	-	-	tr|A0A6P9DXF7|A0A6P9DXF7_JUGRE//7-deoxyloganetin glucosyltransferase-like {ECO:0000313|RefSeq:XP_035540355.1} OS=Juglans regia (English walnut) ORFNames=F2P56_029013 {ECO:0000313|EMBL:KAF5448478.1} PE=3
CiPaw.05G083100	-	-	-	XP_042980953.1//uncharacterized protein LOC122310831 isoform X4`[Carya illinoinensis];XP_042980949.1//uncharacterized protein LOC122310831 isoform X3`[Carya illinoinensis]	PF05278.15//PEARLI-4`Arabidopsis phospholipase-like protein (PEARLI 4)	-	tr|A0A6P9E8K5|A0A6P9E8K5_JUGRE//uncharacterized protein LOC108993333 isoform X1 {ECO:0000313|RefSeq:XP_035540658.1, ECO:0000313|RefSeq:XP_035540659.1} OS=Juglans regia (English walnut) ORFNames=F2P56_029486 {ECO:0000313|EMBL:KAF5448996.1} PE=4;tr|A0A6P9DZX1|A0A6P9DZX1_JUGRE//uncharacterized protein LOC108993333 isoform X2 {ECO:0000313|RefSeq:XP_035540660.1, ECO:0000313|RefSeq:XP_035540661.1} OS=J…
CiPaw.05G084100	GO:0004497//monooxygenase activity`molecular_function`Catalysis of the incorporation of one atom from molecular oxygen into a compound and the reduction of the other atom of oxygen to water. [ISBN:0198506732];GO:0071949//FAD binding`molecular_function`Binding to the oxidized form, FAD, of flavin-adenine dinucleotide, the coenzyme or the prosthetic group of various flavoprotein oxidoreductase enzy…	K16839//hpxO`FAD-dependent urate hydroxylase [EC:1.14.13.113];K24637//ZBED1`zinc finger BED domain-containing protein 1 (E3 SUMO-protein ligase ZBED1) [EC:2.3.2.-];K20940//phzS`5-methylphenazine-1-carboxylate 1-monooxygenase [EC:1.14.13.218]	ko00230//Purine metabolism`Metabolism`Nucleotide metabolism;ko01100//Metabolic pathways`Metabolism`Global and overview maps;ko01110//Biosynthesis of secondary metabolites`Metabolism`Global and overview maps	XP_042979787.1//monooxygenase 2-like isoform X4`[Carya illinoinensis];XP_042979785.1//monooxygenase 2-like isoform X2`[Carya illinoinensis];XP_042979783.1//zinc finger BED domain-containing protein RICESLEEPER 1-like isoform X2`[Carya illinoinensis]	PF05834.15//Lycopene_cycl`Lycopene cyclase protein;PF01494.22//FAD_binding_3`FAD binding domain;PF05699.17//Dimer_Tnp_hAT`hAT family C-terminal dimerisation region;PF14372.9//DUF4413`Domain of unknown function (DUF4413)	-	tr|A0A2I4EWK9|A0A2I4EWK9_JUGRE//monooxygenase 2-like isoform X1 {ECO:0000313|RefSeq:XP_018823783.2} OS=Juglans regia (English walnut) ORFNames=F2P56_029495 {ECO:0000313|EMBL:KAF5449006.1} PE=3;tr|A0A833XKT7|A0A833XKT7_JUGRE//DUF4413 domain-containing protein {ECO:0000259|Pfam:PF14372} Fragment OS=Juglans regia (English walnut) ORFNames=F2P56_012168 {ECO:0000313|EMBL:KAF5467968.1} PE=4
CiPaw.05G097600	GO:0016174//NAD(P)H oxidase H2O2-forming activity`molecular_function`Catalysis of the reaction: NAD(P)H + H+ + O2 = NAD(P)+ + hydrogen peroxide. [EC:1.6.3.1, PMID:10401672, PMID:10601291, PMID:11822874, RHEA:11260];GO:0016021//integral component of membrane`cellular_component`The component of a membrane consisting of the gene products and protein complexes having at least some part of their pepti…	K13447//RBOH`respiratory burst oxidase [EC:1.6.3.- 1.11.1.-]	ko04016//MAPK signaling pathway - plant`Environmental Information Processing`Signal transduction;ko04626//Plant-pathogen interaction`Organismal Systems`Environmental adaptation	XP_042982264.1//respiratory burst oxidase homolog protein D-like`[Carya illinoinensis]	PF08414.13//NADPH_Ox`Respiratory burst NADPH oxidase;PF01794.22//Ferric_reduct`Ferric reductase like transmembrane component;PF08022.15//FAD_binding_8`FAD-binding domain;PF08030.15//NAD_binding_6`Ferric reductase NAD binding domain	-	tr|A0A2I4FCD4|A0A2I4FCD4_JUGRE//respiratory burst oxidase homolog protein D {ECO:0000313|RefSeq:XP_018829312.1} OS=Juglans regia (English walnut) ORFNames=F2P56_029645 {ECO:0000313|EMBL:KAF5449168.1} PE=3
CiPaw.05G103600	GO:2000022//regulation of jasmonic acid mediated signaling pathway`biological_process`Any process that modulates the frequency, rate or extent of jasmonic acid mediated signaling pathway. [GOC:obol];GO:0005634//nucleus`cellular_component`A membrane-bounded organelle of eukaryotic cells in which chromosomes are housed and replicated. In most cells, the nucleus contains all of the cell's chromosome…	K13464//JAZ`jasmonate ZIM domain-containing protein	ko04075//Plant hormone signal transduction`Environmental Information Processing`Signal transduction	XP_042978087.1//protein TIFY 9-like`[Carya illinoinensis]	PF06200.17//tify`tify domain;PF09425.13//Jas_motif`Jas motif	-	tr|A0A2I4HSS0|A0A2I4HSS0_JUGRE//protein TIFY 9-like {ECO:0000313|RefSeq:XP_018859193.1} OS=Juglans regia (English walnut) ORFNames=F2P56_029730 {ECO:0000313|EMBL:KAF5449266.1} PE=3
CiPaw.05G107300	GO:0003700//DNA-binding transcription factor activity`molecular_function`A transcription regulator activity that modulates transcription of gene sets via selective and non-covalent binding to a specific double-stranded genomic DNA sequence (sometimes referred to as a motif) within a cis-regulatory region. Regulatory regions include promoters (proximal and distal) and enhancers. Genes are transcri…	K18834//WRKY1`WRKY transcription factor 1	ko04626//Plant-pathogen interaction`Organismal Systems`Environmental adaptation	XP_042978371.1//probable WRKY transcription factor 75`[Carya illinoinensis]	PF03106.18//WRKY`WRKY DNA -binding domain	WRKY75	tr|A0A2I4FYT2|A0A2I4FYT2_JUGRE//probable WRKY transcription factor 75 {ECO:0000313|RefSeq:XP_018836802.1} OS=Juglans regia (English walnut) ORFNames=F2P56_029772 {ECO:0000313|EMBL:KAF5449309.1} PE=4
CiPaw.05G117300	GO:0004674//protein serine/threonine kinase activity`molecular_function`Catalysis of the reactions: ATP + protein serine = ADP + protein serine phosphate, and ATP + protein threonine = ADP + protein threonine phosphate. [GOC:bf, PMID:2956925];GO:0016021//integral component of membrane`cellular_component`The component of a membrane consisting of the gene products and protein complexes having at le…	K13430//PBS1`serine/threonine-protein kinase PBS1 [EC:2.7.11.1]	ko04626//Plant-pathogen interaction`Organismal Systems`Environmental adaptation	XP_042980418.1//proline-rich receptor-like protein kinase PERK9`[Carya illinoinensis]	PF00069.28//Pkinase`Protein kinase domain;PF07714.20//PK_Tyr_Ser-Thr`Protein tyrosine and serine/threonine kinase	-	tr|A0A6P9E7D5|A0A6P9E7D5_JUGRE//proline-rich receptor-like protein kinase PERK9 {ECO:0000313|RefSeq:XP_035540193.1} OS=Juglans regia (English walnut) Name=LOC109004337 {ECO:0000313|RefSeq:XP_035540193.1} PE=4
CiPaw.05G128300	GO:0005794//Golgi apparatus`cellular_component`A membrane-bound cytoplasmic organelle of the endomembrane system that further processes the core oligosaccharides (e.g. N-glycans) added to proteins in the endoplasmic reticulum and packages them into membrane-bound vesicles. The Golgi apparatus operates at the intersection of the secretory, lysosomal, and endocytic pathways. [ISBN:0198506732];GO:00…	K18207//POMGNT2, GTDC2`protein O-mannose beta-1,4-N-acetylglucosaminyltransferase [EC:2.4.1.312]	ko00515//Mannose type O-glycan biosynthesis`Metabolism`Glycan biosynthesis and metabolism;ko01100//Metabolic pathways`Metabolism`Global and overview maps	XP_042978913.1//xylan glycosyltransferase MUCI21-like`[Carya illinoinensis]	PF04577.17//Glyco_transf_61`Glycosyltransferase 61	-	tr|A0A2I4FXI4|A0A2I4FXI4_JUGRE//alpha-1,3-arabinosyltransferase XAT3 {ECO:0000313|RefSeq:XP_018836352.2} OS=Juglans regia (English walnut) ORFNames=F2P56_029992 {ECO:0000313|EMBL:KAF5449560.1} PE=4
CiPaw.05G137500	GO:0016021//integral component of membrane`cellular_component`The component of a membrane consisting of the gene products and protein complexes having at least some part of their peptide sequence embedded in the hydrophobic region of the membrane. [GOC:dos, GOC:go_curators];GO:0005634//nucleus`cellular_component`A membrane-bounded organelle of eukaryotic cells in which chromosomes are housed and …	K13956//IPP, KLHL27`actin-binding protein IPP	-	XP_042979388.1//F-box/kelch-repeat protein SKIP11-like isoform X1`[Carya illinoinensis];XP_042979389.1//F-box/kelch-repeat protein SKIP11-like isoform X2`[Carya illinoinensis]	PF01344.28//Kelch_1`Kelch motif;PF13964.9//Kelch_6`Kelch motif	-	tr|A0A2I4EE70|A0A2I4EE70_JUGRE//F-box/kelch-repeat protein SKIP11-like isoform X1 {ECO:0000313|RefSeq:XP_018817690.1} OS=Juglans regia (English walnut) ORFNames=F2P56_030090 {ECO:0000313|EMBL:KAF5449669.1} PE=4;tr|A0A6P9EBJ5|A0A6P9EBJ5_JUGRE//F-box/kelch-repeat protein SKIP11-like isoform X3 {ECO:0000313|RefSeq:XP_035540157.1} OS=Juglans regia (English walnut) Name=LOC108988786 {ECO:0000313|RefSe…
CiPaw.05G151600	-	-	-	XP_042982440.1//uncharacterized protein LOC122311815`[Carya illinoinensis]	PF07816.14//DUF1645`Protein of unknown function (DUF1645)	-	tr|A0A2I4H5H3|A0A2I4H5H3_JUGRE//uncharacterized protein LOC109013689 {ECO:0000313|RefSeq:XP_018851400.1} OS=Juglans regia (English walnut) ORFNames=F2P56_030281 {ECO:0000313|EMBL:KAF5449879.1} PE=4
CiPaw.05G174700	GO:0004497//monooxygenase activity`molecular_function`Catalysis of the incorporation of one atom from molecular oxygen into a compound and the reduction of the other atom of oxygen to water. [ISBN:0198506732];GO:0016021//integral component of membrane`cellular_component`The component of a membrane consisting of the gene products and protein complexes having at least some part of their peptide seq…	K24541//CYP71P1`tryptamine 5-hydroxylase [EC:1.14.-.-]	ko00380//Tryptophan metabolism`Metabolism`Amino acid metabolism;ko01100//Metabolic pathways`Metabolism`Global and overview maps;ko01110//Biosynthesis of secondary metabolites`Metabolism`Global and overview maps	XP_042981315.1//tryptamine 5-hydroxylase-like`[Carya illinoinensis]	PF00067.25//p450`Cytochrome P450	-	tr|A0A6P9ECJ0|A0A6P9ECJ0_JUGRE//tryptamine 5-hydroxylase-like {ECO:0000313|RefSeq:XP_035540507.1} OS=Juglans regia (English walnut) Name=LOC108985324 {ECO:0000313|RefSeq:XP_035540507.1} PE=3
CiPaw.05G175200	-	K25840//AIRP2`E3 ubiquitin-protein ligase AIRP2 [EC:2.3.2.27]	-	XP_042978342.1//E3 ubiquitin-protein ligase AIRP2-like`[Carya illinoinensis];KAG2707982.1//hypothetical protein I3760_05G171300`[Carya illinoinensis]	PF13920.9//zf-C3HC4_3`Zinc finger, C3HC4 type (RING finger);PF13639.9//zf-RING_2`Ring finger domain;PF14447.9//Prok-RING_4`Prokaryotic RING finger family 4	-	tr|A0A833UDM4|A0A833UDM4_JUGRE//RING-type domain-containing protein {ECO:0000259|PROSITE:PS50089} OS=Juglans regia (English walnut) ORFNames=F2P56_030537 {ECO:0000313|EMBL:KAF5450164.1} PE=4;tr|A0A6P9DY53|A0A6P9DY53_JUGRE//E3 ubiquitin-protein ligase AIRP2-like {ECO:0000313|RefSeq:XP_035540031.1} OS=Juglans regia (English walnut) Name=LOC108981149 {ECO:0000313|RefSeq:XP_035540031.1} PE=4
CiPaw.05G256400	GO:0030247//polysaccharide binding`molecular_function`Binding to a polysaccharide, a polymer of many (typically more than 10) monosaccharide residues linked glycosidically. [GOC:mah];GO:0005524//ATP binding`molecular_function`Binding to ATP, adenosine 5'-triphosphate, a universally important coenzyme and enzyme regulator. [ISBN:0198506732];GO:0004672//protein kinase activity`molecular_function`Ca…	K13420//FLS2`LRR receptor-like serine/threonine-protein kinase FLS2 [EC:2.7.11.1];K00924//E2.7.1.-`kinase [EC:2.7.1.-]	ko04016//MAPK signaling pathway - plant`Environmental Information Processing`Signal transduction;ko04626//Plant-pathogen interaction`Organismal Systems`Environmental adaptation	XP_042982288.1//LEAF RUST 10 DISEASE-RESISTANCE LOCUS RECEPTOR-LIKE PROTEIN KINASE-like 2.2 isoform X1`[Carya illinoinensis];XP_042982291.1//rust resistance kinase Lr10-like isoform X2`[Carya illinoinensis]	PF13947.9//GUB_WAK_bind`Wall-associated receptor kinase galacturonan-binding;PF07714.20//PK_Tyr_Ser-Thr`Protein tyrosine and serine/threonine kinase;PF00069.28//Pkinase`Protein kinase domain	-	tr|A0A2I4DRI5|A0A2I4DRI5_JUGRE//Non-specific serine/threonine protein kinase {ECO:0000256|ARBA:ARBA00012513} EC=2.7.11.1 {ECO:0000256|ARBA:ARBA00012513} OS=Juglans regia (English walnut) ORFNames=F2P56_031386 {ECO:0000313|EMBL:KAF5451089.1} PE=4
CiPaw.05G256500	GO:0016021//integral component of membrane`cellular_component`The component of a membrane consisting of the gene products and protein complexes having at least some part of their peptide sequence embedded in the hydrophobic region of the membrane. [GOC:dos, GOC:go_curators];GO:0030247//polysaccharide binding`molecular_function`Binding to a polysaccharide, a polymer of many (typically more than 10…	K13416//BAK1`brassinosteroid insensitive 1-associated receptor kinase 1 [EC:2.7.10.1 2.7.11.1]	ko04016//MAPK signaling pathway - plant`Environmental Information Processing`Signal transduction;ko04075//Plant hormone signal transduction`Environmental Information Processing`Signal transduction;ko04626//Plant-pathogen interaction`Organismal Systems`Environmental adaptation	XP_042982292.1//rust resistance kinase Lr10-like`[Carya illinoinensis];KAG6656008.1//hypothetical protein CIPAW_05G256500`[Carya illinoinensis]	PF13947.9//GUB_WAK_bind`Wall-associated receptor kinase galacturonan-binding;PF07714.20//PK_Tyr_Ser-Thr`Protein tyrosine and serine/threonine kinase;PF00069.28//Pkinase`Protein kinase domain	-	tr|A0A6A1UL03|A0A6A1UL03_9ROSI//Non-specific serine/threonine protein kinase {ECO:0000256|ARBA:ARBA00012513} EC=2.7.11.1 {ECO:0000256|ARBA:ARBA00012513} OS=Morella rubra ORFNames=CJ030_MR0G006768 {ECO:0000313|EMBL:KAB1200628.1} PE=4
CiPaw.06G006300	GO:0042626//ATPase-coupled transmembrane transporter activity`molecular_function`Primary active transporter of a solute across a membrane, via the reaction: ATP + H2O = ADP + phosphate, to directly drive the transport of a substance across a membrane. The transport protein may be transiently phosphorylated (P-type transporters), or not (ABC-type transporters and other families of transporters). P…	K05666//ABCC2`ATP-binding cassette, subfamily C (CFTR/MRP), member 2	ko02010//ABC transporters`Environmental Information Processing`Membrane transport	KAG6649903.1//hypothetical protein CIPAW_06G006300`[Carya illinoinensis]	PF00664.26//ABC_membrane`ABC transporter transmembrane region;PF00005.30//ABC_tran`ABC transporter	-	tr|A0A2I4H7H0|A0A2I4H7H0_JUGRE//ABC-type xenobiotic transporter {ECO:0000256|ARBA:ARBA00012191} EC=7.6.2.2 {ECO:0000256|ARBA:ARBA00012191} OS=Juglans regia (English walnut) ORFNames=F2P56_034890 {ECO:0000313|EMBL:KAF5442203.1} PE=3
CiPaw.06G070500	GO:0046872//metal ion binding`molecular_function`Binding to a metal ion. [GOC:ai];GO:0004842//ubiquitin-protein transferase activity`molecular_function`Catalysis of the transfer of ubiquitin from one protein to another via the reaction X-Ub + Y --> Y-Ub + X, where both X-Ub and Y-Ub are covalent linkages. [GOC:BioGRID, GOC:jh2, PMID:9635407]	K19042//BOI`E3 ubiquitin-protein ligase BOI and related proteins [EC:2.3.2.27]	-	XP_042983772.1//probable BOI-related E3 ubiquitin-protein ligase 2`[Carya illinoinensis]	PF13920.9//zf-C3HC4_3`Zinc finger, C3HC4 type (RING finger)	-	tr|A0A2I4E6R4|A0A2I4E6R4_JUGRE//probable BOI-related E3 ubiquitin-protein ligase 2 {ECO:0000313|RefSeq:XP_018815091.2, ECO:0000313|RefSeq:XP_018815092.2} OS=Juglans regia (English walnut) ORFNames=F2P56_035717 {ECO:0000313|EMBL:KAF5443130.1} PE=4;tr|A0A833SJX9|A0A833SJX9_JUGRE//RING-type domain-containing protein {ECO:0000259|PROSITE:PS50089} OS=Juglans regia (English walnut) ORFNames=F2P56_03571…
CiPaw.06G075900	GO:0004222//metalloendopeptidase activity`molecular_function`Catalysis of the hydrolysis of internal, alpha-peptide bonds in a polypeptide chain by a mechanism in which water acts as a nucleophile, one or two metal ions hold the water molecule in place, and charged amino acid side chains are ligands for the metal ions. [GOC:mah, https://www.ebi.ac.uk/merops/about/glossary.shtml#CATTYPE, https://w…	K07761//5MMP`metalloendoproteinase 5-MMP [EC:3.4.24.-]	-	XP_042982822.1//metalloendoproteinase 2-MMP-like`[Carya illinoinensis]	PF01471.21//PG_binding_1`Putative peptidoglycan binding domain;PF00413.27//Peptidase_M10`Matrixin	-	tr|A0A2I4EID0|A0A2I4EID0_JUGRE//metalloendoproteinase 2-MMP-like {ECO:0000313|RefSeq:XP_018819152.1} OS=Juglans regia (English walnut) ORFNames=F2P56_035787 {ECO:0000313|EMBL:KAF5443210.1} PE=3
CiPaw.06G083000	GO:0005634//nucleus`cellular_component`A membrane-bounded organelle of eukaryotic cells in which chromosomes are housed and replicated. In most cells, the nucleus contains all of the cell's chromosomes except the organellar chromosomes, and is the site of RNA synthesis and processing. In some species, or in specialized cell types, RNA metabolism or DNA replication may be absent. [GOC:go_curators]	K13956//IPP, KLHL27`actin-binding protein IPP	-	XP_042984485.1//F-box/kelch-repeat protein SKIP11-like`[Carya illinoinensis]	PF01344.28//Kelch_1`Kelch motif	-	tr|A0A2I4GMR5|A0A2I4GMR5_JUGRE//F-box/kelch-repeat protein SKIP11-like {ECO:0000313|RefSeq:XP_018845178.1} OS=Juglans regia (English walnut) ORFNames=F2P56_035862 {ECO:0000313|EMBL:KAF5443294.1} PE=4
CiPaw.06G111500	-	-	-	XP_042983528.1//uncharacterized protein LOC122312920`[Carya illinoinensis]	PF14009.9//PADRE`PADRE domain	-	tr|A0A2I4GCH8|A0A2I4GCH8_JUGRE//uncharacterized protein LOC109006698 {ECO:0000313|RefSeq:XP_018841611.1} OS=Juglans regia (English walnut) ORFNames=F2P56_036199 {ECO:0000313|EMBL:KAF5443661.1} PE=4
CiPaw.06G125800	GO:0005509//calcium ion binding`molecular_function`Binding to a calcium ion (Ca2+). [GOC:ai]	K13448//CML`calcium-binding protein CML	ko04626//Plant-pathogen interaction`Organismal Systems`Environmental adaptation	XP_042985295.1//uncharacterized protein LOC122313998`[Carya illinoinensis]	PF13499.9//EF-hand_7`EF-hand domain pair	-	tr|A0A2I4GC44|A0A2I4GC44_JUGRE//uncharacterized protein LOC109006564 {ECO:0000313|RefSeq:XP_018841430.1} OS=Juglans regia (English walnut) ORFNames=F2P56_036356 {ECO:0000313|EMBL:KAF5443830.1} PE=4
CiPaw.06G165600	-	-	-	KAG2704069.1//hypothetical protein I3760_06G167200`[Carya illinoinensis]	-	-	tr|A0A2N9EXY1|A0A2N9EXY1_FAGSY//Uncharacterized protein {ECO:0000313|EMBL:SPC79414.1} OS=Fagus sylvatica (Beechnut) ORFNames=FSB_LOCUS7296 {ECO:0000313|EMBL:SPC79414.1} PE=4
CiPaw.07G011600	GO:0003855//3-dehydroquinate dehydratase activity`molecular_function`Catalysis of the reaction: 3-dehydroquinate = 3-dehydroshikimate + H(2)O. [EC:4.2.1.10, RHEA:21096];GO:0009073//aromatic amino acid family biosynthetic process`biological_process`The chemical reactions and pathways resulting in the formation of aromatic amino acid family, amino acids with aromatic ring (phenylalanine, tyrosine, …	K13832//aroDE, DHQ-SDH`3-dehydroquinate dehydratase / shikimate dehydrogenase [EC:4.2.1.10 1.1.1.25]	ko00400//Phenylalanine, tyrosine and tryptophan biosynthesis`Metabolism`Amino acid metabolism;ko00999//Podophyllotoxin biosynthesis`Metabolism`Biosynthesis of other secondary metabolites;ko01100//Metabolic pathways`Metabolism`Global and overview maps;ko01110//Biosynthesis of secondary metabolites`Metabolism`Global and overview maps;ko01230//Biosynthesis of amino acids`Metabolism`Global and overvi…	XP_042989865.1//bifunctional 3-dehydroquinate dehydratase/shikimate dehydrogenase, chloroplastic-like`[Carya illinoinensis]	PF01487.18//DHquinase_I`Type I 3-dehydroquinase;PF08501.14//Shikimate_dh_N`Shikimate dehydrogenase substrate binding domain;PF18317.4//SDH_C`Shikimate 5'-dehydrogenase C-terminal domain	-	tr|A0A6P9F9E2|A0A6P9F9E2_JUGRE//bifunctional 3-dehydroquinate dehydratase/shikimate dehydrogenase, chloroplastic-like {ECO:0000313|RefSeq:XP_035551252.1} OS=Juglans regia (English walnut) ORFNames=F2P56_023642 {ECO:0000313|EMBL:KAF5453933.1} PE=3
CiPaw.07G017100	GO:0005347//ATP transmembrane transporter activity`molecular_function`Enables the transfer of ATP, adenosine triphosphate, from one side of a membrane to the other. [GOC:ai];GO:0005779//integral component of peroxisomal membrane`cellular_component`The component of the peroxisomal membrane consisting of the gene products and protein complexes having at least some part of their peptide sequence emb…	K13354//SLC25A17, PMP34`solute carrier family 25 (peroxisomal adenine nucleotide transporter), member 17	ko04146//Peroxisome`Cellular Processes`Transport and catabolism	KAG6646575.1//hypothetical protein CIPAW_07G017100`[Carya illinoinensis]	PF00153.30//Mito_carr`Mitochondrial carrier protein	-	tr|A0A2I4GH30|A0A2I4GH30_JUGRE//peroxisomal adenine nucleotide carrier 1-like isoform X1 {ECO:0000313|RefSeq:XP_035538970.1} OS=Juglans regia (English walnut) {ECO:0000313|EMBL:KAF5454011.1} PE=3
CiPaw.07G062500	GO:0004190//aspartic-type endopeptidase activity`molecular_function`Catalysis of the hydrolysis of internal, alpha-peptide bonds in a polypeptide chain by a mechanism in which a water molecule bound by the side chains of aspartic residues at the active center acts as a nucleophile. [ISBN:0198506732]	K22683//APF2`aspartyl protease family protein [EC:3.4.23.-]	-	XP_042986630.1//aspartyl protease family protein 1-like`[Carya illinoinensis];KAG6647201.1//hypothetical protein CIPAW_07G062500`[Carya illinoinensis]	PF14543.9//TAXi_N`Xylanase inhibitor N-terminal;PF00026.26//Asp`Eukaryotic aspartyl protease;PF14541.9//TAXi_C`Xylanase inhibitor C-terminal	-	tr|A0A2I4FD54|A0A2I4FD54_JUGRE//aspartyl protease family protein 1-like {ECO:0000313|RefSeq:XP_018829581.1} OS=Juglans regia (English walnut) ORFNames=F2P56_024259 {ECO:0000313|EMBL:KAF5454608.1} PE=3
CiPaw.07G094700	GO:0016787//hydrolase activity`molecular_function`Catalysis of the hydrolysis of various bonds, e.g. C-O, C-N, C-C, phosphoric anhydride bonds, etc. Hydrolase is the systematic name for any enzyme of EC class 3. [ISBN:0198506732]	K01061//E3.1.1.45`carboxymethylenebutenolidase [EC:3.1.1.45]	ko01100//Metabolic pathways`Metabolism`Global and overview maps	XP_042986368.1//endo-1,3;1,4-beta-D-glucanase-like`[Carya illinoinensis]	PF01738.21//DLH`Dienelactone hydrolase family	-	tr|A0A2I4GU62|A0A2I4GU62_JUGRE//endo-1,31,4-beta-D-glucanase-like {ECO:0000313|RefSeq:XP_018847436.1} OS=Juglans regia (English walnut) ORFNames=F2P56_024696 {ECO:0000313|EMBL:KAF5455083.1} PE=4
CiPaw.07G097900	GO:0004674//protein serine/threonine kinase activity`molecular_function`Catalysis of the reactions: ATP + protein serine = ADP + protein serine phosphate, and ATP + protein threonine = ADP + protein threonine phosphate. [GOC:bf, PMID:2956925];GO:0005524//ATP binding`molecular_function`Binding to ATP, adenosine 5'-triphosphate, a universally important coenzyme and enzyme regulator. [ISBN:019850673…	K13416//BAK1`brassinosteroid insensitive 1-associated receptor kinase 1 [EC:2.7.10.1 2.7.11.1]	ko04016//MAPK signaling pathway - plant`Environmental Information Processing`Signal transduction;ko04075//Plant hormone signal transduction`Environmental Information Processing`Signal transduction;ko04626//Plant-pathogen interaction`Organismal Systems`Environmental adaptation	XP_042987833.1//receptor-like cytosolic serine/threonine-protein kinase RBK2`[Carya illinoinensis]	PF00069.28//Pkinase`Protein kinase domain;PF07714.20//PK_Tyr_Ser-Thr`Protein tyrosine and serine/threonine kinase	-	tr|A0A2I4GU95|A0A2I4GU95_JUGRE//receptor-like cytosolic serine/threonine-protein kinase RBK2 {ECO:0000313|RefSeq:XP_018847473.1, ECO:0000313|RefSeq:XP_018847474.1} OS=Juglans regia (English walnut) ORFNames=F2P56_024731 {ECO:0000313|EMBL:KAF5455120.1} PE=3
CiPaw.07G130400	-	-	-	XP_042989535.1//uncharacterized protein LOC122316807`[Carya illinoinensis]	PF14009.9//PADRE`PADRE domain	-	tr|A0A2I4GGR3|A0A2I4GGR3_JUGRE//uncharacterized protein LOC109007735 {ECO:0000313|RefSeq:XP_018843086.1} OS=Juglans regia (English walnut) Name=LOC109007735 {ECO:0000313|RefSeq:XP_018843086.1} PE=4
CiPaw.07G132100	GO:0016021//integral component of membrane`cellular_component`The component of a membrane consisting of the gene products and protein complexes having at least some part of their peptide sequence embedded in the hydrophobic region of the membrane. [GOC:dos, GOC:go_curators];GO:0080162//intracellular auxin transport`biological_process`The directed movement of auxins within a cell. Auxins are a gro…	K24139//PILS, ECM3`auxin efflux carrier family protein	-	XP_042989435.1//protein PIN-LIKES 3-like isoform X2`[Carya illinoinensis];XP_042989427.1//protein PIN-LIKES 3-like isoform X1`[Carya illinoinensis]	PF03547.21//Mem_trans`Membrane transport protein	-	tr|A0A2I4GGN6|A0A2I4GGN6_JUGRE//protein PIN-LIKES 3-like {ECO:0000313|RefSeq:XP_018843055.2, ECO:0000313|RefSeq:XP_018843056.2} OS=Juglans regia (English walnut) ORFNames=F2P56_025135 {ECO:0000313|EMBL:KAF5455574.1} PE=3
CiPaw.07G155900	GO:0006662//glycerol ether metabolic process`biological_process`The chemical reactions and pathways involving glycerol ethers, any anhydride formed between two organic hydroxy compounds, one of which is glycerol. [GOC:ai, ISBN:0198506732];GO:0015035//protein-disulfide reductase activity`molecular_function`Catalysis of the reaction: a protein with reduced sulfide groups = a protein with oxidized d…	K03671//trxA`thioredoxin 1	-	XP_042987528.1//thioredoxin H-type 2-like`[Carya illinoinensis]	PF00085.23//Thioredoxin`Thioredoxin;PF13098.9//Thioredoxin_2`Thioredoxin-like domain;PF14595.9//Thioredoxin_9`Thioredoxin	-	tr|A0A2I4ENV4|A0A2I4ENV4_JUGRE//thioredoxin H-type-like {ECO:0000313|RefSeq:XP_018821079.1} OS=Juglans regia (English walnut) Name=LOC118343696 {ECO:0000313|RefSeq:XP_018821079.1} PE=4
CiPaw.07G169300	-	K06942//ychF`ribosome-binding ATPase	-	XP_042989124.1//esterase AGAP003155-like`[Carya illinoinensis]	PF03959.16//FSH1`Serine hydrolase (FSH1)	-	tr|A0A2I4DNW5|A0A2I4DNW5_JUGRE//esterase CG5412-like {ECO:0000313|RefSeq:XP_018808841.1} OS=Juglans regia (English walnut) ORFNames=F2P56_025556 {ECO:0000313|EMBL:KAF5456041.1} PE=4
CiPaw.07G216800	GO:0016567//protein ubiquitination`biological_process`The process in which one or more ubiquitin groups are added to a protein. [GOC:ai];GO:0005634//nucleus`cellular_component`A membrane-bounded organelle of eukaryotic cells in which chromosomes are housed and replicated. In most cells, the nucleus contains all of the cell's chromosomes except the organellar chromosomes, and is the site of RNA sy…	K10144//RCHY1, PIRH2`RING finger and CHY zinc finger domain-containing protein 1 [EC:2.3.2.27]	ko04120//Ubiquitin mediated proteolysis`Genetic Information Processing`Folding, sorting and degradation	XP_042988981.1//probable E3 ubiquitin-protein ligase RZFP34 isoform X1`[Carya illinoinensis]	PF05495.15//zf-CHY`CHY zinc finger;PF13639.9//zf-RING_2`Ring finger domain;PF13445.9//zf-RING_UBOX`RING-type zinc-finger;PF14599.9//zinc_ribbon_6`Zinc-ribbon	-	tr|A0A2I4GP90|A0A2I4GP90_JUGRE//probable E3 ubiquitin-protein ligase RZFP34 {ECO:0000313|RefSeq:XP_018845715.1, ECO:0000313|RefSeq:XP_035538623.1} OS=Juglans regia (English walnut) ORFNames=F2P56_026101 {ECO:0000313|EMBL:KAF5456639.1} PE=4
CiPaw.08G048000	GO:0004674//protein serine/threonine kinase activity`molecular_function`Catalysis of the reactions: ATP + protein serine = ADP + protein serine phosphate, and ATP + protein threonine = ADP + protein threonine phosphate. [GOC:bf, PMID:2956925];GO:0035556//intracellular signal transduction`biological_process`The process in which a signal is passed on to downstream components within the cell, which …	K14498//SNRK2`serine/threonine-protein kinase SRK2 [EC:2.7.11.1]	ko04016//MAPK signaling pathway - plant`Environmental Information Processing`Signal transduction;ko04075//Plant hormone signal transduction`Environmental Information Processing`Signal transduction	XP_042939294.1//serine/threonine-protein kinase SAPK2-like isoform X1`[Carya illinoinensis]	PF00069.28//Pkinase`Protein kinase domain;PF07714.20//PK_Tyr_Ser-Thr`Protein tyrosine and serine/threonine kinase	-	tr|A0A2I4DN61|A0A2I4DN61_JUGRE//serine/threonine-protein kinase SAPK2-like {ECO:0000313|RefSeq:XP_018808589.1} OS=Juglans regia (English walnut) ORFNames=F2P56_017971 {ECO:0000313|EMBL:KAF5461910.1} PE=3
CiPaw.08G051100	-	-	-	XP_042991065.1//uncharacterized protein LOC122318013`[Carya illinoinensis]	-	-	tr|A0A2I4FQ78|A0A2I4FQ78_JUGRE//uncharacterized protein LOC109015906 {ECO:0000313|RefSeq:XP_035548618.1} OS=Juglans regia (English walnut) Name=LOC109015906 {ECO:0000313|RefSeq:XP_035548618.1} PE=4
CiPaw.08G060100	GO:0005737//cytoplasm`cellular_component`The contents of a cell excluding the plasma membrane and nucleus, but including other subcellular structures. [ISBN:0198547684];GO:0051539//4 iron, 4 sulfur cluster binding`molecular_function`Binding to a 4 iron, 4 sulfur (4Fe-4S) cluster; this cluster consists of four iron atoms, with the inorganic sulfur atoms found between the irons and acting as bridgi…	K22746//CIAPIN1, DRE2`anamorsin	-	XP_042992773.1//anamorsin homolog`[Carya illinoinensis]	PF05093.16//CIAPIN1`Cytokine-induced anti-apoptosis inhibitor 1, Fe-S biogenesis	-	tr|A0A2I4FZ14|A0A2I4FZ14_JUGRE//Anamorsin homolog {ECO:0000256|HAMAP-Rule:MF_03115} Fe-S cluster assembly protein DRE2 homolog {ECO:0000256|HAMAP-Rule:MF_03115} OS=Juglans regia (English walnut) ORFNames=F2P56_018103 {ECO:0000313|EMBL:KAF5462063.1} PE=3
CiPaw.08G069200	-	-	-	XP_042991363.1//uncharacterized protein At1g76070-like`[Carya illinoinensis]	-	-	tr|A0A2I4H6K3|A0A2I4H6K3_JUGRE//uncharacterized protein At1g76070-like {ECO:0000313|RefSeq:XP_018851770.1} OS=Juglans regia (English walnut) ORFNames=F2P56_018194 {ECO:0000313|EMBL:KAF5462164.1} PE=4
CiPaw.08G078200	GO:0003700//DNA-binding transcription factor activity`molecular_function`A transcription regulator activity that modulates transcription of gene sets via selective and non-covalent binding to a specific double-stranded genomic DNA sequence (sometimes referred to as a motif) within a cis-regulatory region. Regulatory regions include promoters (proximal and distal) and enhancers. Genes are transcri…	K25783//BZIP17_28_49`bZIP transcription factor 17/28/49	-	KAG6644804.1//hypothetical protein CIPAW_08G078200`[Carya illinoinensis]	PF00170.24//bZIP_1`bZIP transcription factor;PF07716.18//bZIP_2`Basic region leucine zipper	-	tr|A0A2I4FMW6|A0A2I4FMW6_JUGRE//bZIP transcription factor 60-like {ECO:0000313|RefSeq:XP_018832980.1} OS=Juglans regia (English walnut) ORFNames=F2P56_018303 {ECO:0000313|EMBL:KAF5462282.1} PE=4
CiPaw.08G094400	-	-	-	XP_042991117.1//protein SENESCENCE-ASSOCIATED GENE 21, mitochondrial-like`[Carya illinoinensis]	PF03242.16//LEA_3`Late embryogenesis abundant protein	-	tr|A0A2I4DG54|A0A2I4DG54_JUGRE//indole-3-acetic acid-induced protein ARG2-like {ECO:0000313|RefSeq:XP_018806136.1, ECO:0000313|RefSeq:XP_035548937.1} OS=Juglans regia (English walnut) {ECO:0000313|EMBL:KAF5462480.1} PE=4
CiPaw.09G007100	GO:0005737//cytoplasm`cellular_component`The contents of a cell excluding the plasma membrane and nucleus, but including other subcellular structures. [ISBN:0198547684];GO:0030955//potassium ion binding`molecular_function`Binding to a potassium ion (K+). [GOC:mah];GO:0016301//kinase activity`molecular_function`Catalysis of the transfer of a phosphate group, usually from ATP, to a substrate molecu…	K00873//PK, pyk`pyruvate kinase [EC:2.7.1.40]	ko00010//Glycolysis / Gluconeogenesis`Metabolism`Carbohydrate metabolism;ko00620//Pyruvate metabolism`Metabolism`Carbohydrate metabolism;ko01100//Metabolic pathways`Metabolism`Global and overview maps;ko01110//Biosynthesis of secondary metabolites`Metabolism`Global and overview maps;ko01200//Carbon metabolism`Metabolism`Global and overview maps;ko01230//Biosynthesis of amino acids`Metabolism`Glob…	XP_042941190.1//pyruvate kinase 1, cytosolic-like isoform X1`[Carya illinoinensis];XP_042941191.1//pyruvate kinase 1, cytosolic-like isoform X2`[Carya illinoinensis]	PF00224.24//PK`Pyruvate kinase, barrel domain;PF02887.19//PK_C`Pyruvate kinase, alpha/beta domain	-	tr|A0A2I4DFK2|A0A2I4DFK2_JUGRE//Pyruvate kinase {ECO:0000256|ARBA:ARBA00012142, ECO:0000256|RuleBase:RU000504} EC=2.7.1.40 {ECO:0000256|ARBA:ARBA00012142, ECO:0000256|RuleBase:RU000504} OS=Juglans regia (English walnut) ORFNames=F2P56_005727 {ECO:0000313|EMBL:KAF5473765.1} PE=3;tr|A0A2I4DFL8|A0A2I4DFL8_JUGRE//Pyruvate kinase {ECO:0000256|ARBA:ARBA00012142, ECO:0000256|RuleBase:RU000504} EC=2.7.1.…
CiPaw.09G021400	GO:0004842//ubiquitin-protein transferase activity`molecular_function`Catalysis of the transfer of ubiquitin from one protein to another via the reaction X-Ub + Y --> Y-Ub + X, where both X-Ub and Y-Ub are covalent linkages. [GOC:BioGRID, GOC:jh2, PMID:9635407]	K24764//WDSUB1`WD repeat, SAM and U-box domain-containing protein 1	-	XP_042940253.1//E3 ubiquitin-protein ligase PUB22-like`[Carya illinoinensis]	PF04564.18//U-box`U-box domain	-	tr|A0A2I4DRT1|A0A2I4DRT1_JUGRE//RING-type E3 ubiquitin transferase {ECO:0000256|ARBA:ARBA00012483} EC=2.3.2.27 {ECO:0000256|ARBA:ARBA00012483} OS=Juglans regia (English walnut) ORFNames=F2P56_005893 {ECO:0000313|EMBL:KAF5473947.1} PE=4
CiPaw.09G064300	GO:0097573//glutathione oxidoreductase activity`molecular_function`Catalysis of the reaction: protein-S-S-glutathione + glutathione-SH = protein-SH + glutathione-S-S-glutathione. [GOC:jd, PMID:18992757]	K03676//grxC, GLRX, GLRX2`glutaredoxin 3	-	KAG6641311.1//hypothetical protein CIPAW_09G064300`[Carya illinoinensis]	PF00462.27//Glutaredoxin`Glutaredoxin	-	tr|A0A2I4DG50|A0A2I4DG50_JUGRE//glutaredoxin-C9-like {ECO:0000313|RefSeq:XP_018806125.1} OS=Juglans regia (English walnut) Name=LOC108979812 {ECO:0000313|RefSeq:XP_018806125.1} PE=3
CiPaw.09G070000	GO:0005634//nucleus`cellular_component`A membrane-bounded organelle of eukaryotic cells in which chromosomes are housed and replicated. In most cells, the nucleus contains all of the cell's chromosomes except the organellar chromosomes, and is the site of RNA synthesis and processing. In some species, or in specialized cell types, RNA metabolism or DNA replication may be absent. [GOC:go_curators]…	-	-	XP_042942554.1//trihelix transcription factor ASIL1-like isoform X1`[Carya illinoinensis];XP_042942556.1//trihelix transcription factor ASIL1-like isoform X3`[Carya illinoinensis]	PF13837.9//Myb_DNA-bind_4`Myb/SANT-like DNA-binding domain	Trihelix transcription factor SLK2INT1	tr|A0A2I4DK89|A0A2I4DK89_JUGRE//trihelix transcription factor ASIL2-like {ECO:0000313|RefSeq:XP_018807553.2} OS=Juglans regia (English walnut) ORFNames=F2P56_006419 {ECO:0000313|EMBL:KAF5474527.1} PE=4
CiPaw.09G129600	GO:0008194//UDP-glycosyltransferase activity`molecular_function`Catalysis of the transfer of a glycosyl group from a UDP-sugar to a small hydrophobic molecule. [InterPro:IPR004224, PMID:11846783]	K23260//TOGT1`scopoletin glucosyltransferase [EC:2.4.1.128]	ko00999//Podophyllotoxin biosynthesis`Metabolism`Biosynthesis of other secondary metabolites;ko01110//Biosynthesis of secondary metabolites`Metabolism`Global and overview maps	XP_042942559.1//UDP-glycosyltransferase 89B2-like`[Carya illinoinensis]	-	-	tr|A0A2I4FBD9|A0A2I4FBD9_JUGRE//UDP-glycosyltransferase 89B2-like {ECO:0000313|RefSeq:XP_018828967.1} OS=Juglans regia (English walnut) ORFNames=F2P56_012971 {ECO:0000313|EMBL:KAF5468858.1} PE=4
CiPaw.09G158000	-	-	-	XP_042940011.1//F-box protein SKIP27`[Carya illinoinensis]	-	-	tr|A0A2I4EFJ7|A0A2I4EFJ7_JUGRE//F-box protein SKIP27-like {ECO:0000313|RefSeq:XP_018858743.1} OS=Juglans regia (English walnut) ORFNames=F2P56_007386 {ECO:0000313|EMBL:KAF5475594.1} PE=4
CiPaw.09G204100	-	-	-	XP_042940140.1//uncharacterized protein LOC122275225`[Carya illinoinensis]	PF06521.14//PAR1`PAR1 protein	-	tr|A0A2I4HTU0|A0A2I4HTU0_JUGRE//uncharacterized protein LOC109021392 {ECO:0000313|RefSeq:XP_018859558.1} OS=Juglans regia (English walnut) ORFNames=F2P56_007925 {ECO:0000313|EMBL:KAF5476190.1} PE=4
CiPaw.09G206000	GO:0016021//integral component of membrane`cellular_component`The component of a membrane consisting of the gene products and protein complexes having at least some part of their peptide sequence embedded in the hydrophobic region of the membrane. [GOC:dos, GOC:go_curators];GO:0022857//transmembrane transporter activity`molecular_function`Enables the transfer of a substance, usually a specific su…	K08193//SLC17A`MFS transporter, ACS family, solute carrier family 17 (sodium-dependent inorganic phosphate cotransporter), other	-	KAG6643359.1//hypothetical protein CIPAW_09G206000`[Carya illinoinensis]	PF07690.19//MFS_1`Major Facilitator Superfamily	-	tr|A0A2I4FNZ3|A0A2I4FNZ3_JUGRE//probable anion transporter 3, chloroplastic {ECO:0000313|RefSeq:XP_018833348.2} OS=Juglans regia (English walnut) ORFNames=F2P56_007953 {ECO:0000313|EMBL:KAF5476220.1} PE=3
CiPaw.09G210000	GO:0046872//metal ion binding`molecular_function`Binding to a metal ion. [GOC:ai];GO:0051213//dioxygenase activity`molecular_function`Catalysis of an oxidation-reduction (redox) reaction in which both atoms of oxygen from one molecule of O2 are incorporated into the (reduced) product(s) of the reaction. The two atoms of oxygen may be distributed between two different products. [DOI:10.1016/S0040-…	K24028//DMR6, DLO`salicylic acid 3-hydroxylase [EC:1.14.11.-]	-	KAG6643412.1//hypothetical protein CIPAW_09G210000`[Carya illinoinensis];XP_042940156.1//jasmonate-induced oxygenase 2-like`[Carya illinoinensis]	PF14226.9//DIOX_N`non-haem dioxygenase in morphine synthesis N-terminal;PF03171.23//2OG-FeII_Oxy`2OG-Fe(II) oxygenase superfamily	-	tr|A0A2I4F2B9|A0A2I4F2B9_JUGRE//probable 2-oxoglutarate-dependent dioxygenase At5g05600 {ECO:0000313|RefSeq:XP_018825789.1} OS=Juglans regia (English walnut) ORFNames=F2P56_008005 {ECO:0000313|EMBL:KAF5476274.1} PE=3
CiPaw.10G042500	GO:0005634//nucleus`cellular_component`A membrane-bounded organelle of eukaryotic cells in which chromosomes are housed and replicated. In most cells, the nucleus contains all of the cell's chromosomes except the organellar chromosomes, and is the site of RNA synthesis and processing. In some species, or in specialized cell types, RNA metabolism or DNA replication may be absent. [GOC:go_curators]	K15076//ELOA, TCEB3`elongin-A	-	XP_042944143.1//probable mediator of RNA polymerase II transcription subunit 26b isoform X2`[Carya illinoinensis];XP_042944142.1//probable mediator of RNA polymerase II transcription subunit 26b isoform X1`[Carya illinoinensis]	PF08711.14//Med26`TFIIS helical bundle-like domain	-	tr|A0A833XNS3|A0A833XNS3_JUGRE//TFIIS N-terminal domain-containing protein {ECO:0000259|PROSITE:PS51319} OS=Juglans regia (English walnut) ORFNames=F2P56_009804 {ECO:0000313|EMBL:KAF5473177.1} PE=4;tr|A0A6P9EBH2|A0A6P9EBH2_JUGRE//probable mediator of RNA polymerase II transcription subunit 26b {ECO:0000313|RefSeq:XP_035545605.1} OS=Juglans regia (English walnut) ORFNames=F2P56_009803 {ECO:0000313…
CiPaw.10G047000	GO:0004674//protein serine/threonine kinase activity`molecular_function`Catalysis of the reactions: ATP + protein serine = ADP + protein serine phosphate, and ATP + protein threonine = ADP + protein threonine phosphate. [GOC:bf, PMID:2956925];GO:0005524//ATP binding`molecular_function`Binding to ATP, adenosine 5'-triphosphate, a universally important coenzyme and enzyme regulator. [ISBN:019850673…	K13430//PBS1`serine/threonine-protein kinase PBS1 [EC:2.7.11.1]	ko04626//Plant-pathogen interaction`Organismal Systems`Environmental adaptation	XP_042945364.1//cold-responsive protein kinase 1-like`[Carya illinoinensis]	PF00069.28//Pkinase`Protein kinase domain;PF07714.20//PK_Tyr_Ser-Thr`Protein tyrosine and serine/threonine kinase	-	tr|A0A2I4HS30|A0A2I4HS30_JUGRE//putative serine/threonine-protein kinase {ECO:0000313|RefSeq:XP_018858961.1, ECO:0000313|RefSeq:XP_035545351.1} OS=Juglans regia (English walnut) ORFNames=F2P56_009746 {ECO:0000313|EMBL:KAF5473106.1} PE=3
CiPaw.10G063500	GO:0006813//potassium ion transport`biological_process`The directed movement of potassium ions (K+) into, out of or within a cell, or between cells, by means of some agent such as a transporter or pore. [GOC:ai];GO:0016021//integral component of membrane`cellular_component`The component of a membrane consisting of the gene products and protein complexes having at least some part of their peptide …	K03549//kup`KUP system potassium uptake protein	-	XP_042945102.1//potassium transporter 11-like`[Carya illinoinensis]	PF02705.19//K_trans`K+ potassium transporter	-	tr|A0A2I4DZZ6|A0A2I4DZZ6_JUGRE//Potassium transporter {ECO:0000256|RuleBase:RU321113} OS=Juglans regia (English walnut) ORFNames=F2P56_009583 {ECO:0000313|EMBL:KAF5472922.1} PE=3
CiPaw.10G073800	GO:0016020//membrane`cellular_component`A lipid bilayer along with all the proteins and protein complexes embedded in it an attached to it. [GOC:dos, GOC:mah, ISBN:0815316194];GO:0016757//glycosyltransferase activity`molecular_function`Catalysis of the transfer of a glycosyl group from one compound (donor) to another (acceptor). [GOC:jl, ISBN:0198506732]	-	-	XP_042946202.1//glycosyltransferase BC10-like isoform X2`[Carya illinoinensis];XP_042946201.1//glycosyltransferase BC10-like isoform X1`[Carya illinoinensis]	PF02485.24//Branch`Core-2/I-Branching enzyme	-	tr|A0A6P9EP54|A0A6P9EP54_JUGRE//glycosyltransferase BC10-like {ECO:0000313|RefSeq:XP_035545667.1, ECO:0000313|RefSeq:XP_035545668.1} OS=Juglans regia (English walnut) ORFNames=F2P56_009446 {ECO:0000313|EMBL:KAF5472753.1} PE=4
CiPaw.10G082800	GO:0016020//membrane`cellular_component`A lipid bilayer along with all the proteins and protein complexes embedded in it an attached to it. [GOC:dos, GOC:mah, ISBN:0815316194]	K26544//SEC14, SEC14L`phosphatidylinositol/phosphatidylcholine transfer protein	-	XP_042946064.1//phosphatidylinositol/phosphatidylcholine transfer protein SFH2-like isoform X2`[Carya illinoinensis]	PF03765.18//CRAL_TRIO_N`CRAL/TRIO, N-terminal domain;PF00650.23//CRAL_TRIO`CRAL/TRIO domain	-	tr|A0A2I4G0H8|A0A2I4G0H8_JUGRE//phosphatidylinositol/phosphatidylcholine transfer protein SFH2-like isoform X1 {ECO:0000313|RefSeq:XP_018837393.1} OS=Juglans regia (English walnut) ORFNames=F2P56_009321 {ECO:0000313|EMBL:KAF5472619.1} PE=4
CiPaw.10G083100	GO:0005737//cytoplasm`cellular_component`The contents of a cell excluding the plasma membrane and nucleus, but including other subcellular structures. [ISBN:0198547684];GO:0045337//farnesyl diphosphate biosynthetic process`biological_process`The chemical reactions and pathways resulting in the formation of farnesyl diphosphate. [GOC:jl];GO:0004337//geranyltranstransferase activity`molecular_funct…	K00787//FDPS`farnesyl diphosphate synthase [EC:2.5.1.1 2.5.1.10]	ko00900//Terpenoid backbone biosynthesis`Metabolism`Metabolism of terpenoids and polyketides;ko01100//Metabolic pathways`Metabolism`Global and overview maps;ko01110//Biosynthesis of secondary metabolites`Metabolism`Global and overview maps	XP_042946974.1//farnesyl pyrophosphate synthase 1-like`[Carya illinoinensis]	PF00348.20//polyprenyl_synt`Polyprenyl synthetase	-	tr|A0A2I4G0H5|A0A2I4G0H5_JUGRE//farnesyl pyrophosphate synthase 1-like {ECO:0000313|RefSeq:XP_018837397.1} OS=Juglans regia (English walnut) ORFNames=F2P56_009317 {ECO:0000313|EMBL:KAF5472615.1} PE=3;tr|A0A2I4F8S5|A0A2I4F8S5_JUGRE//farnesyl pyrophosphate synthase 1 {ECO:0000313|RefSeq:XP_018828040.1} OS=Juglans regia (English walnut) ORFNames=F2P56_006858 {ECO:0000313|EMBL:KAF5475008.1} PE=3
CiPaw.10G105400	GO:0008194//UDP-glycosyltransferase activity`molecular_function`Catalysis of the transfer of a glycosyl group from a UDP-sugar to a small hydrophobic molecule. [InterPro:IPR004224, PMID:11846783]	K15775//6GT`betanidin 6-O-glucosyltransferase [EC:2.4.1.-]	ko00965//Betalain biosynthesis`Metabolism`Biosynthesis of other secondary metabolites;ko01100//Metabolic pathways`Metabolism`Global and overview maps;ko01110//Biosynthesis of secondary metabolites`Metabolism`Global and overview maps	XP_042946966.1//UDP-glycosyltransferase 43-like`[Carya illinoinensis]	-	-	tr|A0A2I4E012|A0A2I4E012_JUGRE//Glycosyltransferase {ECO:0000256|RuleBase:RU362057} EC=2.4.1.- {ECO:0000256|RuleBase:RU362057} OS=Juglans regia (English walnut) ORFNames=F2P56_008977 {ECO:0000313|EMBL:KAF5472241.1} PE=3
CiPaw.10G114200	GO:0016021//integral component of membrane`cellular_component`The component of a membrane consisting of the gene products and protein complexes having at least some part of their peptide sequence embedded in the hydrophobic region of the membrane. [GOC:dos, GOC:go_curators];GO:0030246//carbohydrate binding`molecular_function`Binding to a carbohydrate, which includes monosaccharides, oligosacchari…	K13430//PBS1`serine/threonine-protein kinase PBS1 [EC:2.7.11.1]	ko04626//Plant-pathogen interaction`Organismal Systems`Environmental adaptation	XP_042944112.1//G-type lectin S-receptor-like serine/threonine-protein kinase B120 isoform X2`[Carya illinoinensis];KAG6639630.1//hypothetical protein CIPAW_10G114200`[Carya illinoinensis]	PF01453.27//B_lectin`D-mannose binding lectin;PF00954.23//S_locus_glycop`S-locus glycoprotein domain;PF08276.14//PAN_2`PAN-like domain;PF00069.28//Pkinase`Protein kinase domain;PF07714.20//PK_Tyr_Ser-Thr`Protein tyrosine and serine/threonine kinase	-	tr|A0A2I4DU39|A0A2I4DU39_JUGRE//Receptor-like serine/threonine-protein kinase {ECO:0000256|PIRNR:PIRNR000641} EC=2.7.11.1 {ECO:0000256|PIRNR:PIRNR000641} OS=Juglans regia (English walnut) ORFNames=F2P56_008826 {ECO:0000313|EMBL:KAF5472084.1} PE=3;tr|A0A2I4DU29|A0A2I4DU29_JUGRE//Receptor-like serine/threonine-protein kinase {ECO:0000256|PIRNR:PIRNR000641} EC=2.7.11.1 {ECO:0000256|PIRNR:PIRNR000641…
CiPaw.10G157100	-	K01587//PAICS`phosphoribosylaminoimidazole carboxylase / phosphoribosylaminoimidazole-succinocarboxamide synthase [EC:4.1.1.21 6.3.2.6]	ko00230//Purine metabolism`Metabolism`Nucleotide metabolism;ko01100//Metabolic pathways`Metabolism`Global and overview maps;ko01110//Biosynthesis of secondary metabolites`Metabolism`Global and overview maps	XP_042944864.1//trihelix transcription factor GT-3b-like`[Carya illinoinensis]	PF13837.9//Myb_DNA-bind_4`Myb/SANT-like DNA-binding domain	Trihelix transcription factor GT-3a	tr|A0A2I4F3D4|A0A2I4F3D4_JUGRE//trihelix transcription factor GT-3b-like {ECO:0000313|RefSeq:XP_018826161.1} OS=Juglans regia (English walnut) ORFNames=F2P56_008314 {ECO:0000313|EMBL:KAF5471527.1} PE=4
CiPaw.11G006000	GO:0016021//integral component of membrane`cellular_component`The component of a membrane consisting of the gene products and protein complexes having at least some part of their peptide sequence embedded in the hydrophobic region of the membrane. [GOC:dos, GOC:go_curators]	K20222//IPO5, KPNB3, RANBP5`importin-5;K07182//K07182`CBS domain-containing protein	ko03013//Nucleocytoplasmic transport`Genetic Information Processing`Translation	XP_042947774.1//CBS domain-containing protein CBSCBSPB5-like isoform X1`[Carya illinoinensis];XP_042947777.1//CBS domain-containing protein CBSCBSPB5-like isoform X2`[Carya illinoinensis];RVX18102.1//CBS domain-containing protein CBSCBSPB4`[Vitis vinifera]	PF00571.31//CBS`CBS domain;PF00564.27//PB1`PB1 domain	-	tr|A0A2I4F9N9|A0A2I4F9N9_JUGRE//CBS domain-containing protein CBSCBSPB5-like {ECO:0000313|RefSeq:XP_018828320.2, ECO:0000313|RefSeq:XP_018828371.2} OS=Juglans regia (English walnut) ORFNames=F2P56_003281 {ECO:0000313|EMBL:KAF5476535.1} PE=4;tr|A0A438KA77|A0A438KA77_VITVI//CBS domain-containing protein CBSCBSPB4 {ECO:0000313|EMBL:RVX18102.1} OS=Vitis vinifera (Grape) ORFNames=CK203_004053 {ECO:000…
CiPaw.11G011600	GO:0005737//cytoplasm`cellular_component`The contents of a cell excluding the plasma membrane and nucleus, but including other subcellular structures. [ISBN:0198547684];GO:0004525//ribonuclease III activity`molecular_function`Catalysis of the endonucleolytic cleavage of RNA with 5'-phosphomonoesters and 3'-OH termini; makes two staggered cuts in both strands of dsRNA, leaving a 3' overhang of 2 n…	K11592//DICER1, DCR1`endoribonuclease Dicer [EC:3.1.26.-]	-	XP_042947803.1//ribonuclease 3-like protein 3 isoform X1`[Carya illinoinensis];XP_042947804.1//ribonuclease 3-like protein 3 isoform X2`[Carya illinoinensis]	PF14622.9//Ribonucleas_3_3`Ribonuclease-III-like;PF00636.29//Ribonuclease_3`Ribonuclease III domain	-	tr|A0A2I4DSF4|A0A2I4DSF4_JUGRE//ribonuclease 3-like protein 3 {ECO:0000313|RefSeq:XP_018810083.1} OS=Juglans regia (English walnut) ORFNames=F2P56_001718 {ECO:0000313|EMBL:KAF5481023.1} PE=4
CiPaw.11G013800	GO:0009751//response to salicylic acid`biological_process`Any process that results in a change in state or activity of a cell or an organism (in terms of movement, secretion, enzyme production, gene expression, etc.) as a result of a salicylic acid stimulus. [GOC:jl];GO:0042542//response to hydrogen peroxide`biological_process`Any process that results in a change in state or activity of a cell or…	K10523//SPOP`speckle-type POZ protein	-	XP_042950806.1//BTB/POZ and TAZ domain-containing protein 1-like`[Carya illinoinensis]	PF00651.34//BTB`BTB/POZ domain;PF02135.19//zf-TAZ`TAZ zinc finger	-	tr|A0A2I4H0E2|A0A2I4H0E2_JUGRE//BTB/POZ and TAZ domain-containing protein 1-like {ECO:0000313|RefSeq:XP_018849609.2} OS=Juglans regia (English walnut) ORFNames=F2P56_003376 {ECO:0000313|EMBL:KAF5476661.1} PE=4
CiPaw.11G048900	GO:0009755//hormone-mediated signaling pathway`biological_process`A series of molecular signals mediated by the detection of a hormone. [GOC:sm];GO:0016021//integral component of membrane`cellular_component`The component of a membrane consisting of the gene products and protein complexes having at least some part of their peptide sequence embedded in the hydrophobic region of the membrane. [GOC:d…	K13420//FLS2`LRR receptor-like serine/threonine-protein kinase FLS2 [EC:2.7.11.1]	ko04016//MAPK signaling pathway - plant`Environmental Information Processing`Signal transduction;ko04626//Plant-pathogen interaction`Organismal Systems`Environmental adaptation	KAG6686960.1//hypothetical protein I3842_11G047700`[Carya illinoinensis]	PF08263.15//LRRNT_2`Leucine rich repeat N-terminal domain;PF13855.9//LRR_8`Leucine rich repeat;PF00069.28//Pkinase`Protein kinase domain;PF07714.20//PK_Tyr_Ser-Thr`Protein tyrosine and serine/threonine kinase	-	tr|A0A2I4GTD9|A0A2I4GTD9_JUGRE//probable LRR receptor-like serine/threonine-protein kinase At1g74360 {ECO:0000313|RefSeq:XP_018847159.1} OS=Juglans regia (English walnut) ORFNames=F2P56_003766 {ECO:0000313|EMBL:KAF5477088.1} PE=3
CiPaw.11G061300	GO:0005737//cytoplasm`cellular_component`The contents of a cell excluding the plasma membrane and nucleus, but including other subcellular structures. [ISBN:0198547684];GO:0005634//nucleus`cellular_component`A membrane-bounded organelle of eukaryotic cells in which chromosomes are housed and replicated. In most cells, the nucleus contains all of the cell's chromosomes except the organellar chromo…	K08066//NFYC, HAP5`nuclear transcription factor Y, gamma	-	XP_042948224.1//nuclear transcription factor Y subunit C-2`[Carya illinoinensis]	PF00125.27//Histone`Core histone H2A/H2B/H3/H4;PF00808.26//CBFD_NFYB_HMF`Histone-like transcription factor (CBF/NF-Y) and archaeal histone	NF-YC2/HAP5B	tr|A0A6P9E7Z5|A0A6P9E7Z5_JUGRE//nuclear transcription factor Y subunit C-2 {ECO:0000313|RefSeq:XP_035543441.1} OS=Juglans regia (English walnut) ORFNames=F2P56_003968 {ECO:0000313|EMBL:KAF5477319.1} PE=4
CiPaw.11G084900	GO:0004674//protein serine/threonine kinase activity`molecular_function`Catalysis of the reactions: ATP + protein serine = ADP + protein serine phosphate, and ATP + protein threonine = ADP + protein threonine phosphate. [GOC:bf, PMID:2956925];GO:0005524//ATP binding`molecular_function`Binding to ATP, adenosine 5'-triphosphate, a universally important coenzyme and enzyme regulator. [ISBN:019850673…	K13430//PBS1`serine/threonine-protein kinase PBS1 [EC:2.7.11.1]	ko04626//Plant-pathogen interaction`Organismal Systems`Environmental adaptation	XP_042949280.1//probable serine/threonine-protein kinase PBL19`[Carya illinoinensis]	PF00069.28//Pkinase`Protein kinase domain;PF07714.20//PK_Tyr_Ser-Thr`Protein tyrosine and serine/threonine kinase	-	tr|A0A2I4EPZ6|A0A2I4EPZ6_JUGRE//probable serine/threonine-protein kinase PBL19 {ECO:0000313|RefSeq:XP_018821461.2} OS=Juglans regia (English walnut) ORFNames=F2P56_004292 {ECO:0000313|EMBL:KAF5477675.1} PE=3
CiPaw.11G089500	GO:0005737//cytoplasm`cellular_component`The contents of a cell excluding the plasma membrane and nucleus, but including other subcellular structures. [ISBN:0198547684];GO:0004749//ribose phosphate diphosphokinase activity`molecular_function`Catalysis of the reaction: D-ribose 5-phosphate + ATP = 5-phospho-alpha-D-ribose 1-diphosphate + AMP + 2 H(+). [EC:2.7.6.1, RHEA:15609];GO:0000287//magnesium…	K00948//PRPS, prsA`ribose-phosphate pyrophosphokinase [EC:2.7.6.1]	ko00030//Pentose phosphate pathway`Metabolism`Carbohydrate metabolism;ko00230//Purine metabolism`Metabolism`Nucleotide metabolism;ko01100//Metabolic pathways`Metabolism`Global and overview maps;ko01110//Biosynthesis of secondary metabolites`Metabolism`Global and overview maps;ko01200//Carbon metabolism`Metabolism`Global and overview maps;ko01230//Biosynthesis of amino acids`Metabolism`Global and …	KAG6636133.1//hypothetical protein CIPAW_11G089500`[Carya illinoinensis];XP_042947306.1//ribose-phosphate pyrophosphokinase 1-like`[Carya illinoinensis]	PF13793.9//Pribosyltran_N`N-terminal domain of ribose phosphate pyrophosphokinase;PF00156.30//Pribosyltran`Phosphoribosyl transferase domain;PF14572.9//Pribosyl_synth`Phosphoribosyl synthetase-associated domain	-	tr|A0A2I4GAC5|A0A2I4GAC5_JUGRE//Ribose-phosphate diphosphokinase {ECO:0000256|ARBA:ARBA00013247} EC=2.7.6.1 {ECO:0000256|ARBA:ARBA00013247} OS=Juglans regia (English walnut) ORFNames=F2P56_004335 {ECO:0000313|EMBL:KAF5477718.1} PE=3
CiPaw.11G139400	-	-	-	XP_042951013.1//uncharacterized protein LOC122282978`[Carya illinoinensis]	PF00168.33//C2`C2 domain	-	tr|A0A2I4DXN2|A0A2I4DXN2_JUGRE//BON1-associated protein 2-like {ECO:0000313|RefSeq:XP_018811911.1, ECO:0000313|RefSeq:XP_018811912.1} OS=Juglans regia (English walnut) ORFNames=F2P56_004880 {ECO:0000313|EMBL:KAF5478311.1} PE=4
CiPaw.11G149500	GO:0005886//plasma membrane`cellular_component`The membrane surrounding a cell that separates the cell from its external environment. It consists of a phospholipid bilayer and associated proteins. [ISBN:0716731363];GO:0031225//anchored component of membrane`cellular_component`The component of a membrane consisting of the gene products that are tethered to the membrane only by a covalently attache…	-	-	XP_042949705.1//non-specific lipid transfer protein GPI-anchored 7-like`[Carya illinoinensis]	PF14368.9//LTP_2`Probable lipid transfer	-	tr|A0A2I4GVR8|A0A2I4GVR8_JUGRE//uncharacterized protein LOC109011299 {ECO:0000313|RefSeq:XP_018847987.1} OS=Juglans regia (English walnut) ORFNames=F2P56_005005 {ECO:0000313|EMBL:KAF5478446.1} PE=4
CiPaw.11G167500	GO:0008483//transaminase activity`molecular_function`Catalysis of the transfer of an amino group to an acceptor, usually a 2-oxo acid. [ISBN:0198506732];GO:0009058//biosynthetic process`biological_process`The chemical reactions and pathways resulting in the formation of substances; typically the energy-requiring part of metabolism in which simpler substances are transformed into more complex ones…	K00815//TAT`tyrosine aminotransferase [EC:2.6.1.5]	ko00130//Ubiquinone and other terpenoid-quinone biosynthesis`Metabolism`Metabolism of cofactors and vitamins;ko00270//Cysteine and methionine metabolism`Metabolism`Amino acid metabolism;ko00350//Tyrosine metabolism`Metabolism`Amino acid metabolism;ko00360//Phenylalanine metabolism`Metabolism`Amino acid metabolism;ko00400//Phenylalanine, tyrosine and tryptophan biosynthesis`Metabolism`Amino acid m…	XP_042949737.1//probable aminotransferase TAT2`[Carya illinoinensis]	PF00155.24//Aminotran_1_2`Aminotransferase class I and II	-	tr|A0A2I4H2D0|A0A2I4H2D0_JUGRE//probable aminotransferase TAT2 {ECO:0000313|RefSeq:XP_018850267.1, ECO:0000313|RefSeq:XP_018850276.1} OS=Juglans regia (English walnut) ORFNames=F2P56_005175 {ECO:0000313|EMBL:KAF5478632.1} PE=3
CiPaw.11G170000	GO:0015020//glucuronosyltransferase activity`molecular_function`Catalysis of the reaction: UDP-glucuronate + acceptor = UDP + acceptor beta-D-glucuronoside. [RHEA:21032];GO:0016020//membrane`cellular_component`A lipid bilayer along with all the proteins and protein complexes embedded in it an attached to it. [GOC:dos, GOC:mah, ISBN:0815316194]	K20891//GLCAT14`beta-glucuronosyltransferase [EC:2.4.1.-]	-	XP_042947338.1//beta-glucuronosyltransferase GlcAT14B-like`[Carya illinoinensis]	PF02485.24//Branch`Core-2/I-Branching enzyme	-	tr|A0A2I4H311|A0A2I4H311_JUGRE//beta-glucuronosyltransferase GlcAT14B-like {ECO:0000313|RefSeq:XP_018850543.1} OS=Juglans regia (English walnut) ORFNames=F2P56_005201 {ECO:0000313|EMBL:KAF5478660.1} PE=4
CiPaw.11G174100	GO:0006355//regulation of transcription, DNA-templated`biological_process`Any process that modulates the frequency, rate or extent of cellular DNA-templated transcription. [GOC:go_curators, GOC:txnOH];GO:0003677//DNA binding`molecular_function`Any molecular function by which a gene product interacts selectively and non-covalently with DNA (deoxyribonucleic acid). [GOC:dph, GOC:jl, GOC:tb, GOC:vw]	-	-	XP_042949661.1//NAC domain-containing protein 72-like`[Carya illinoinensis]	PF02365.18//NAM`No apical meristem (NAM) protein	NAC055/NAC3	tr|A0A2I4H5L5|A0A2I4H5L5_JUGRE//NAC domain-containing protein JA2L-like {ECO:0000313|RefSeq:XP_018851445.1} OS=Juglans regia (English walnut) ORFNames=F2P56_005253 {ECO:0000313|EMBL:KAF5478714.1} PE=4
CiPaw.11G189000	-	-	-	XP_042950404.1//uncharacterized protein LOC122282533`[Carya illinoinensis]	-	-	tr|A0A6P9ELW6|A0A6P9ELW6_JUGRE//uncharacterized protein LOC118347711 {ECO:0000313|RefSeq:XP_035543652.1} OS=Juglans regia (English walnut) ORFNames=F2P56_005421 {ECO:0000313|EMBL:KAF5478899.1} PE=4
CiPaw.11G197400	GO:0016021//integral component of membrane`cellular_component`The component of a membrane consisting of the gene products and protein complexes having at least some part of their peptide sequence embedded in the hydrophobic region of the membrane. [GOC:dos, GOC:go_curators];GO:0004674//protein serine/threonine kinase activity`molecular_function`Catalysis of the reactions: ATP + protein serine = A…	K13430//PBS1`serine/threonine-protein kinase PBS1 [EC:2.7.11.1];K13420//FLS2`LRR receptor-like serine/threonine-protein kinase FLS2 [EC:2.7.11.1]	ko04626//Plant-pathogen interaction`Organismal Systems`Environmental adaptation;ko04016//MAPK signaling pathway - plant`Environmental Information Processing`Signal transduction	KAG6637711.1//hypothetical protein CIPAW_11G197400`[Carya illinoinensis];KAG6689838.1//hypothetical protein I3842_11G194400`[Carya illinoinensis];XP_042948565.1//G-type lectin S-receptor-like serine/threonine-protein kinase At1g11300`[Carya illinoinensis]	PF01453.27//B_lectin`D-mannose binding lectin;PF00954.23//S_locus_glycop`S-locus glycoprotein domain;PF00069.28//Pkinase`Protein kinase domain;PF07714.20//PK_Tyr_Ser-Thr`Protein tyrosine and serine/threonine kinase;PF08276.14//PAN_2`PAN-like domain	-	tr|A0A2I4DYZ0|A0A2I4DYZ0_JUGRE//Receptor-like serine/threonine-protein kinase {ECO:0000256|PIRNR:PIRNR000641} EC=2.7.11.1 {ECO:0000256|PIRNR:PIRNR000641} OS=Juglans regia (English walnut) ORFNames=F2P56_005511 {ECO:0000313|EMBL:KAF5478996.1} PE=3
CiPaw.12G056800	GO:0004674//protein serine/threonine kinase activity`molecular_function`Catalysis of the reactions: ATP + protein serine = ADP + protein serine phosphate, and ATP + protein threonine = ADP + protein threonine phosphate. [GOC:bf, PMID:2956925];GO:0005524//ATP binding`molecular_function`Binding to ATP, adenosine 5'-triphosphate, a universally important coenzyme and enzyme regulator. [ISBN:019850673…	K13430//PBS1`serine/threonine-protein kinase PBS1 [EC:2.7.11.1];K04730//IRAK1`interleukin-1 receptor-associated kinase 1 [EC:2.7.11.1]	ko04626//Plant-pathogen interaction`Organismal Systems`Environmental adaptation	XP_042951797.1//probable serine/threonine-protein kinase PBL19`[Carya illinoinensis];KAG2676515.1//hypothetical protein I3760_12G056000`[Carya illinoinensis];KAG2676514.1//hypothetical protein I3760_12G056000`[Carya illinoinensis]	PF00069.28//Pkinase`Protein kinase domain;PF07714.20//PK_Tyr_Ser-Thr`Protein tyrosine and serine/threonine kinase	-	tr|A0A2I4G103|A0A2I4G103_JUGRE//probable serine/threonine-protein kinase PBL19 {ECO:0000313|RefSeq:XP_018837579.2, ECO:0000313|RefSeq:XP_035550082.1} OS=Juglans regia (English walnut) ORFNames=F2P56_020134 {ECO:0000313|EMBL:KAF5460251.1} PE=3
CiPaw.12G059900	GO:0016787//hydrolase activity`molecular_function`Catalysis of the hydrolysis of various bonds, e.g. C-O, C-N, C-C, phosphoric anhydride bonds, etc. Hydrolase is the systematic name for any enzyme of EC class 3. [ISBN:0198506732]	K01838//pgmB`beta-phosphoglucomutase [EC:5.4.2.6]	ko00500//Starch and sucrose metabolism`Metabolism`Carbohydrate metabolism	KAG6633609.1//hypothetical protein CIPAW_12G059900`[Carya illinoinensis];KAG2676553.1//hypothetical protein I3760_12G058100`[Carya illinoinensis];XP_042953098.1//haloacid dehalogenase-like hydrolase domain-containing protein Sgpp`[Carya illinoinensis]	PF00702.29//Hydrolase`haloacid dehalogenase-like hydrolase;PF13419.9//HAD_2`Haloacid dehalogenase-like hydrolase	-	tr|A0A2I4GI13|A0A2I4GI13_JUGRE//haloacid dehalogenase-like hydrolase domain-containing protein Sgpp {ECO:0000313|RefSeq:XP_018843521.2} OS=Juglans regia (English walnut) ORFNames=F2P56_020156 {ECO:0000313|EMBL:KAF5460275.1} PE=4
CiPaw.12G064400	-	-	-	XP_042953822.1//protein RGF1 INDUCIBLE TRANSCRIPTION FACTOR 1-like`[Carya illinoinensis]	PF04640.17//PLATZ`PLATZ transcription factor	-	tr|A0A2I4DNV7|A0A2I4DNV7_JUGRE//uncharacterized protein LOC108982020 isoform X2 {ECO:0000313|RefSeq:XP_018808829.1} OS=Juglans regia (English walnut) ORFNames=F2P56_020200 {ECO:0000313|EMBL:KAF5460322.1} PE=4
CiPaw.12G073000	GO:0016021//integral component of membrane`cellular_component`The component of a membrane consisting of the gene products and protein complexes having at least some part of their peptide sequence embedded in the hydrophobic region of the membrane. [GOC:dos, GOC:go_curators];GO:0009916//alternative oxidase activity`molecular_function`Catalysis of the oxidation of ubiquinol by diverting electrons f…	K17893//AOX1, AOX2`ubiquinol oxidase [EC:1.10.3.11]	-	KAG6633792.1//hypothetical protein CIPAW_12G073000, partial`[Carya illinoinensis]	PF01786.20//AOX`Alternative oxidase	-	tr|A0A2I4GT31|A0A2I4GT31_JUGRE//Ubiquinol oxidase {ECO:0000256|RuleBase:RU003779} EC=1.10.3.11 {ECO:0000256|RuleBase:RU003779} OS=Juglans regia (English walnut) ORFNames=F2P56_020297 {ECO:0000313|EMBL:KAF5460432.1} PE=3
CiPaw.12G110300	GO:0016021//integral component of membrane`cellular_component`The component of a membrane consisting of the gene products and protein complexes having at least some part of their peptide sequence embedded in the hydrophobic region of the membrane. [GOC:dos, GOC:go_curators];GO:0051119//sugar transmembrane transporter activity`molecular_function`Enables the transfer of a sugar from one side of a m…	K15382//SLC50A, SWEET`solute carrier family 50 (sugar transporter)	-	XP_042953884.1//bidirectional sugar transporter SWEET2 isoform X1`[Carya illinoinensis];XP_042953885.1//bidirectional sugar transporter SWEET2 isoform X2`[Carya illinoinensis]	PF03083.19//MtN3_slv`Sugar efflux transporter for intercellular exchange	-	tr|A0A2I4E169|A0A2I4E169_JUGRE//Bidirectional sugar transporter SWEET {ECO:0000256|RuleBase:RU910715} OS=Juglans regia (English walnut) ORFNames=F2P56_020703 {ECO:0000313|EMBL:KAF5460862.1} PE=3
CiPaw.13G009100	GO:0043231//intracellular membrane-bounded organelle`cellular_component`Organized structure of distinctive morphology and function, bounded by a single or double lipid bilayer membrane and occurring within the cell. Includes the nucleus, mitochondria, plastids, vacuoles, and vesicles. Excludes the plasma membrane. [GOC:go_curators];GO:0019829//ATPase-coupled cation transmembrane transporter activ…	K01537//ATP2C`P-type Ca2+ transporter type 2C [EC:7.2.2.10]	-	KAG6630316.1//hypothetical protein CIPAW_13G009100`[Carya illinoinensis]	PF12515.11//CaATP_NAI`Ca2+-ATPase N terminal autoinhibitory domain;PF00690.29//Cation_ATPase_N`Cation transporter/ATPase, N-terminus;PF00122.23//E1-E2_ATPase`E1-E2 ATPase;PF00702.29//Hydrolase`haloacid dehalogenase-like hydrolase;PF13246.9//Cation_ATPase`Cation transport ATPase (P-type)	-	tr|A0A2I4GSV8|A0A2I4GSV8_JUGRE//Calcium-transporting ATPase {ECO:0000256|RuleBase:RU361146} EC=7.2.2.10 {ECO:0000256|RuleBase:RU361146} OS=Juglans regia (English walnut) ORFNames=F2P56_031602 {ECO:0000313|EMBL:KAF5445931.1} PE=3
CiPaw.13G028900	-	K15634//gpmB`2,3-bisphosphoglycerate-dependent phosphoglycerate mutase [EC:5.4.2.11]	ko00010//Glycolysis / Gluconeogenesis`Metabolism`Carbohydrate metabolism;ko00260//Glycine, serine and threonine metabolism`Metabolism`Amino acid metabolism;ko01100//Metabolic pathways`Metabolism`Global and overview maps;ko01110//Biosynthesis of secondary metabolites`Metabolism`Global and overview maps;ko01200//Carbon metabolism`Metabolism`Global and overview maps;ko01230//Biosynthesis of amino ac…	KAG6630580.1//hypothetical protein CIPAW_13G028900`[Carya illinoinensis]	-	-	tr|A0A2I4HDR4|A0A2I4HDR4_JUGRE//uncharacterized protein LOC109016313 {ECO:0000313|RefSeq:XP_018854291.2} OS=Juglans regia (English walnut) ORFNames=F2P56_031808 {ECO:0000313|EMBL:KAF5446158.1} PE=4
CiPaw.13G041200	GO:0005634//nucleus`cellular_component`A membrane-bounded organelle of eukaryotic cells in which chromosomes are housed and replicated. In most cells, the nucleus contains all of the cell's chromosomes except the organellar chromosomes, and is the site of RNA synthesis and processing. In some species, or in specialized cell types, RNA metabolism or DNA replication may be absent. [GOC:go_curators]…	K09522//DNAJC2`DnaJ homolog subfamily C member 2	-	XP_042955334.1//transcription factor DIVARICATA-like`[Carya illinoinensis]	PF00249.34//Myb_DNA-binding`Myb-like DNA-binding domain	DIV2 (RR-type MYB)	tr|A0A2I4E2R2|A0A2I4E2R2_JUGRE//transcription factor DIVARICATA {ECO:0000313|RefSeq:XP_018813691.1} OS=Juglans regia (English walnut) ORFNames=F2P56_031945 {ECO:0000313|EMBL:KAF5446309.1} PE=4
CiPaw.13G048700	GO:0016021//integral component of membrane`cellular_component`The component of a membrane consisting of the gene products and protein complexes having at least some part of their peptide sequence embedded in the hydrophobic region of the membrane. [GOC:dos, GOC:go_curators];GO:0005886//plasma membrane`cellular_component`The membrane surrounding a cell that separates the cell from its external env…	K08151//tetA`MFS transporter, DHA1 family, tetracycline resistance protein	-	XP_042955452.1//protein ZINC INDUCED FACILITATOR-LIKE 1-like`[Carya illinoinensis]	PF07690.19//MFS_1`Major Facilitator Superfamily;PF00083.27//Sugar_tr`Sugar (and other) transporter	-	tr|A0A2I4H204|A0A2I4H204_JUGRE//protein ZINC INDUCED FACILITATOR-LIKE 1-like {ECO:0000313|RefSeq:XP_018850159.1} OS=Juglans regia (English walnut) ORFNames=F2P56_032042 {ECO:0000313|EMBL:KAF5446411.1} PE=4
CiPaw.13G064900	GO:0005737//cytoplasm`cellular_component`The contents of a cell excluding the plasma membrane and nucleus, but including other subcellular structures. [ISBN:0198547684];GO:0004674//protein serine/threonine kinase activity`molecular_function`Catalysis of the reactions: ATP + protein serine = ADP + protein serine phosphate, and ATP + protein threonine = ADP + protein threonine phosphate. [GOC:bf, P…	K08867//WNK, PRKWNK`WNK lysine deficient protein kinase [EC:2.7.11.1]	-	XP_042956520.1//probable serine/threonine-protein kinase WNK4 isoform X1`[Carya illinoinensis];KAG6631071.1//hypothetical protein CIPAW_13G064900`[Carya illinoinensis]	PF07714.20//PK_Tyr_Ser-Thr`Protein tyrosine and serine/threonine kinase;PF00069.28//Pkinase`Protein kinase domain	-	tr|A0A2I4FA79|A0A2I4FA79_JUGRE//probable serine/threonine-protein kinase WNK4 isoform X1 {ECO:0000313|RefSeq:XP_018828550.1} OS=Juglans regia (English walnut) ORFNames=F2P56_032205 {ECO:0000313|EMBL:KAF5446589.1} PE=4
CiPaw.13G118300	-	-	-	XP_042954938.1//uncharacterized protein LOC122291324`[Carya illinoinensis]	-	-	tr|A0A2I4HBZ1|A0A2I4HBZ1_JUGRE//uncharacterized protein LOC109015663 {ECO:0000313|RefSeq:XP_018853670.1} OS=Juglans regia (English walnut) Name=LOC109015663 {ECO:0000313|RefSeq:XP_018853670.1} PE=4
CiPaw.13G144500	-	K01931//NEUR`protein neuralized [EC:2.3.2.27]	-	XP_042955778.1//uncharacterized protein LOC122291833`[Carya illinoinensis]	PF13920.9//zf-C3HC4_3`Zinc finger, C3HC4 type (RING finger)	-	tr|A0A2I4FN96|A0A2I4FN96_JUGRE//uncharacterized protein LOC109000635 {ECO:0000313|RefSeq:XP_018833134.1} OS=Juglans regia (English walnut) ORFNames=F2P56_033152 {ECO:0000313|EMBL:KAF5447612.1} PE=4
CiPaw.14G080000	GO:0005634//nucleus`cellular_component`A membrane-bounded organelle of eukaryotic cells in which chromosomes are housed and replicated. In most cells, the nucleus contains all of the cell's chromosomes except the organellar chromosomes, and is the site of RNA synthesis and processing. In some species, or in specialized cell types, RNA metabolism or DNA replication may be absent. [GOC:go_curators]	K10450//KLHL12, C3IP1`kelch-like protein 12	-	XP_042959223.1//F-box/kelch-repeat protein At5g60570-like`[Carya illinoinensis]	PF01344.28//Kelch_1`Kelch motif	-	tr|A0A2I4DVZ7|A0A2I4DVZ7_JUGRE//F-box/kelch-repeat protein At5g60570-like {ECO:0000313|RefSeq:XP_018811321.1} OS=Juglans regia (English walnut) ORFNames=F2P56_011185 {ECO:0000313|EMBL:KAF5470689.1} PE=4
CiPaw.14G088000	GO:0016874//ligase activity`molecular_function`Catalysis of the joining of two molecules, or two groups within a single molecule, using the energy from the hydrolysis of ATP, a similar triphosphate, or a pH gradient. [EC:6.-.-.-, GOC:mah]	K01904//4CL`4-coumarate--CoA ligase [EC:6.2.1.12]	ko00130//Ubiquinone and other terpenoid-quinone biosynthesis`Metabolism`Metabolism of cofactors and vitamins;ko00940//Phenylpropanoid biosynthesis`Metabolism`Biosynthesis of other secondary metabolites;ko01100//Metabolic pathways`Metabolism`Global and overview maps;ko01110//Biosynthesis of secondary metabolites`Metabolism`Global and overview maps	XP_042959616.1//probable CoA ligase CCL7`[Carya illinoinensis]	PF00501.31//AMP-binding`AMP-binding enzyme;PF13193.9//AMP-binding_C`AMP-binding enzyme C-terminal domain	-	tr|A0A6P9EFS9|A0A6P9EFS9_JUGRE//4-coumarate--CoA ligase-like 7 {ECO:0000313|RefSeq:XP_035546196.1} OS=Juglans regia (English walnut) Name=LOC108980442 {ECO:0000313|RefSeq:XP_035546196.1} PE=4
CiPaw.14G133500	GO:0048046//apoplast`cellular_component`The cell membranes and intracellular regions in a plant are connected through plasmodesmata, and plants may be described as having two major compartments: the living symplast and the non-living apoplast. The apoplast is external to the plasma membrane and includes cell walls, intercellular spaces and the lumen of dead structures such as xylem vessels. Water…	K25075//PTS`pterocarpan synthase [EC:4.2.1.139]	ko00943//Isoflavonoid biosynthesis`Metabolism`Biosynthesis of other secondary metabolites;ko01100//Metabolic pathways`Metabolism`Global and overview maps;ko01110//Biosynthesis of secondary metabolites`Metabolism`Global and overview maps	XP_042957717.1//dirigent protein 22-like`[Carya illinoinensis]	PF03018.17//Dirigent`Dirigent-like protein	-	tr|A0A2I4HSW3|A0A2I4HSW3_JUGRE//Dirigent protein {ECO:0000256|RuleBase:RU363099} OS=Juglans regia (English walnut) ORFNames=F2P56_011762 {ECO:0000313|EMBL:KAF5471319.1} PE=3
CiPaw.15G009400	GO:0048046//apoplast`cellular_component`The cell membranes and intracellular regions in a plant are connected through plasmodesmata, and plants may be described as having two major compartments: the living symplast and the non-living apoplast. The apoplast is external to the plasma membrane and includes cell walls, intercellular spaces and the lumen of dead structures such as xylem vessels. Water…	K05909//E1.10.3.2`laccase [EC:1.10.3.2]	-	XP_042963007.1//laccase-14-like`[Carya illinoinensis]	PF07732.18//Cu-oxidase_3`Multicopper oxidase;PF00394.25//Cu-oxidase`Multicopper oxidase;PF07731.17//Cu-oxidase_2`Multicopper oxidase	-	tr|A0A2I4GRH3|A0A2I4GRH3_JUGRE//Laccase {ECO:0000256|ARBA:ARBA00012297, ECO:0000256|RuleBase:RU361119} EC=1.10.3.2 {ECO:0000256|ARBA:ARBA00012297, ECO:0000256|RuleBase:RU361119} Benzenediol:oxygen oxidoreductase {ECO:0000256|RuleBase:RU361119} Diphenol oxidase {ECO:0000256|RuleBase:RU361119} Urishiol oxidase {ECO:0000256|RuleBase:RU361119} OS=Juglans regia (English walnut) ORFNames=F2P56_011907 {…
CiPaw.15G068800	GO:0016021//integral component of membrane`cellular_component`The component of a membrane consisting of the gene products and protein complexes having at least some part of their peptide sequence embedded in the hydrophobic region of the membrane. [GOC:dos, GOC:go_curators];GO:0004672//protein kinase activity`molecular_function`Catalysis of the phosphorylation of an amino acid residue in a protei…	K04730//IRAK1`interleukin-1 receptor-associated kinase 1 [EC:2.7.11.1]	-	XP_042962961.1//wall-associated receptor kinase-like 14`[Carya illinoinensis]	PF00069.28//Pkinase`Protein kinase domain;PF07714.20//PK_Tyr_Ser-Thr`Protein tyrosine and serine/threonine kinase	-	tr|A0A2I4DK74|A0A2I4DK74_JUGRE//wall-associated receptor kinase-like 14 {ECO:0000313|RefSeq:XP_018807538.1} OS=Juglans regia (English walnut) ORFNames=F2P56_012530 {ECO:0000313|EMBL:KAF5468374.1} PE=4
CiPaw.15G068900	GO:0004497//monooxygenase activity`molecular_function`Catalysis of the incorporation of one atom from molecular oxygen into a compound and the reduction of the other atom of oxygen to water. [ISBN:0198506732];GO:0016125//sterol metabolic process`biological_process`The chemical reactions and pathways involving sterols, steroids with one or more hydroxyl groups and a hydrocarbon side-chain in the m…	K01723//AOS`hydroperoxide dehydratase [EC:4.2.1.92]	ko00592//alpha-Linolenic acid metabolism`Metabolism`Lipid metabolism;ko01100//Metabolic pathways`Metabolism`Global and overview maps;ko01110//Biosynthesis of secondary metabolites`Metabolism`Global and overview maps	XP_042963454.1//allene oxide synthase 1, chloroplastic-like`[Carya illinoinensis]	-	-	tr|A0A2I4DM83|A0A2I4DM83_JUGRE//allene oxide synthase 1, chloroplastic-like {ECO:0000313|RefSeq:XP_018808260.1} OS=Juglans regia (English walnut) Name=LOC108981519 {ECO:0000313|RefSeq:XP_018808260.1} PE=4
CiPaw.16G047600	GO:0016787//hydrolase activity`molecular_function`Catalysis of the hydrolysis of various bonds, e.g. C-O, C-N, C-C, phosphoric anhydride bonds, etc. Hydrolase is the systematic name for any enzyme of EC class 3. [ISBN:0198506732];GO:0016021//integral component of membrane`cellular_component`The component of a membrane consisting of the gene products and protein complexes having at least some part…	-	-	XP_042964164.1//uncharacterized protein LOC122298475 isoform X1`[Carya illinoinensis];XP_042964168.1//uncharacterized protein LOC122298475 isoform X2`[Carya illinoinensis]	PF00149.31//Metallophos`Calcineurin-like phosphoesterase	-	tr|A0A2I4ESR2|A0A2I4ESR2_JUGRE//uncharacterized protein LOC108992354 {ECO:0000313|RefSeq:XP_018822436.1, ECO:0000313|RefSeq:XP_018822437.1} OS=Juglans regia (English walnut) ORFNames=F2P56_034076 {ECO:0000313|EMBL:KAF5444986.1} PE=4
CiPaw.16G066100	GO:0009694//jasmonic acid metabolic process`biological_process`The chemical reactions and pathways involving jasmonic acid, a fatty acid derivative with the formula (1R-(1 alpha, 2 beta(Z)))-3-oxo-2-(2-pentenyl)cyclopentaneacetic acid. [ISBN:0387969845];GO:0016787//hydrolase activity`molecular_function`Catalysis of the hydrolysis of various bonds, e.g. C-O, C-N, C-C, phosphoric anhydride bonds, e…	K21604//IAR3, ILL6`jasmonoyl-L-amino acid hydrolase [EC:3.5.1.127]	-	XP_042964931.1//IAA-amino acid hydrolase ILR1-like 6`[Carya illinoinensis];KAG6625007.1//hypothetical protein CIPAW_16G066100`[Carya illinoinensis]	PF01546.31//Peptidase_M20`Peptidase family M20/M25/M40;PF07687.17//M20_dimer`Peptidase dimerisation domain	-	tr|A0A2I4HPN6|A0A2I4HPN6_JUGRE//IAA-amino acid hydrolase ILR1-like 6 {ECO:0000313|RefSeq:XP_018858092.1} OS=Juglans regia (English walnut) ORFNames=F2P56_034252 {ECO:0000313|EMBL:KAF5445184.1} PE=3
CiPaw.16G098100	GO:0016021//integral component of membrane`cellular_component`The component of a membrane consisting of the gene products and protein complexes having at least some part of their peptide sequence embedded in the hydrophobic region of the membrane. [GOC:dos, GOC:go_curators];GO:0016020//membrane`cellular_component`A lipid bilayer along with all the proteins and protein complexes embedded in it an …	K01054//MGLL`acylglycerol lipase [EC:3.1.1.23]	ko00561//Glycerolipid metabolism`Metabolism`Lipid metabolism;ko01100//Metabolic pathways`Metabolism`Global and overview maps	XP_042966147.1//monoacylglycerol lipase-like isoform X2`[Carya illinoinensis];KAG2664774.1//hypothetical protein I3760_16G099500`[Carya illinoinensis]	PF12146.11//Hydrolase_4`Serine aminopeptidase, S33;PF00561.23//Abhydrolase_1`alpha/beta hydrolase fold;PF12697.10//Abhydrolase_6`Alpha/beta hydrolase family	-	tr|A0A2I4EW66|A0A2I4EW66_JUGRE//monoacylglycerol lipase-like {ECO:0000313|RefSeq:XP_018823639.1} OS=Juglans regia (English walnut) ORFNames=F2P56_034614 {ECO:0000313|EMBL:KAF5445570.1} PE=4
